# Supplementary material for: Single-Cell Atlas of the Chinese Tongue Sole (Cynoglossus semilaevis) Ovary Reveals Transcriptional Programs of Oogenesis in Fish
Source: Front Cell Dev Biol. 2022 Mar 1;10:828124. doi: 10.3389/fcell.2022.828124 (PMC8921555; doi:10.3389/fcell.2022.828124)
Supplement: Supplementary file 1 [file DataSheet4.XLSX]

## Sheet: Mitotic oogonia down
GroupID	Category	Term	Description	LogP	Log(q-value)	InTerm_InList	Genes	Symbols
1_Summary	GO Biological Processes	GO:0006396	RNA processing	-5.2976	-1.30116	17/670	321130,321948,323305,323426,327336,334471,386630,415206,436946,445035,445396,550540,613144,619271,767714,797198,100330645,324384,327154	nop2,ddx46,rpl10a,mphosph10,rbm25b,larp6a,tardbpa,luc7l,sart1,thoc7,rbbp6,henmt1,dkc1,cwf19l2,ncl,rrp8,hnrnpul1l,syncripl,tent5c
1_Member	GO Biological Processes	GO:0006396	RNA processing	-5.2976	-1.30116	17/670	321130,321948,323305,323426,327336,334471,386630,415206,436946,445035,445396,550540,613144,619271,767714,797198,100330645	nop2,ddx46,rpl10a,mphosph10,rbm25b,larp6a,tardbpa,luc7l,sart1,thoc7,rbbp6,henmt1,dkc1,cwf19l2,ncl,rrp8,hnrnpul1l
1_Member	GO Biological Processes	GO:0016071	mRNA metabolic process	-3.39267	-0.537304	11/457	321948,324384,327154,327336,386630,415206,436946,445035,445396,613144,619271	ddx46,syncripl,tent5c,rbm25b,tardbpa,luc7l,sart1,thoc7,rbbp6,dkc1,cwf19l2
1_Member	GO Biological Processes	GO:0006397	mRNA processing	-2.50658	0	8/344	321948,327336,386630,415206,436946,445035,445396,619271	ddx46,rbm25b,tardbpa,luc7l,sart1,thoc7,rbbp6,cwf19l2
1_Member	GO Biological Processes	GO:0008380	RNA splicing	-2.3223	0	7/292	321948,327336,386630,415206,436946,445035,619271	ddx46,rbm25b,tardbpa,luc7l,sart1,thoc7,cwf19l2
2_Summary	GO Biological Processes	GO:0022613	ribonucleoprotein complex biogenesis	-4.73868	-1.30116	11/322	321130,323305,323426,334271,394196,415206,436946,494152,613144,767714,797198,445405,550540,553222	nop2,rpl10a,mphosph10,nufip1,nop56,luc7l,sart1,nop58,dkc1,ncl,rrp8,sars1,henmt1,tdrd9
2_Member	GO Biological Processes	GO:0022613	ribonucleoprotein complex biogenesis	-4.73868	-1.30116	11/322	321130,323305,323426,334271,394196,415206,436946,494152,613144,767714,797198	nop2,rpl10a,mphosph10,nufip1,nop56,luc7l,sart1,nop58,dkc1,ncl,rrp8
2_Member	GO Biological Processes	GO:0042254	ribosome biogenesis	-4.49467	-1.21333	9/225	321130,323305,323426,394196,436946,494152,613144,767714,797198	nop2,rpl10a,mphosph10,nop56,sart1,nop58,dkc1,ncl,rrp8
2_Member	GO Biological Processes	GO:0006364	rRNA processing	-3.94851	-0.843261	7/154	321130,323305,323426,436946,613144,767714,797198	nop2,rpl10a,mphosph10,sart1,dkc1,ncl,rrp8
2_Member	GO Biological Processes	GO:0016072	rRNA metabolic process	-3.81177	-0.752285	7/162	321130,323305,323426,436946,613144,767714,797198	nop2,rpl10a,mphosph10,sart1,dkc1,ncl,rrp8
2_Member	GO Biological Processes	GO:0034660	ncRNA metabolic process	-3.76322	-0.745125	10/345	321130,323305,323426,436946,445405,550540,553222,613144,767714,797198	nop2,rpl10a,mphosph10,sart1,sars1,henmt1,tdrd9,dkc1,ncl,rrp8
2_Member	KEGG Pathway	dre03008	Ribosome biogenesis in eukaryotes	-2.66425	-0.00270126	4/77	323426,394196,494152,613144	mphosph10,nop56,nop58,dkc1
2_Member	KEGG Pathway	ko03008	Ribosome biogenesis in eukaryotes	-2.66425	-0.00270126	4/77	323426,394196,494152,613144	mphosph10,nop56,nop58,dkc1
2_Member	GO Biological Processes	GO:0034470	ncRNA processing	-2.41272	0	7/281	321130,323305,323426,436946,613144,767714,797198	nop2,rpl10a,mphosph10,sart1,dkc1,ncl,rrp8
3_Summary	Reactome Gene Sets	R-DRE-6791226	Major pathway of rRNA processing in the nucleolus and cytosol	-4.66168	-1.30116	7/119	323305,323426,336713,394196,494152,556556,100000341,321948,431719,436946,445035,327089	rpl10a,mphosph10,rpl30,nop56,nop58,rpl32,rps23,ddx46,elavl2,sart1,thoc7,rpl12
3_Member	Reactome Gene Sets	R-DRE-6791226	Major pathway of rRNA processing in the nucleolus and cytosol	-4.66168	-1.30116	7/119	323305,323426,336713,394196,494152,556556,100000341	rpl10a,mphosph10,rpl30,nop56,nop58,rpl32,rps23
3_Member	Reactome Gene Sets	R-DRE-72312	rRNA processing	-4.66168	-1.30116	7/119	323305,323426,336713,394196,494152,556556,100000341	rpl10a,mphosph10,rpl30,nop56,nop58,rpl32,rps23
3_Member	Reactome Gene Sets	R-DRE-8868773	rRNA processing in the nucleus and cytosol	-4.66168	-1.30116	7/119	323305,323426,336713,394196,494152,556556,100000341	rpl10a,mphosph10,rpl30,nop56,nop58,rpl32,rps23
3_Member	Reactome Gene Sets	R-DRE-8953854	Metabolism of RNA	-4.10629	-0.949891	11/378	321948,323305,323426,336713,394196,431719,436946,445035,494152,556556,100000341	ddx46,rpl10a,mphosph10,rpl30,nop56,elavl2,sart1,thoc7,nop58,rpl32,rps23
3_Member	WikiPathways	WP324	Cytoplasmic Ribosomal Proteins	-3.64148	-0.695939	5/78	323305,327089,336713,556556,100000341	rpl10a,rpl12,rpl30,rpl32,rps23
3_Member	Reactome Gene Sets	R-DRE-975956	Nonsense Mediated Decay (NMD) independent of the Exon Junction Complex (EJC)	-2.98763	-0.183418	4/63	323305,336713,556556,100000341	rpl10a,rpl30,rpl32,rps23
3_Member	Reactome Gene Sets	R-DRE-1799339	SRP-dependent cotranslational protein targeting to membrane	-2.96197	-0.181231	4/64	323305,336713,556556,100000341	rpl10a,rpl30,rpl32,rps23
3_Member	Reactome Gene Sets	R-DRE-72689	Formation of a pool of free 40S subunits	-2.794	-0.0355435	4/71	323305,336713,556556,100000341	rpl10a,rpl30,rpl32,rps23
3_Member	Reactome Gene Sets	R-DRE-72706	GTP hydrolysis and joining of the 60S ribosomal subunit	-2.66425	-0.00270126	4/77	323305,336713,556556,100000341	rpl10a,rpl30,rpl32,rps23
3_Member	Reactome Gene Sets	R-DRE-927802	Nonsense-Mediated Decay (NMD)	-2.66425	-0.00270126	4/77	323305,336713,556556,100000341	rpl10a,rpl30,rpl32,rps23
3_Member	Reactome Gene Sets	R-DRE-975957	Nonsense Mediated Decay (NMD) enhanced by the Exon Junction Complex (EJC)	-2.66425	-0.00270126	4/77	323305,336713,556556,100000341	rpl10a,rpl30,rpl32,rps23
3_Member	Reactome Gene Sets	R-DRE-156827	L13a-mediated translational silencing of Ceruloplasmin expression	-2.64374	0	4/78	323305,336713,556556,100000341	rpl10a,rpl30,rpl32,rps23
3_Member	Reactome Gene Sets	R-DRE-72613	Eukaryotic Translation Initiation	-2.58396	0	4/81	323305,336713,556556,100000341	rpl10a,rpl30,rpl32,rps23
3_Member	Reactome Gene Sets	R-DRE-72737	Cap-dependent Translation Initiation	-2.58396	0	4/81	323305,336713,556556,100000341	rpl10a,rpl30,rpl32,rps23
3_Member	KEGG Pathway	dre03010	Ribosome	-2.57884	0	5/134	323305,327089,336713,556556,100000341	rpl10a,rpl12,rpl30,rpl32,rps23
3_Member	KEGG Pathway	ko03010	Ribosome	-2.57884	0	5/134	323305,327089,336713,556556,100000341	rpl10a,rpl12,rpl30,rpl32,rps23
4_Summary	GO Biological Processes	GO:0043604	amide biosynthetic process	-4.13892	-0.949891	13/514	30967,323305,327089,327274,334471,335370,436922,445405,556556,561194,572435,100000341,100005268,394060	igf2bp3,rpl10a,rpl12,elovl7b,larp6a,eef1b2,aclya,sars1,rpl32,eif5b,eif4g1a,rps23,cpeb3,hmgcs1
4_Member	GO Biological Processes	GO:0043604	amide biosynthetic process	-4.13892	-0.949891	13/514	30967,323305,327089,327274,334471,335370,436922,445405,556556,561194,572435,100000341,100005268	igf2bp3,rpl10a,rpl12,elovl7b,larp6a,eef1b2,aclya,sars1,rpl32,eif5b,eif4g1a,rps23,cpeb3
4_Member	GO Biological Processes	GO:0006412	translation	-3.64327	-0.695939	11/427	30967,323305,327089,334471,335370,445405,556556,561194,572435,100000341,100005268	igf2bp3,rpl10a,rpl12,larp6a,eef1b2,sars1,rpl32,eif5b,eif4g1a,rps23,cpeb3
4_Member	GO Biological Processes	GO:0043043	peptide biosynthetic process	-3.59992	-0.686556	11/432	30967,323305,327089,334471,335370,445405,556556,561194,572435,100000341,100005268	igf2bp3,rpl10a,rpl12,larp6a,eef1b2,sars1,rpl32,eif5b,eif4g1a,rps23,cpeb3
4_Member	GO Biological Processes	GO:0043603	cellular amide metabolic process	-3.50489	-0.621492	14/677	30967,323305,327089,327274,334471,335370,394060,436922,445405,556556,561194,572435,100000341,100005268	igf2bp3,rpl10a,rpl12,elovl7b,larp6a,eef1b2,hmgcs1,aclya,sars1,rpl32,eif5b,eif4g1a,rps23,cpeb3
4_Member	GO Biological Processes	GO:0006518	peptide metabolic process	-3.02053	-0.191491	11/507	30967,323305,327089,334471,335370,445405,556556,561194,572435,100000341,100005268	igf2bp3,rpl10a,rpl12,larp6a,eef1b2,sars1,rpl32,eif5b,eif4g1a,rps23,cpeb3
5_Summary	Reactome Gene Sets	R-DRE-8866654	E3 ubiquitin ligases ubiquitinate target proteins	-2.43175	0	3/44	321943,393934,100036549	ube2l3b,ube2d2,ctr9
5_Member	Reactome Gene Sets	R-DRE-8866654	E3 ubiquitin ligases ubiquitinate target proteins	-2.43175	0	3/44	321943,393934,100036549	ube2l3b,ube2d2,ctr9
5_Member	Reactome Gene Sets	R-DRE-8852135	Protein ubiquitination	-2.05503	0	3/60	321943,393934,100036549	ube2l3b,ube2d2,ctr9
6_Summary	GO Biological Processes	GO:0032259	methylation	-2.32082	0	6/220	321130,550540,553222,797198,100006350,100036549,30263,327368	nop2,henmt1,tdrd9,rrp8,nsd3,ctr9,ddx4,rgs14a
6_Member	GO Biological Processes	GO:0032259	methylation	-2.32082	0	6/220	321130,550540,553222,797198,100006350,100036549	nop2,henmt1,tdrd9,rrp8,nsd3,ctr9
6_Member	GO Biological Processes	GO:0022412	cellular process involved in reproduction in multicellular organism	-2.04502	0	4/115	30263,327368,550540,553222	ddx4,rgs14a,henmt1,tdrd9
7_Summary	Reactome Gene Sets	R-DRE-194315	Signaling by Rho GTPases	-2.138	0	8/397	30236,399482,406353,407694,445396,557288,560560,570636	gja1b,arpc5b,cdc20,fmnl3,rbbp6,prex2,ywhag2,abl2
7_Member	Reactome Gene Sets	R-DRE-194315	Signaling by Rho GTPases	-2.138	0	8/397	30236,399482,406353,407694,445396,557288,560560,570636	gja1b,arpc5b,cdc20,fmnl3,rbbp6,prex2,ywhag2,abl2
7_Member	Reactome Gene Sets	R-DRE-9716542	Signaling by Rho GTPases, Miro GTPases and RHOBTB3	-2.08826	0	8/405	30236,399482,406353,407694,445396,557288,560560,570636	gja1b,arpc5b,cdc20,fmnl3,rbbp6,prex2,ywhag2,abl2
8_Summary	GO Biological Processes	GO:0006637	acyl-CoA metabolic process	-2.05503	0	3/60	327274,394060,436922	elovl7b,hmgcs1,aclya
8_Member	GO Biological Processes	GO:0006637	acyl-CoA metabolic process	-2.05503	0	3/60	327274,394060,436922	elovl7b,hmgcs1,aclya
8_Member	GO Biological Processes	GO:0035383	thioester metabolic process	-2.05503	0	3/60	327274,394060,436922	elovl7b,hmgcs1,aclya

## Sheet: Mitotic oogonia up
GroupID	Category	Term	Description	LogP	Log(q-value)	InTerm_InList	Genes	Symbols
1_Summary	GO Biological Processes	GO:0006606	protein import into nucleus	-3.30182	0	3/50	322969,558883,569455	nup50,tprb,kpnb3
1_Member	GO Biological Processes	GO:0006606	protein import into nucleus	-3.30182	0	3/50	322969,558883,569455	nup50,tprb,kpnb3
1_Member	GO Biological Processes	GO:0051170	import into nucleus	-3.27645	0	3/51	322969,558883,569455	nup50,tprb,kpnb3
1_Member	GO Biological Processes	GO:0034504	protein localization to nucleus	-3.09065	0	3/59	322969,558883,569455	nup50,tprb,kpnb3
1_Member	GO Biological Processes	GO:0017038	protein import	-2.60398	0	3/87	322969,558883,569455	nup50,tprb,kpnb3
1_Member	GO Biological Processes	GO:0006913	nucleocytoplasmic transport	-2.38507	0	3/104	322969,558883,569455	nup50,tprb,kpnb3
1_Member	GO Biological Processes	GO:0051169	nuclear transport	-2.38507	0	3/104	322969,558883,569455	nup50,tprb,kpnb3
2_Summary	KEGG Pathway	dre00562	Inositol phosphate metabolism	-2.63275	0	3/85	407700,560006,606579	plcb4,inpp4b,inpp5e
2_Member	KEGG Pathway	dre00562	Inositol phosphate metabolism	-2.63275	0	3/85	407700,560006,606579	plcb4,inpp4b,inpp5e
2_Member	KEGG Pathway	ko00562	Inositol phosphate metabolism	-2.63275	0	3/85	407700,560006,606579	plcb4,inpp4b,inpp5e
2_Member	KEGG Pathway	dre04070	Phosphatidylinositol signaling system	-2.32804	0	3/109	407700,560006,606579	plcb4,inpp4b,inpp5e
2_Member	KEGG Pathway	ko04070	Phosphatidylinositol signaling system	-2.32804	0	3/109	407700,560006,606579	plcb4,inpp4b,inpp5e
3_Summary	GO Biological Processes	GO:0000280	nuclear division	-2.60462	0	4/183	58025,323733,558883,559665,334202,556995	ccnb1,top2a,tprb,smc1a,plk3,lig1
3_Member	GO Biological Processes	GO:0000280	nuclear division	-2.60462	0	4/183	58025,323733,558883,559665	ccnb1,top2a,tprb,smc1a
3_Member	GO Biological Processes	GO:1903047	mitotic cell cycle process	-2.5276	0	5/317	58025,334202,556995,558883,559665	ccnb1,plk3,lig1,tprb,smc1a
3_Member	GO Biological Processes	GO:0000819	sister chromatid segregation	-2.49568	0	3/95	58025,323733,559665	ccnb1,top2a,smc1a
3_Member	GO Biological Processes	GO:0048285	organelle fission	-2.34004	0	4/217	58025,323733,558883,559665	ccnb1,top2a,tprb,smc1a
3_Member	Reactome Gene Sets	R-DRE-3108232	SUMO E3 ligases SUMOylate target proteins	-2.33921	0	3/108	323733,558883,559665	top2a,tprb,smc1a
3_Member	Reactome Gene Sets	R-DRE-2990846	SUMOylation	-2.2738	0	3/114	323733,558883,559665	top2a,tprb,smc1a
3_Member	GO Biological Processes	GO:0022402	cell cycle process	-2.23852	0	6/529	58025,323733,334202,556995,558883,559665	ccnb1,top2a,plk3,lig1,tprb,smc1a
3_Member	GO Biological Processes	GO:0098813	nuclear chromosome segregation	-2.14421	0	3/127	58025,323733,559665	ccnb1,top2a,smc1a
3_Member	GO Biological Processes	GO:0140014	mitotic nuclear division	-2.08927	0	3/133	58025,558883,559665	ccnb1,tprb,smc1a
4_Summary	KEGG Pathway	dre04914	Progesterone-mediated oocyte maturation	-2.37343	0	3/105	58025,403063,571825,559665	ccnb1,araf,adcy3a,smc1a
4_Member	KEGG Pathway	dre04914	Progesterone-mediated oocyte maturation	-2.37343	0	3/105	58025,403063,571825	ccnb1,araf,adcy3a
4_Member	KEGG Pathway	ko04914	Progesterone-mediated oocyte maturation	-2.37343	0	3/105	58025,403063,571825	ccnb1,araf,adcy3a
4_Member	KEGG Pathway	dre04114	Oocyte meiosis	-2.03701	0	3/139	58025,559665,571825	ccnb1,smc1a,adcy3a
4_Member	KEGG Pathway	ko04114	Oocyte meiosis	-2.03701	0	3/139	58025,559665,571825	ccnb1,smc1a,adcy3a
5_Summary	KEGG Pathway	dre04810	Regulation of actin cytoskeleton	-2.04941	0	4/263	266749,403063,541475,560305	pak2a,araf,itga11a,fgd1
5_Member	KEGG Pathway	dre04810	Regulation of actin cytoskeleton	-2.04941	0	4/263	266749,403063,541475,560305	pak2a,araf,itga11a,fgd1
5_Member	KEGG Pathway	ko04810	Regulation of actin cytoskeleton	-2.04941	0	4/263	266749,403063,541475,560305	pak2a,araf,itga11a,fgd1

## Sheet: Oocyte down
GroupID	Category	Term	Description	LogP	Log(q-value)	InTerm_InList	Genes	Symbols
1_Summary	GO Biological Processes	GO:0071900	regulation of protein serine/threonine kinase activity	-4.26148	-0.343871	6/133	58025,65239,192295,368316,402991,100150917,323733,327368,334202,436806,436934,556995,559665,30733,796537,30702,30967,58083,334471,541411,406696	ccnb1,map2k6,ccna2,ccnb2,gadd45ga,madd,top2a,rgs14a,plk3,rab11fip4a,rad17,lig1,smc1a,rrm2,kdrl,cpeb1b,igf2bp3,appa,larp6a,eif4enif1,pgk1
1_Member	GO Biological Processes	GO:0071900	regulation of protein serine/threonine kinase activity	-4.26148	-0.343871	6/133	58025,65239,192295,368316,402991,100150917	ccnb1,map2k6,ccna2,ccnb2,gadd45ga,madd
1_Member	GO Biological Processes	GO:0022402	cell cycle process	-3.50791	-0.343871	10/529	58025,192295,323733,327368,334202,368316,436806,436934,556995,559665	ccnb1,ccna2,top2a,rgs14a,plk3,ccnb2,rab11fip4a,rad17,lig1,smc1a
1_Member	GO Biological Processes	GO:0044772	mitotic cell cycle phase transition	-3.33924	-0.343871	5/128	58025,192295,334202,368316,436934	ccnb1,ccna2,plk3,ccnb2,rad17
1_Member	KEGG Pathway	dre04115	p53 signaling pathway	-3.2647	-0.343871	4/75	30733,58025,368316,402991	rrm2,ccnb1,ccnb2,gadd45ga
1_Member	KEGG Pathway	ko04115	p53 signaling pathway	-3.2647	-0.343871	4/75	30733,58025,368316,402991	rrm2,ccnb1,ccnb2,gadd45ga
1_Member	GO Biological Processes	GO:0043549	regulation of kinase activity	-3.24522	-0.343871	7/285	58025,65239,192295,368316,402991,796537,100150917	ccnb1,map2k6,ccna2,ccnb2,gadd45ga,kdrl,madd
1_Member	KEGG Pathway	dre04110	Cell cycle	-3.19037	-0.343871	5/138	58025,192295,368316,402991,559665	ccnb1,ccna2,ccnb2,gadd45ga,smc1a
1_Member	KEGG Pathway	ko04110	Cell cycle	-3.19037	-0.343871	5/138	58025,192295,368316,402991,559665	ccnb1,ccna2,ccnb2,gadd45ga,smc1a
1_Member	GO Biological Processes	GO:0000079	regulation of cyclin-dependent protein serine/threonine kinase activity	-3.18836	-0.343871	3/34	58025,192295,368316	ccnb1,ccna2,ccnb2
1_Member	GO Biological Processes	GO:1904029	regulation of cyclin-dependent protein kinase activity	-3.18836	-0.343871	3/34	58025,192295,368316	ccnb1,ccna2,ccnb2
1_Member	GO Biological Processes	GO:0045859	regulation of protein kinase activity	-3.16476	-0.343871	6/212	58025,65239,192295,368316,402991,100150917	ccnb1,map2k6,ccna2,ccnb2,gadd45ga,madd
1_Member	GO Biological Processes	GO:0044770	cell cycle phase transition	-3.14809	-0.343871	5/141	58025,192295,334202,368316,436934	ccnb1,ccna2,plk3,ccnb2,rad17
1_Member	WikiPathways	WP1393	Cell cycle	-3.05957	-0.296836	4/85	58025,192295,368316,559665	ccnb1,ccna2,ccnb2,smc1a
1_Member	GO Biological Processes	GO:0051338	regulation of transferase activity	-3.05529	-0.296836	7/307	58025,65239,192295,368316,402991,796537,100150917	ccnb1,map2k6,ccna2,ccnb2,gadd45ga,kdrl,madd
1_Member	GO Biological Processes	GO:1903047	mitotic cell cycle process	-2.97437	-0.237098	7/317	58025,192295,334202,368316,436934,556995,559665	ccnb1,ccna2,plk3,ccnb2,rad17,lig1,smc1a
1_Member	GO Biological Processes	GO:0032268	regulation of cellular protein metabolic process	-2.84603	-0.161517	11/760	30702,30967,58025,58083,65239,192295,334471,368316,402991,541411,100150917	cpeb1b,igf2bp3,ccnb1,appa,map2k6,ccna2,larp6a,ccnb2,gadd45ga,eif4enif1,madd
1_Member	GO Biological Processes	GO:0042325	regulation of phosphorylation	-2.78935	-0.127801	8/440	58025,65239,192295,368316,402991,406696,796537,100150917	ccnb1,map2k6,ccna2,ccnb2,gadd45ga,pgk1,kdrl,madd
1_Member	KEGG Pathway	dre04914	Progesterone-mediated oocyte maturation	-2.71945	-0.0913269	4/105	30702,58025,192295,368316	cpeb1b,ccnb1,ccna2,ccnb2
1_Member	KEGG Pathway	ko04914	Progesterone-mediated oocyte maturation	-2.71945	-0.0913269	4/105	30702,58025,192295,368316	cpeb1b,ccnb1,ccna2,ccnb2
1_Member	GO Biological Processes	GO:0043406	positive regulation of MAP kinase activity	-2.55701	0	3/56	65239,402991,100150917	map2k6,gadd45ga,madd
1_Member	GO Biological Processes	GO:0019220	regulation of phosphate metabolic process	-2.555	0	8/480	58025,65239,192295,368316,402991,406696,796537,100150917	ccnb1,map2k6,ccna2,ccnb2,gadd45ga,pgk1,kdrl,madd
1_Member	GO Biological Processes	GO:0051174	regulation of phosphorus metabolic process	-2.555	0	8/480	58025,65239,192295,368316,402991,406696,796537,100150917	ccnb1,map2k6,ccna2,ccnb2,gadd45ga,pgk1,kdrl,madd
1_Member	GO Biological Processes	GO:0071902	positive regulation of protein serine/threonine kinase activity	-2.37357	0	3/65	65239,402991,100150917	map2k6,gadd45ga,madd
1_Member	KEGG Pathway	dre04114	Oocyte meiosis	-2.28178	0	4/139	30702,58025,368316,559665	cpeb1b,ccnb1,ccnb2,smc1a
1_Member	KEGG Pathway	ko04114	Oocyte meiosis	-2.28178	0	4/139	30702,58025,368316,559665	cpeb1b,ccnb1,ccnb2,smc1a
1_Member	GO Biological Processes	GO:0032147	activation of protein kinase activity	-2.23256	0	3/73	65239,402991,100150917	map2k6,gadd45ga,madd
1_Member	GO Biological Processes	GO:0001932	regulation of protein phosphorylation	-2.10699	0	6/346	58025,65239,192295,368316,402991,100150917	ccnb1,map2k6,ccna2,ccnb2,gadd45ga,madd
1_Member	GO Biological Processes	GO:0051726	regulation of cell cycle	-2.05322	0	7/466	58025,192295,334202,368316,402991,436806,436934	ccnb1,ccna2,plk3,ccnb2,gadd45ga,rab11fip4a,rad17
1_Member	GO Biological Processes	GO:0043405	regulation of MAP kinase activity	-2.05035	0	3/85	65239,402991,100150917	map2k6,gadd45ga,madd
2_Summary	KEGG Pathway	dre04510	Focal adhesion	-3.69501	-0.343871	7/240	57935,335269,337158,550487,562529,796537,100003770,568033	actb2,itgb4,col1a1a,vaspb,flna,kdrl,mylk5,sv2a
2_Member	KEGG Pathway	dre04510	Focal adhesion	-3.69501	-0.343871	7/240	57935,335269,337158,550487,562529,796537,100003770	actb2,itgb4,col1a1a,vaspb,flna,kdrl,mylk5
2_Member	KEGG Pathway	ko04510	Focal adhesion	-3.69501	-0.343871	7/240	57935,335269,337158,550487,562529,796537,100003770	actb2,itgb4,col1a1a,vaspb,flna,kdrl,mylk5
2_Member	KEGG Pathway	dre04512	ECM-receptor interaction	-2.10771	0	3/81	335269,337158,568033	itgb4,col1a1a,sv2a
2_Member	KEGG Pathway	ko04512	ECM-receptor interaction	-2.10771	0	3/81	335269,337158,568033	itgb4,col1a1a,sv2a
3_Summary	Reactome Gene Sets	R-DRE-3108232	SUMO E3 ligases SUMOylate target proteins	-3.68058	-0.343871	5/108	30430,30680,323733,553496,559665,321452,563212,799570,58025,567970,100006350,436934,556995	dnmt1,raraa,top2a,top1l,smc1a,smc2,chaf1a,nasp,ccnb1,setd1ba,nsd3,rad17,lig1
3_Member	Reactome Gene Sets	R-DRE-3108232	SUMO E3 ligases SUMOylate target proteins	-3.68058	-0.343871	5/108	30430,30680,323733,553496,559665	dnmt1,raraa,top2a,top1l,smc1a
3_Member	Reactome Gene Sets	R-DRE-2990846	SUMOylation	-3.57121	-0.343871	5/114	30430,30680,323733,553496,559665	dnmt1,raraa,top2a,top1l,smc1a
3_Member	GO Biological Processes	GO:0071103	DNA conformation change	-3.32377	-0.343871	5/129	321452,323733,553496,563212,799570	smc2,top2a,top1l,chaf1a,nasp
3_Member	GO Biological Processes	GO:0006323	DNA packaging	-2.84605	-0.161517	4/97	321452,323733,563212,799570	smc2,top2a,chaf1a,nasp
3_Member	GO Biological Processes	GO:0051276	chromosome organization	-2.84079	-0.161517	10/646	30430,58025,321452,323733,553496,559665,563212,567970,799570,100006350	dnmt1,ccnb1,smc2,top2a,top1l,smc1a,chaf1a,setd1ba,nasp,nsd3
3_Member	GO Biological Processes	GO:0006259	DNA metabolic process	-2.06291	0	7/464	30430,323733,436934,553496,556995,559665,563212	dnmt1,top2a,rad17,top1l,lig1,smc1a,chaf1a
4_Summary	GO Biological Processes	GO:0050920	regulation of chemotaxis	-3.47679	-0.343871	4/66	282676,353246,436682,563800,337571,606579	hspd1,nrp1a,rbpms2a,ripor2,yrk,inpp5e
4_Member	GO Biological Processes	GO:0050920	regulation of chemotaxis	-3.47679	-0.343871	4/66	282676,353246,436682,563800	hspd1,nrp1a,rbpms2a,ripor2
4_Member	GO Biological Processes	GO:0060326	cell chemotaxis	-2.50897	0	4/120	282676,337571,353246,563800	hspd1,yrk,nrp1a,ripor2
4_Member	GO Biological Processes	GO:0120032	regulation of plasma membrane bounded cell projection assembly	-2.49249	0	3/59	353246,563800,606579	nrp1a,ripor2,inpp5e
4_Member	GO Biological Processes	GO:0060491	regulation of cell projection assembly	-2.47177	0	3/60	353246,563800,606579	nrp1a,ripor2,inpp5e
5_Summary	GO Biological Processes	GO:0010608	posttranscriptional regulation of gene expression	-2.52673	0	6/283	30702,30967,324384,327154,334471,541411	cpeb1b,igf2bp3,syncripl,tent5c,larp6a,eif4enif1
5_Member	GO Biological Processes	GO:0010608	posttranscriptional regulation of gene expression	-2.52673	0	6/283	30702,30967,324384,327154,334471,541411	cpeb1b,igf2bp3,syncripl,tent5c,larp6a,eif4enif1
5_Member	GO Biological Processes	GO:0006417	regulation of translation	-2.24919	0	4/142	30702,30967,334471,541411	cpeb1b,igf2bp3,larp6a,eif4enif1
5_Member	GO Biological Processes	GO:0034248	regulation of cellular amide metabolic process	-2.18636	0	4/148	30702,30967,334471,541411	cpeb1b,igf2bp3,larp6a,eif4enif1
6_Summary	GO Biological Processes	GO:0009755	hormone-mediated signaling pathway	-2.43145	0	3/62	30680,559290,100034753,30430,353246,796537	raraa,abhd2b,rargb,dnmt1,nrp1a,kdrl
6_Member	GO Biological Processes	GO:0009755	hormone-mediated signaling pathway	-2.43145	0	3/62	30680,559290,100034753	raraa,abhd2b,rargb
6_Member	GO Biological Processes	GO:0048732	gland development	-2.05403	0	5/253	30430,30680,353246,796537,100034753	dnmt1,raraa,nrp1a,kdrl,rargb
7_Summary	GO Biological Processes	GO:0006260	DNA replication	-2.3728	0	4/131	30733,553496,556995,563212	rrm2,top1l,lig1,chaf1a
7_Member	GO Biological Processes	GO:0006260	DNA replication	-2.3728	0	4/131	30733,553496,556995,563212	rrm2,top1l,lig1,chaf1a
8_Summary	GO Biological Processes	GO:0001666	response to hypoxia	-2.23256	0	3/73	30702,353246,406696	cpeb1b,nrp1a,pgk1
8_Member	GO Biological Processes	GO:0001666	response to hypoxia	-2.23256	0	3/73	30702,353246,406696	cpeb1b,nrp1a,pgk1
8_Member	GO Biological Processes	GO:0036293	response to decreased oxygen levels	-2.21614	0	3/74	30702,353246,406696	cpeb1b,nrp1a,pgk1
8_Member	GO Biological Processes	GO:0070482	response to oxygen levels	-2.19997	0	3/75	30702,353246,406696	cpeb1b,nrp1a,pgk1
9_Summary	GO Biological Processes	GO:0071695	anatomical structure maturation	-2.07864	0	3/83	58025,337158,559290	ccnb1,col1a1a,abhd2b
9_Member	GO Biological Processes	GO:0071695	anatomical structure maturation	-2.07864	0	3/83	58025,337158,559290	ccnb1,col1a1a,abhd2b
10_Summary	GO Biological Processes	GO:0017038	protein import	-2.02279	0	3/87	282676,322969,569455	hspd1,nup50,kpnb3
10_Member	GO Biological Processes	GO:0017038	protein import	-2.02279	0	3/87	282676,322969,569455	hspd1,nup50,kpnb3

## Sheet: Oocyte up
GroupID	Category	Term	Description	LogP	Log(q-value)	InTerm_InList	Genes	Symbols
1_Summary	KEGG Pathway	dre03010	Ribosome	-14.4165	-10.6956	9/134	192297,322571,323305,336713,406485,415229,556556,641289,100000341,445035	rps5,rpl3,rpl10a,rpl30,rps20,rpl11,rpl32,uba52,rps23,thoc7
1_Member	KEGG Pathway	dre03010	Ribosome	-14.4165	-10.6956	9/134	192297,322571,323305,336713,406485,415229,556556,641289,100000341	rps5,rpl3,rpl10a,rpl30,rps20,rpl11,rpl32,uba52,rps23
1_Member	KEGG Pathway	ko03010	Ribosome	-14.4165	-10.6956	9/134	192297,322571,323305,336713,406485,415229,556556,641289,100000341	rps5,rpl3,rpl10a,rpl30,rps20,rpl11,rpl32,uba52,rps23
1_Member	WikiPathways	WP324	Cytoplasmic Ribosomal Proteins	-14.278	-10.6956	8/78	192297,322571,323305,336713,415229,556556,641289,100000341	rps5,rpl3,rpl10a,rpl30,rpl11,rpl32,uba52,rps23
1_Member	Reactome Gene Sets	R-DRE-975956	Nonsense Mediated Decay (NMD) independent of the Exon Junction Complex (EJC)	-10.479	-7.33131	6/63	323305,336713,415229,556556,641289,100000341	rpl10a,rpl30,rpl11,rpl32,uba52,rps23
1_Member	Reactome Gene Sets	R-DRE-1799339	SRP-dependent cotranslational protein targeting to membrane	-10.4366	-7.33131	6/64	323305,336713,415229,556556,641289,100000341	rpl10a,rpl30,rpl11,rpl32,uba52,rps23
1_Member	Reactome Gene Sets	R-DRE-72689	Formation of a pool of free 40S subunits	-10.1573	-7.09783	6/71	323305,336713,415229,556556,641289,100000341	rpl10a,rpl30,rpl11,rpl32,uba52,rps23
1_Member	Reactome Gene Sets	R-DRE-72706	GTP hydrolysis and joining of the 60S ribosomal subunit	-9.93998	-6.99443	6/77	323305,336713,415229,556556,641289,100000341	rpl10a,rpl30,rpl11,rpl32,uba52,rps23
1_Member	Reactome Gene Sets	R-DRE-927802	Nonsense-Mediated Decay (NMD)	-9.93998	-6.99443	6/77	323305,336713,415229,556556,641289,100000341	rpl10a,rpl30,rpl11,rpl32,uba52,rps23
1_Member	Reactome Gene Sets	R-DRE-975957	Nonsense Mediated Decay (NMD) enhanced by the Exon Junction Complex (EJC)	-9.93998	-6.99443	6/77	323305,336713,415229,556556,641289,100000341	rpl10a,rpl30,rpl11,rpl32,uba52,rps23
1_Member	Reactome Gene Sets	R-DRE-156827	L13a-mediated translational silencing of Ceruloplasmin expression	-9.90548	-6.99212	6/78	323305,336713,415229,556556,641289,100000341	rpl10a,rpl30,rpl11,rpl32,uba52,rps23
1_Member	Reactome Gene Sets	R-DRE-72613	Eukaryotic Translation Initiation	-9.80469	-6.94932	6/81	323305,336713,415229,556556,641289,100000341	rpl10a,rpl30,rpl11,rpl32,uba52,rps23
1_Member	Reactome Gene Sets	R-DRE-72737	Cap-dependent Translation Initiation	-9.80469	-6.94932	6/81	323305,336713,415229,556556,641289,100000341	rpl10a,rpl30,rpl11,rpl32,uba52,rps23
1_Member	Reactome Gene Sets	R-DRE-6791226	Major pathway of rRNA processing in the nucleolus and cytosol	-8.78565	-6.02719	6/119	323305,336713,415229,556556,641289,100000341	rpl10a,rpl30,rpl11,rpl32,uba52,rps23
1_Member	Reactome Gene Sets	R-DRE-72312	rRNA processing	-8.78565	-6.02719	6/119	323305,336713,415229,556556,641289,100000341	rpl10a,rpl30,rpl11,rpl32,uba52,rps23
1_Member	Reactome Gene Sets	R-DRE-8868773	rRNA processing in the nucleus and cytosol	-8.78565	-6.02719	6/119	323305,336713,415229,556556,641289,100000341	rpl10a,rpl30,rpl11,rpl32,uba52,rps23
1_Member	Reactome Gene Sets	R-DRE-72766	Translation	-8.23171	-5.49444	6/147	323305,336713,415229,556556,641289,100000341	rpl10a,rpl30,rpl11,rpl32,uba52,rps23
1_Member	Reactome Gene Sets	R-DRE-8953854	Metabolism of RNA	-7.22364	-4.50658	7/378	323305,336713,415229,445035,556556,641289,100000341	rpl10a,rpl30,rpl11,thoc7,rpl32,uba52,rps23
2_Summary	GO Biological Processes	GO:0006412	translation	-11.5022	-8.09158	10/427	192297,322571,323305,335370,369189,406485,415229,556556,641289,100000341	rps5,rpl3,rpl10a,eef1b2,zar1,rps20,rpl11,rpl32,uba52,rps23
2_Member	GO Biological Processes	GO:0006412	translation	-11.5022	-8.09158	10/427	192297,322571,323305,335370,369189,406485,415229,556556,641289,100000341	rps5,rpl3,rpl10a,eef1b2,zar1,rps20,rpl11,rpl32,uba52,rps23
2_Member	GO Biological Processes	GO:0043043	peptide biosynthetic process	-11.4521	-8.09158	10/432	192297,322571,323305,335370,369189,406485,415229,556556,641289,100000341	rps5,rpl3,rpl10a,eef1b2,zar1,rps20,rpl11,rpl32,uba52,rps23
2_Member	GO Biological Processes	GO:0006518	peptide metabolic process	-10.7649	-7.4918	10/507	192297,322571,323305,335370,369189,406485,415229,556556,641289,100000341	rps5,rpl3,rpl10a,eef1b2,zar1,rps20,rpl11,rpl32,uba52,rps23
2_Member	GO Biological Processes	GO:0043604	amide biosynthetic process	-10.7062	-7.4918	10/514	192297,322571,323305,335370,369189,406485,415229,556556,641289,100000341	rps5,rpl3,rpl10a,eef1b2,zar1,rps20,rpl11,rpl32,uba52,rps23
2_Member	GO Biological Processes	GO:0043603	cellular amide metabolic process	-9.53307	-6.70403	10/677	192297,322571,323305,335370,369189,406485,415229,556556,641289,100000341	rps5,rpl3,rpl10a,eef1b2,zar1,rps20,rpl11,rpl32,uba52,rps23
3_Summary	Reactome Gene Sets	R-DRE-9711123	Cellular response to chemical stress	-3.78514	-1.08738	3/105	541344,554101,641289	prdx1,cox5aa,uba52
3_Member	Reactome Gene Sets	R-DRE-9711123	Cellular response to chemical stress	-3.78514	-1.08738	3/105	541344,554101,641289	prdx1,cox5aa,uba52
3_Member	Reactome Gene Sets	R-DRE-3700989	Transcriptional Regulation by TP53	-2.87615	-0.196877	3/215	541344,554101,641289	prdx1,cox5aa,uba52
3_Member	Reactome Gene Sets	R-DRE-2262752	Cellular responses to stress	-2.28757	0	3/347	541344,554101,641289	prdx1,cox5aa,uba52
3_Member	Reactome Gene Sets	R-DRE-8953897	Cellular responses to external stimuli	-2.28409	0	3/348	541344,554101,641289	prdx1,cox5aa,uba52
4_Summary	GO Biological Processes	GO:0042254	ribosome biogenesis	-2.81948	-0.157937	3/225	192297,322571,323305	rps5,rpl3,rpl10a
4_Member	GO Biological Processes	GO:0042254	ribosome biogenesis	-2.81948	-0.157937	3/225	192297,322571,323305	rps5,rpl3,rpl10a
4_Member	GO Biological Processes	GO:0022613	ribonucleoprotein complex biogenesis	-2.3782	0	3/322	192297,322571,323305	rps5,rpl3,rpl10a
