# Supplementary material for: Single-Cell Atlas of the Chinese Tongue Sole (Cynoglossus semilaevis) Ovary Reveals Transcriptional Programs of Oogenesis in Fish
Source: Front Cell Dev Biol. 2022 Mar 1;10:828124. doi: 10.3389/fcell.2022.828124 (PMC8921555; doi:10.3389/fcell.2022.828124)
Supplement: Supplementary file 2 [file DataSheet6.XLSX]

## Sheet: GC1
GroupID	Category	Term	Description	LogP	Log(q-value)	InTerm_InList	Genes	Symbols
1_Summary	GO Biological Processes	GO:0016477	cell migration	-10.4388	-6.37927	64/714	30116,30223,30313,30369,30483,30728,30741,58076,80963,117507,118437,252845,286784,286830,286832,321107,321243,322104,324910,327510,335083,353224,359829,378726,393202,393995,406598,406659,406796,436967,450020,492459,553051,553130,553166,553359,556148,556726,556734,558271,558920,561440,561589,562018,563556,564123,564934,565111,566796,566945,567064,568518,568877,570926,572532,768136,795761,798710,10…	ddx3xb,efna5b,ephb3a,fzd7a,gata4,pbx4,ctnna1,gata6,rnd3a,prkci,gpc4,pals1a,arl13b,lamb1a,lamc1,rap1b,lama5,gnb1a,sema7a,rhoq,capzb,nrarpa,fgf18a,csrp1a,hif1ab,gpc1b,pik3cg,rhoac,gnb1b,prcp,cd151,colec11,fermt2,sema3c,dpysl3,acvr2aa,prickle1b,ctnnd1,itgb1a,fscn1a,amotl2a,ntn4,ezrb,sh3pxd2aa,itgb5,col18a1a,zeb2b,peak1,lama4,mmp14b,sema3b,lrp5,hdac4,lzts2a,pcdh18a,nedd9,plxna1a,zbtb4,arhgap24,fmnl2a…
1_Member	GO Biological Processes	GO:0016477	cell migration	-10.4388	-6.37927	64/714	30116,30223,30313,30369,30483,30728,30741,58076,80963,117507,118437,252845,286784,286830,286832,321107,321243,322104,324910,327510,335083,353224,359829,378726,393202,393995,406598,406659,406796,436967,450020,492459,553051,553130,553166,553359,556148,556726,556734,558271,558920,561440,561589,562018,563556,564123,564934,565111,566796,566945,567064,568518,568877,570926,572532,768136,795761,798710,10…	ddx3xb,efna5b,ephb3a,fzd7a,gata4,pbx4,ctnna1,gata6,rnd3a,prkci,gpc4,pals1a,arl13b,lamb1a,lamc1,rap1b,lama5,gnb1a,sema7a,rhoq,capzb,nrarpa,fgf18a,csrp1a,hif1ab,gpc1b,pik3cg,rhoac,gnb1b,prcp,cd151,colec11,fermt2,sema3c,dpysl3,acvr2aa,prickle1b,ctnnd1,itgb1a,fscn1a,amotl2a,ntn4,ezrb,sh3pxd2aa,itgb5,col18a1a,zeb2b,peak1,lama4,mmp14b,sema3b,lrp5,hdac4,lzts2a,pcdh18a,nedd9,plxna1a,zbtb4,arhgap24,fmnl2a…
1_Member	GO Biological Processes	GO:0048870	cell motility	-9.4245	-5.84214	65/773	30116,30223,30313,30369,30483,30728,30741,58076,80963,117507,118437,252845,286784,286830,286832,321107,321243,321496,322104,324910,327510,335083,353224,359829,378726,393202,393995,406598,406659,406796,436967,450020,492459,553051,553130,553166,553359,556148,556726,556734,558271,558920,561440,561589,562018,563556,564123,564934,565111,566796,566945,567064,568518,568877,570926,572532,768136,795761,79…	ddx3xb,efna5b,ephb3a,fzd7a,gata4,pbx4,ctnna1,gata6,rnd3a,prkci,gpc4,pals1a,arl13b,lamb1a,lamc1,rap1b,lama5,cfl1,gnb1a,sema7a,rhoq,capzb,nrarpa,fgf18a,csrp1a,hif1ab,gpc1b,pik3cg,rhoac,gnb1b,prcp,cd151,colec11,fermt2,sema3c,dpysl3,acvr2aa,prickle1b,ctnnd1,itgb1a,fscn1a,amotl2a,ntn4,ezrb,sh3pxd2aa,itgb5,col18a1a,zeb2b,peak1,lama4,mmp14b,sema3b,lrp5,hdac4,lzts2a,pcdh18a,nedd9,plxna1a,zbtb4,arhgap24,f…
1_Member	GO Biological Processes	GO:0051674	localization of cell	-9.4245	-5.84214	65/773	30116,30223,30313,30369,30483,30728,30741,58076,80963,117507,118437,252845,286784,286830,286832,321107,321243,321496,322104,324910,327510,335083,353224,359829,378726,393202,393995,406598,406659,406796,436967,450020,492459,553051,553130,553166,553359,556148,556726,556734,558271,558920,561440,561589,562018,563556,564123,564934,565111,566796,566945,567064,568518,568877,570926,572532,768136,795761,79…	ddx3xb,efna5b,ephb3a,fzd7a,gata4,pbx4,ctnna1,gata6,rnd3a,prkci,gpc4,pals1a,arl13b,lamb1a,lamc1,rap1b,lama5,cfl1,gnb1a,sema7a,rhoq,capzb,nrarpa,fgf18a,csrp1a,hif1ab,gpc1b,pik3cg,rhoac,gnb1b,prcp,cd151,colec11,fermt2,sema3c,dpysl3,acvr2aa,prickle1b,ctnnd1,itgb1a,fscn1a,amotl2a,ntn4,ezrb,sh3pxd2aa,itgb5,col18a1a,zeb2b,peak1,lama4,mmp14b,sema3b,lrp5,hdac4,lzts2a,pcdh18a,nedd9,plxna1a,zbtb4,arhgap24,f…
1_Member	GO Biological Processes	GO:0001667	ameboidal-type cell migration	-9.10398	-5.64655	32/250	30223,30369,30728,117507,118437,252845,324910,335083,353224,378726,393202,436967,492459,553130,553359,556148,556726,558271,558920,561589,562018,564123,564934,565111,566945,567064,568518,568877,570926,572532,798710,100151255	efna5b,fzd7a,pbx4,prkci,gpc4,pals1a,sema7a,capzb,nrarpa,csrp1a,hif1ab,prcp,colec11,sema3c,acvr2aa,prickle1b,ctnnd1,fscn1a,amotl2a,ezrb,sh3pxd2aa,col18a1a,zeb2b,peak1,mmp14b,sema3b,lrp5,hdac4,lzts2a,pcdh18a,zbtb4,itgav
1_Member	GO Biological Processes	GO:0001755	neural crest cell migration	-6.0983	-3.36103	16/101	30728,324910,335083,353224,393202,492459,553130,553359,556148,558271,562018,564123,564934,567064,568518,568877	pbx4,sema7a,capzb,nrarpa,hif1ab,colec11,sema3c,acvr2aa,prickle1b,fscn1a,sh3pxd2aa,col18a1a,zeb2b,sema3b,lrp5,hdac4
1_Member	GO Biological Processes	GO:0014031	mesenchymal cell development	-4.90368	-2.53439	17/138	30728,324910,335083,353224,393202,492459,553130,553359,556148,558271,562018,564123,564934,566632,567064,568518,568877	pbx4,sema7a,capzb,nrarpa,hif1ab,colec11,sema3c,acvr2aa,prickle1b,fscn1a,sh3pxd2aa,col18a1a,zeb2b,med12,sema3b,lrp5,hdac4
1_Member	GO Biological Processes	GO:0014032	neural crest cell development	-4.90368	-2.53439	17/138	30728,324910,335083,353224,393202,492459,553130,553359,556148,558271,562018,564123,564934,566632,567064,568518,568877	pbx4,sema7a,capzb,nrarpa,hif1ab,colec11,sema3c,acvr2aa,prickle1b,fscn1a,sh3pxd2aa,col18a1a,zeb2b,med12,sema3b,lrp5,hdac4
1_Member	GO Biological Processes	GO:0048864	stem cell development	-4.90368	-2.53439	17/138	30728,324910,335083,353224,393202,492459,553130,553359,556148,558271,562018,564123,564934,566632,567064,568518,568877	pbx4,sema7a,capzb,nrarpa,hif1ab,colec11,sema3c,acvr2aa,prickle1b,fscn1a,sh3pxd2aa,col18a1a,zeb2b,med12,sema3b,lrp5,hdac4
1_Member	GO Biological Processes	GO:0060485	mesenchyme development	-4.86037	-2.50845	23/230	30728,58066,116713,286830,324910,335083,352940,353224,393202,449532,492459,553130,553359,556148,558271,562018,564123,564934,566632,567064,568518,568877,799627	pbx4,notch3,aldh1a2,lamb1a,sema7a,capzb,fgfr2,nrarpa,hif1ab,bcl9l,colec11,sema3c,acvr2aa,prickle1b,fscn1a,sh3pxd2aa,col18a1a,zeb2b,med12,sema3b,lrp5,hdac4,ptpn21
1_Member	GO Biological Processes	GO:0014033	neural crest cell differentiation	-4.35445	-2.20345	17/152	30728,324910,335083,353224,393202,492459,553130,553359,556148,558271,562018,564123,564934,566632,567064,568518,568877	pbx4,sema7a,capzb,nrarpa,hif1ab,colec11,sema3c,acvr2aa,prickle1b,fscn1a,sh3pxd2aa,col18a1a,zeb2b,med12,sema3b,lrp5,hdac4
1_Member	GO Biological Processes	GO:0048762	mesenchymal cell differentiation	-4.1251	-2.05684	18/174	30728,324910,335083,353224,393202,492459,553130,553359,556148,558271,562018,564123,564934,566632,567064,568518,568877,799627	pbx4,sema7a,capzb,nrarpa,hif1ab,colec11,sema3c,acvr2aa,prickle1b,fscn1a,sh3pxd2aa,col18a1a,zeb2b,med12,sema3b,lrp5,hdac4,ptpn21
1_Member	GO Biological Processes	GO:0048863	stem cell differentiation	-3.9441	-1.90992	22/246	30728,324910,335083,352940,353224,393202,445398,492459,553130,553359,553740,556148,558271,561503,562018,564123,564934,566632,567064,568518,568877,794892	pbx4,sema7a,capzb,fgfr2,nrarpa,hif1ab,snrnp70,colec11,sema3c,acvr2aa,nr3c1,prickle1b,fscn1a,ncor2,sh3pxd2aa,col18a1a,zeb2b,med12,sema3b,lrp5,hdac4,notch1b
2_Summary	GO Biological Processes	GO:0002009	morphogenesis of an epithelium	-8.22159	-4.9387	46/491	30101,30265,30369,30483,58076,58083,116713,117507,118437,252845,286739,321107,321243,321357,321496,353224,378478,378726,406172,406659,406666,406714,407620,407655,432387,550487,555655,558271,558920,560091,561589,562490,562822,564934,565669,565914,566945,567369,567674,568512,570926,572532,791855,798710,100005116,100536523,30126,30223,406420,553051,100001532,556726,100151255,386807	skia,ctnnb1,fzd7a,gata4,gata6,appa,aldh1a2,prkci,gpc4,pals1a,msna,rap1b,lama5,sparc,cfl1,nrarpa,egfra,csrp1a,fat1a,rhoac,gab1,rap1ab,yes1,zfpm1,pkd2,vaspb,bmpr2b,fscn1a,amotl2a,dsc2l,ezrb,swap70b,bmpr2a,zeb2b,plcd4a,plekhh1,mmp14b,afap1l2,lats2,slc8a4a,lzts2a,pcdh18a,camk2g1,zbtb4,arhgap24,kmt2d,foxa2,efna5b,wls,fermt2,plcb3,ctnnd1,itgav,rab5c
2_Member	GO Biological Processes	GO:0002009	morphogenesis of an epithelium	-8.22159	-4.9387	46/491	30101,30265,30369,30483,58076,58083,116713,117507,118437,252845,286739,321107,321243,321357,321496,353224,378478,378726,406172,406659,406666,406714,407620,407655,432387,550487,555655,558271,558920,560091,561589,562490,562822,564934,565669,565914,566945,567369,567674,568512,570926,572532,791855,798710,100005116,100536523	skia,ctnnb1,fzd7a,gata4,gata6,appa,aldh1a2,prkci,gpc4,pals1a,msna,rap1b,lama5,sparc,cfl1,nrarpa,egfra,csrp1a,fat1a,rhoac,gab1,rap1ab,yes1,zfpm1,pkd2,vaspb,bmpr2b,fscn1a,amotl2a,dsc2l,ezrb,swap70b,bmpr2a,zeb2b,plcd4a,plekhh1,mmp14b,afap1l2,lats2,slc8a4a,lzts2a,pcdh18a,camk2g1,zbtb4,arhgap24,kmt2d
2_Member	GO Biological Processes	GO:0048729	tissue morphogenesis	-8.07465	-4.91825	51/582	30101,30126,30223,30265,30369,30483,58076,58083,116713,117507,118437,252845,286739,321107,321243,321357,321496,353224,378478,378726,406172,406420,406659,406666,406714,407620,407655,432387,550487,553051,555655,558271,558920,560091,561589,562490,562822,564934,565669,565914,566945,567369,567674,568512,570926,572532,791855,798710,100001532,100005116,100536523	skia,foxa2,efna5b,ctnnb1,fzd7a,gata4,gata6,appa,aldh1a2,prkci,gpc4,pals1a,msna,rap1b,lama5,sparc,cfl1,nrarpa,egfra,csrp1a,fat1a,wls,rhoac,gab1,rap1ab,yes1,zfpm1,pkd2,vaspb,fermt2,bmpr2b,fscn1a,amotl2a,dsc2l,ezrb,swap70b,bmpr2a,zeb2b,plcd4a,plekhh1,mmp14b,afap1l2,lats2,slc8a4a,lzts2a,pcdh18a,camk2g1,zbtb4,plcb3,arhgap24,kmt2d
2_Member	GO Biological Processes	GO:0060026	convergent extension	-5.89079	-3.23549	20/157	30265,30369,30483,58076,58083,118437,321107,378726,406714,407620,558920,560091,562490,564934,565669,566945,567674,570926,798710,100536523	ctnnb1,fzd7a,gata4,gata6,appa,gpc4,rap1b,csrp1a,rap1ab,yes1,amotl2a,dsc2l,swap70b,zeb2b,plcd4a,mmp14b,lats2,lzts2a,zbtb4,kmt2d
2_Member	GO Biological Processes	GO:0060027	convergent extension involved in gastrulation	-4.67568	-2.39097	13/89	30369,118437,321107,378726,406714,407620,560091,562490,564934,566945,567674,798710,100536523	fzd7a,gpc4,rap1b,csrp1a,rap1ab,yes1,dsc2l,swap70b,zeb2b,mmp14b,lats2,zbtb4,kmt2d
2_Member	GO Biological Processes	GO:0042074	cell migration involved in gastrulation	-4.42337	-2.24469	12/81	30223,30369,118437,378726,556726,561589,564934,566945,570926,572532,798710,100151255	efna5b,fzd7a,gpc4,csrp1a,ctnnd1,ezrb,zeb2b,mmp14b,lzts2a,pcdh18a,zbtb4,itgav
2_Member	GO Biological Processes	GO:0007369	gastrulation	-3.41714	-1.55631	22/268	30223,30369,118437,321107,321496,378726,386807,406714,407620,556726,560091,561589,562490,564934,565669,566945,567674,570926,572532,798710,100151255,100536523	efna5b,fzd7a,gpc4,rap1b,cfl1,csrp1a,rab5c,rap1ab,yes1,ctnnd1,dsc2l,ezrb,swap70b,zeb2b,plcd4a,mmp14b,lats2,lzts2a,pcdh18a,zbtb4,itgav,kmt2d
3_Summary	WikiPathways	WP1382	Delta-Notch Signaling Pathway	-8.22004	-4.9387	15/63	30158,30288,30628,58008,58065,58066,58083,140423,393246,407655,557176,561503,566044,664768,794892,266992,323490,353224,393202,404040,432387,560887,65230	lfng,her6,smad1,hey1,notch2,notch3,appa,jag1b,ncor1,zfpm1,pik3r1,ncor2,adam10a,tcf3b,notch1b,cad,ptbp1a,nrarpa,hif1ab,dab2,pkd2,mib2,ctbp2a
3_Member	WikiPathways	WP1382	Delta-Notch Signaling Pathway	-8.22004	-4.9387	15/63	30158,30288,30628,58008,58065,58066,58083,140423,393246,407655,557176,561503,566044,664768,794892	lfng,her6,smad1,hey1,notch2,notch3,appa,jag1b,ncor1,zfpm1,pik3r1,ncor2,adam10a,tcf3b,notch1b
3_Member	GO Biological Processes	GO:0007219	Notch signaling pathway	-4.18346	-2.07929	15/127	30158,30288,58008,58065,58066,140423,266992,323490,353224,393202,404040,432387,560887,566044,794892	lfng,her6,hey1,notch2,notch3,jag1b,cad,ptbp1a,nrarpa,hif1ab,dab2,pkd2,mib2,adam10a,notch1b
3_Member	KEGG Pathway	dre04330	Notch signaling pathway	-2.92162	-1.21238	8/58	30158,30288,58065,58066,65230,140423,561503,794892	lfng,her6,notch2,notch3,ctbp2a,jag1b,ncor2,notch1b
3_Member	KEGG Pathway	ko04330	Notch signaling pathway	-2.92162	-1.21238	8/58	30158,30288,58065,58066,65230,140423,561503,794892	lfng,her6,notch2,notch3,ctbp2a,jag1b,ncor2,notch1b
4_Summary	Reactome Gene Sets	R-DRE-194315	Signaling by Rho GTPases	-8.09796	-4.91825	40/397	30236,30265,30741,57935,80963,81534,81884,286784,327510,335083,335474,393711,393953,394056,406269,406419,406493,406659,415204,494477,550513,553051,555454,556734,556762,557176,557983,560883,562018,565111,565431,567180,567965,570745,795167,795752,799435,100005116,100005208,100006456	gja1b,ctnnb1,ctnna1,actb2,rnd3a,stom,ncoa2,arl13b,rhoq,capzb,arpc1b,abi1a,prkcbb,wasf2,h3f3a,ywhabb,myl9b,rhoac,arpc3,tfr1a,rras2,fermt2,myh10,itgb1a,add3a,pik3r1,arhgef1b,ptpn13,sh3pxd2aa,peak1,golga2,arhgef16,dlc1,letm1,rac3b,arhgap5,arhgef10la,arhgap24,stard13b,fmnl2a
4_Member	Reactome Gene Sets	R-DRE-194315	Signaling by Rho GTPases	-8.09796	-4.91825	40/397	30236,30265,30741,57935,80963,81534,81884,286784,327510,335083,335474,393711,393953,394056,406269,406419,406493,406659,415204,494477,550513,553051,555454,556734,556762,557176,557983,560883,562018,565111,565431,567180,567965,570745,795167,795752,799435,100005116,100005208,100006456	gja1b,ctnnb1,ctnna1,actb2,rnd3a,stom,ncoa2,arl13b,rhoq,capzb,arpc1b,abi1a,prkcbb,wasf2,h3f3a,ywhabb,myl9b,rhoac,arpc3,tfr1a,rras2,fermt2,myh10,itgb1a,add3a,pik3r1,arhgef1b,ptpn13,sh3pxd2aa,peak1,golga2,arhgef16,dlc1,letm1,rac3b,arhgap5,arhgef10la,arhgap24,stard13b,fmnl2a
4_Member	Reactome Gene Sets	R-DRE-9012999	RHO GTPase cycle	-7.99357	-4.88833	30/248	30236,57935,80963,81534,286784,327510,335083,393711,394056,406659,494477,550513,553051,556734,556762,557176,557983,560883,562018,565111,565431,567180,567965,570745,795167,795752,799435,100005116,100005208,100006456	gja1b,actb2,rnd3a,stom,arl13b,rhoq,capzb,abi1a,wasf2,rhoac,tfr1a,rras2,fermt2,itgb1a,add3a,pik3r1,arhgef1b,ptpn13,sh3pxd2aa,peak1,golga2,arhgef16,dlc1,letm1,rac3b,arhgap5,arhgef10la,arhgap24,stard13b,fmnl2a
4_Member	Reactome Gene Sets	R-DRE-9716542	Signaling by Rho GTPases, Miro GTPases and RHOBTB3	-7.85368	-4.79419	40/405	30236,30265,30741,57935,80963,81534,81884,286784,327510,335083,335474,393711,393953,394056,406269,406419,406493,406659,415204,494477,550513,553051,555454,556734,556762,557176,557983,560883,562018,565111,565431,567180,567965,570745,795167,795752,799435,100005116,100005208,100006456	gja1b,ctnnb1,ctnna1,actb2,rnd3a,stom,ncoa2,arl13b,rhoq,capzb,arpc1b,abi1a,prkcbb,wasf2,h3f3a,ywhabb,myl9b,rhoac,arpc3,tfr1a,rras2,fermt2,myh10,itgb1a,add3a,pik3r1,arhgef1b,ptpn13,sh3pxd2aa,peak1,golga2,arhgef16,dlc1,letm1,rac3b,arhgap5,arhgef10la,arhgap24,stard13b,fmnl2a
4_Member	Reactome Gene Sets	R-DRE-9013106	RHOC GTPase cycle	-5.88653	-3.23549	10/40	81534,406659,494477,557176,557983,567965,795752,799435,100005208,100006456	stom,rhoac,tfr1a,pik3r1,arhgef1b,dlc1,arhgap5,arhgef10la,stard13b,fmnl2a
4_Member	Reactome Gene Sets	R-DRE-9013148	CDC42 GTPase cycle	-3.56657	-1.63649	11/85	81534,494477,557176,562018,565431,567180,567965,795752,100005116,100005208,100006456	stom,tfr1a,pik3r1,sh3pxd2aa,golga2,arhgef16,dlc1,arhgap5,arhgap24,stard13b,fmnl2a
4_Member	Reactome Gene Sets	R-DRE-9013406	RHOQ GTPase cycle	-3.46509	-1.57879	7/37	30236,81534,286784,327510,494477,567965,795752	gja1b,stom,arl13b,rhoq,tfr1a,dlc1,arhgap5
4_Member	Reactome Gene Sets	R-DRE-9013423	RAC3 GTPase cycle	-3.36264	-1.52587	8/50	393711,394056,494477,553051,556734,557176,795167,795752	abi1a,wasf2,tfr1a,fermt2,itgb1a,pik3r1,rac3b,arhgap5
4_Member	Reactome Gene Sets	R-DRE-8980692	RHOA GTPase cycle	-3.25951	-1.45241	10/78	81534,406659,494477,557176,557983,567965,795752,799435,100005116,100005208	stom,rhoac,tfr1a,pik3r1,arhgef1b,dlc1,arhgap5,arhgef10la,arhgap24,stard13b
4_Member	Reactome Gene Sets	R-DRE-9013408	RHOG GTPase cycle	-2.61562	-0.989105	6/38	494477,556734,557176,567180,570745,795752	tfr1a,itgb1a,pik3r1,arhgef16,letm1,arhgap5
4_Member	Reactome Gene Sets	R-DRE-9696273	RND1 GTPase cycle	-2.35986	-0.780378	5/30	494477,550513,557176,560883,795752	tfr1a,rras2,pik3r1,ptpn13,arhgap5
4_Member	Reactome Gene Sets	R-DRE-9013149	RAC1 GTPase cycle	-2.27254	-0.726275	9/89	393711,394056,494477,553051,556734,557176,567965,795752,100005116	abi1a,wasf2,tfr1a,fermt2,itgb1a,pik3r1,dlc1,arhgap5,arhgap24
5_Summary	GO Biological Processes	GO:0000902	cell morphogenesis	-7.29758	-4.27948	53/651	30155,30223,30313,30728,58066,60309,64256,80354,80963,118437,266992,286784,286830,286832,321202,321243,323561,324140,324910,325052,335083,335453,369190,393202,394114,406659,431730,436598,494493,550487,553051,553130,553166,554019,554268,555454,556123,557667,558173,558920,561153,561440,565373,565914,566796,567064,794892,795167,795761,100006456,100333657,100535812,103908625,58136,65230,117507,140423…	tenm3,efna5b,ephb3a,pbx4,notch3,robo2,efna5a,slit3,rnd3a,gpc4,cad,arl13b,lamb1a,lamc1,lrrc17,lama5,col4a5,sgk1,sema7a,tardbpb,capzb,grnb,kif1b,hif1ab,kdsr,rhoac,cdc42ep4a,pls3,metrn,vaspb,fermt2,sema3c,dpysl3,lims1,col4a6,myh10,slit1a,trioa,fryl,amotl2a,dbn1,ntn4,agrn,plekhh1,lama4,sema3b,notch1b,rac3b,plxna1a,fmnl2a,plxnb2b,nyap2b,map4k4,pbx2,ctbp2a,prkci,jag1b,pals1a,myo7aa,csrp1a,gpm6bb,sptan1…
5_Member	GO Biological Processes	GO:0000902	cell morphogenesis	-7.29758	-4.27948	53/651	30155,30223,30313,30728,58066,60309,64256,80354,80963,118437,266992,286784,286830,286832,321202,321243,323561,324140,324910,325052,335083,335453,369190,393202,394114,406659,431730,436598,494493,550487,553051,553130,553166,554019,554268,555454,556123,557667,558173,558920,561153,561440,565373,565914,566796,567064,794892,795167,795761,100006456,100333657,100535812,103908625	tenm3,efna5b,ephb3a,pbx4,notch3,robo2,efna5a,slit3,rnd3a,gpc4,cad,arl13b,lamb1a,lamc1,lrrc17,lama5,col4a5,sgk1,sema7a,tardbpb,capzb,grnb,kif1b,hif1ab,kdsr,rhoac,cdc42ep4a,pls3,metrn,vaspb,fermt2,sema3c,dpysl3,lims1,col4a6,myh10,slit1a,trioa,fryl,amotl2a,dbn1,ntn4,agrn,plekhh1,lama4,sema3b,notch1b,rac3b,plxna1a,fmnl2a,plxnb2b,nyap2b,map4k4
5_Member	GO Biological Processes	GO:0007411	axon guidance	-5.23339	-2.75363	26/266	30155,30223,30313,30728,60309,64256,80354,286830,286832,321202,321243,323561,324910,369190,393202,436598,550487,553130,553166,554268,556123,557667,565914,567064,795761,100333657	tenm3,efna5b,ephb3a,pbx4,robo2,efna5a,slit3,lamb1a,lamc1,lrrc17,lama5,col4a5,sema7a,kif1b,hif1ab,pls3,vaspb,sema3c,dpysl3,col4a6,slit1a,trioa,plekhh1,sema3b,plxna1a,plxnb2b
5_Member	GO Biological Processes	GO:0097485	neuron projection guidance	-5.20388	-2.73546	26/267	30155,30223,30313,30728,60309,64256,80354,286830,286832,321202,321243,323561,324910,369190,393202,436598,550487,553130,553166,554268,556123,557667,565914,567064,795761,100333657	tenm3,efna5b,ephb3a,pbx4,robo2,efna5a,slit3,lamb1a,lamc1,lrrc17,lama5,col4a5,sema7a,kif1b,hif1ab,pls3,vaspb,sema3c,dpysl3,col4a6,slit1a,trioa,plekhh1,sema3b,plxna1a,plxnb2b
5_Member	GO Biological Processes	GO:0048812	neuron projection morphogenesis	-5.0148	-2.58878	37/466	30155,30223,30313,30728,58066,60309,64256,80354,266992,286830,286832,321202,321243,323561,324140,324910,325052,335453,369190,393202,436598,494493,550487,553130,553166,554268,556123,557667,561153,565373,565914,567064,794892,795761,100333657,100535812,103908625	tenm3,efna5b,ephb3a,pbx4,notch3,robo2,efna5a,slit3,cad,lamb1a,lamc1,lrrc17,lama5,col4a5,sgk1,sema7a,tardbpb,grnb,kif1b,hif1ab,pls3,metrn,vaspb,sema3c,dpysl3,col4a6,slit1a,trioa,dbn1,agrn,plekhh1,sema3b,notch1b,plxna1a,plxnb2b,nyap2b,map4k4
5_Member	GO Biological Processes	GO:0120039	plasma membrane bounded cell projection morphogenesis	-4.994	-2.57796	37/467	30155,30223,30313,30728,58066,60309,64256,80354,266992,286830,286832,321202,321243,323561,324140,324910,325052,335453,369190,393202,436598,494493,550487,553130,553166,554268,556123,557667,561153,565373,565914,567064,794892,795761,100333657,100535812,103908625	tenm3,efna5b,ephb3a,pbx4,notch3,robo2,efna5a,slit3,cad,lamb1a,lamc1,lrrc17,lama5,col4a5,sgk1,sema7a,tardbpb,grnb,kif1b,hif1ab,pls3,metrn,vaspb,sema3c,dpysl3,col4a6,slit1a,trioa,dbn1,agrn,plekhh1,sema3b,notch1b,plxna1a,plxnb2b,nyap2b,map4k4
5_Member	GO Biological Processes	GO:0048666	neuron development	-4.94705	-2.54077	52/758	30155,30223,30313,30728,58066,58136,60309,64256,65230,80354,117507,140423,252845,252846,266992,286784,286830,286832,321202,321243,323561,324140,324910,325052,335453,369190,378726,393202,436598,494493,503756,550487,553130,553166,553383,554268,556123,557667,558173,558232,561153,565373,565914,566491,566632,567064,568518,794892,795761,100333657,100535812,103908625	tenm3,efna5b,ephb3a,pbx4,notch3,pbx2,robo2,efna5a,ctbp2a,slit3,prkci,jag1b,pals1a,myo7aa,cad,arl13b,lamb1a,lamc1,lrrc17,lama5,col4a5,sgk1,sema7a,tardbpb,grnb,kif1b,csrp1a,hif1ab,pls3,metrn,gpm6bb,vaspb,sema3c,dpysl3,sptan1,col4a6,slit1a,trioa,fryl,ppp1r9ba,dbn1,agrn,plekhh1,bcl11ab,med12,sema3b,lrp5,notch1b,plxna1a,plxnb2b,nyap2b,map4k4
5_Member	GO Biological Processes	GO:0048858	cell projection morphogenesis	-4.91157	-2.53439	37/471	30155,30223,30313,30728,58066,60309,64256,80354,266992,286830,286832,321202,321243,323561,324140,324910,325052,335453,369190,393202,436598,494493,550487,553130,553166,554268,556123,557667,561153,565373,565914,567064,794892,795761,100333657,100535812,103908625	tenm3,efna5b,ephb3a,pbx4,notch3,robo2,efna5a,slit3,cad,lamb1a,lamc1,lrrc17,lama5,col4a5,sgk1,sema7a,tardbpb,grnb,kif1b,hif1ab,pls3,metrn,vaspb,sema3c,dpysl3,col4a6,slit1a,trioa,dbn1,agrn,plekhh1,sema3b,notch1b,plxna1a,plxnb2b,nyap2b,map4k4
5_Member	GO Biological Processes	GO:0032990	cell part morphogenesis	-4.77033	-2.43512	37/478	30155,30223,30313,30728,58066,60309,64256,80354,266992,286830,286832,321202,321243,323561,324140,324910,325052,335453,369190,393202,436598,494493,550487,553130,553166,554268,556123,557667,561153,565373,565914,567064,794892,795761,100333657,100535812,103908625	tenm3,efna5b,ephb3a,pbx4,notch3,robo2,efna5a,slit3,cad,lamb1a,lamc1,lrrc17,lama5,col4a5,sgk1,sema7a,tardbpb,grnb,kif1b,hif1ab,pls3,metrn,vaspb,sema3c,dpysl3,col4a6,slit1a,trioa,dbn1,agrn,plekhh1,sema3b,notch1b,plxna1a,plxnb2b,nyap2b,map4k4
5_Member	GO Biological Processes	GO:0120035	regulation of plasma membrane bounded cell projection organization	-4.74436	-2.42203	21/202	30155,30313,60309,80354,286830,324910,335083,406529,431730,494493,553130,553166,556123,561153,561589,565434,566491,567064,795761,100005116,100333657	tenm3,ephb3a,robo2,slit3,lamb1a,sema7a,capzb,vdac3,cdc42ep4a,metrn,sema3c,dpysl3,slit1a,dbn1,ezrb,usp8,bcl11ab,sema3b,plxna1a,arhgap24,plxnb2b
5_Member	GO Biological Processes	GO:0007409	axonogenesis	-4.74115	-2.42203	33/406	30155,30223,30313,30728,58066,60309,64256,80354,286830,286832,321202,321243,323561,324910,325052,335453,369190,393202,436598,494493,550487,553130,553166,554268,556123,557667,561153,565373,565914,567064,794892,795761,100333657	tenm3,efna5b,ephb3a,pbx4,notch3,robo2,efna5a,slit3,lamb1a,lamc1,lrrc17,lama5,col4a5,sema7a,tardbpb,grnb,kif1b,hif1ab,pls3,metrn,vaspb,sema3c,dpysl3,col4a6,slit1a,trioa,dbn1,agrn,plekhh1,sema3b,notch1b,plxna1a,plxnb2b
5_Member	GO Biological Processes	GO:0031344	regulation of cell projection organization	-4.67953	-2.39097	21/204	30155,30313,60309,80354,286830,324910,335083,406529,431730,494493,553130,553166,556123,561153,561589,565434,566491,567064,795761,100005116,100333657	tenm3,ephb3a,robo2,slit3,lamb1a,sema7a,capzb,vdac3,cdc42ep4a,metrn,sema3c,dpysl3,slit1a,dbn1,ezrb,usp8,bcl11ab,sema3b,plxna1a,arhgap24,plxnb2b
5_Member	GO Biological Processes	GO:0031175	neuron projection development	-4.64428	-2.39097	43/599	30155,30223,30313,30728,58066,60309,64256,80354,252846,266992,286830,286832,321202,321243,323561,324140,324910,325052,335453,369190,378726,393202,436598,494493,503756,550487,553130,553166,554268,556123,557667,558173,558232,561153,565373,565914,566491,567064,794892,795761,100333657,100535812,103908625	tenm3,efna5b,ephb3a,pbx4,notch3,robo2,efna5a,slit3,myo7aa,cad,lamb1a,lamc1,lrrc17,lama5,col4a5,sgk1,sema7a,tardbpb,grnb,kif1b,csrp1a,hif1ab,pls3,metrn,gpm6bb,vaspb,sema3c,dpysl3,col4a6,slit1a,trioa,fryl,ppp1r9ba,dbn1,agrn,plekhh1,bcl11ab,sema3b,notch1b,plxna1a,plxnb2b,nyap2b,map4k4
5_Member	GO Biological Processes	GO:0050793	regulation of developmental process	-4.62905	-2.38247	53/799	30158,30265,30288,30313,58008,58065,58066,60309,65230,80354,80963,321243,323490,324910,352940,369197,393202,404040,406659,431730,494493,553051,553130,553740,554019,555454,555511,556123,556734,558237,558920,560444,561153,562490,562912,563149,565669,566491,566632,566796,567064,567674,568877,569041,692279,767747,794892,795167,795761,100001692,100004252,100006456,100333657	lfng,ctnnb1,her6,ephb3a,hey1,notch2,notch3,robo2,ctbp2a,slit3,rnd3a,lama5,ptbp1a,sema7a,fgfr2,stat5a,hif1ab,dab2,rhoac,cdc42ep4a,metrn,fermt2,sema3c,nr3c1,lims1,myh10,add1,slit1a,itgb1a,dab2ipb,amotl2a,rnf10,dbn1,swap70b,ltbp3,lrp1aa,plcd4a,bcl11ab,med12,lama4,sema3b,lats2,hdac4,kmt5c,foxl2a,rbms3,notch1b,rac3b,plxna1a,nr0b1,arhgap18,fmnl2a,plxnb2b
5_Member	GO Biological Processes	GO:0000904	cell morphogenesis involved in differentiation	-4.19371	-2.08361	38/528	30155,30223,30313,30728,58066,60309,64256,80354,286784,286830,286832,321202,321243,323561,324910,325052,335453,369190,393202,394114,436598,494493,550487,553130,553166,554019,554268,556123,557667,561153,561440,565373,565914,566796,567064,794892,795761,100333657	tenm3,efna5b,ephb3a,pbx4,notch3,robo2,efna5a,slit3,arl13b,lamb1a,lamc1,lrrc17,lama5,col4a5,sema7a,tardbpb,grnb,kif1b,hif1ab,kdsr,pls3,metrn,vaspb,sema3c,dpysl3,lims1,col4a6,slit1a,trioa,dbn1,ntn4,agrn,plekhh1,lama4,sema3b,notch1b,plxna1a,plxnb2b
5_Member	GO Biological Processes	GO:0061564	axon development	-4.16746	-2.07176	33/434	30155,30223,30313,30728,58066,60309,64256,80354,286830,286832,321202,321243,323561,324910,325052,335453,369190,393202,436598,494493,550487,553130,553166,554268,556123,557667,561153,565373,565914,567064,794892,795761,100333657	tenm3,efna5b,ephb3a,pbx4,notch3,robo2,efna5a,slit3,lamb1a,lamc1,lrrc17,lama5,col4a5,sema7a,tardbpb,grnb,kif1b,hif1ab,pls3,metrn,vaspb,sema3c,dpysl3,col4a6,slit1a,trioa,dbn1,agrn,plekhh1,sema3b,notch1b,plxna1a,plxnb2b
5_Member	GO Biological Processes	GO:0032989	cellular component morphogenesis	-4.11066	-2.04681	40/572	30126,30155,30223,30313,30728,58066,60309,64256,80354,266992,286830,286832,321202,321243,323561,324140,324910,325052,335453,369190,378726,393202,406437,436598,494493,550487,553130,553166,554268,556123,557667,561153,565373,565914,567064,794892,795761,100333657,100535812,103908625	foxa2,tenm3,efna5b,ephb3a,pbx4,notch3,robo2,efna5a,slit3,cad,lamb1a,lamc1,lrrc17,lama5,col4a5,sgk1,sema7a,tardbpb,grnb,kif1b,csrp1a,hif1ab,tpm4a,pls3,metrn,vaspb,sema3c,dpysl3,col4a6,slit1a,trioa,dbn1,agrn,plekhh1,sema3b,notch1b,plxna1a,plxnb2b,nyap2b,map4k4
5_Member	GO Biological Processes	GO:0051960	regulation of nervous system development	-3.90739	-1.88533	17/165	30288,30313,58008,58066,60309,65230,80354,324910,494493,553130,556123,560444,561153,562490,567064,795761,100333657	her6,ephb3a,hey1,notch3,robo2,ctbp2a,slit3,sema7a,metrn,sema3c,slit1a,rnf10,dbn1,swap70b,sema3b,plxna1a,plxnb2b
5_Member	GO Biological Processes	GO:0048667	cell morphogenesis involved in neuron differentiation	-3.8331	-1.83046	33/452	30155,30223,30313,30728,58066,60309,64256,80354,286830,286832,321202,321243,323561,324910,325052,335453,369190,393202,436598,494493,550487,553130,553166,554268,556123,557667,561153,565373,565914,567064,794892,795761,100333657	tenm3,efna5b,ephb3a,pbx4,notch3,robo2,efna5a,slit3,lamb1a,lamc1,lrrc17,lama5,col4a5,sema7a,tardbpb,grnb,kif1b,hif1ab,pls3,metrn,vaspb,sema3c,dpysl3,col4a6,slit1a,trioa,dbn1,agrn,plekhh1,sema3b,notch1b,plxna1a,plxnb2b
5_Member	GO Biological Processes	GO:0051130	positive regulation of cellular component organization	-3.55345	-1.63649	22/262	30155,30313,30728,321099,324910,335474,393585,394056,404040,406464,415204,431730,494493,550487,553166,555511,556123,561153,565649,795761,100009637,100333657	tenm3,ephb3a,pbx4,gsna,sema7a,arpc1b,c2cd5,wasf2,dab2,eif5a,arpc3,cdc42ep4a,metrn,vaspb,dpysl3,add1,slit1a,dbn1,fyco1a,plxna1a,wasla,plxnb2b
5_Member	GO Biological Processes	GO:0050770	regulation of axonogenesis	-3.5215	-1.6143	11/86	30313,60309,80354,324910,494493,553130,556123,561153,567064,795761,100333657	ephb3a,robo2,slit3,sema7a,metrn,sema3c,slit1a,dbn1,sema3b,plxna1a,plxnb2b
5_Member	GO Biological Processes	GO:0060560	developmental growth involved in morphogenesis	-3.4539	-1.57626	17/180	60309,80354,118437,323561,324910,325052,335453,369190,553130,554268,556123,561153,562490,564934,565669,567064,100151255	robo2,slit3,gpc4,col4a5,sema7a,tardbpb,grnb,kif1b,sema3c,col4a6,slit1a,dbn1,swap70b,zeb2b,plcd4a,sema3b,itgav
5_Member	GO Biological Processes	GO:0031345	negative regulation of cell projection organization	-3.42437	-1.55922	8/49	60309,80354,324910,335083,553130,566491,567064,100005116	robo2,slit3,sema7a,capzb,sema3c,bcl11ab,sema3b,arhgap24
5_Member	GO Biological Processes	GO:0050767	regulation of neurogenesis	-3.40783	-1.54974	15/149	30288,58008,58066,60309,65230,80354,324910,494493,553130,556123,561153,562490,567064,795761,100333657	her6,hey1,notch3,robo2,ctbp2a,slit3,sema7a,metrn,sema3c,slit1a,dbn1,swap70b,sema3b,plxna1a,plxnb2b
5_Member	GO Biological Processes	GO:0060284	regulation of cell development	-3.39789	-1.54936	17/182	30288,58008,58066,60309,65230,80354,324910,494493,553130,554019,555511,556123,561153,562490,567064,795761,100333657	her6,hey1,notch3,robo2,ctbp2a,slit3,sema7a,metrn,sema3c,lims1,add1,slit1a,dbn1,swap70b,sema3b,plxna1a,plxnb2b
5_Member	GO Biological Processes	GO:2000026	regulation of multicellular organismal development	-3.22594	-1.43829	28/390	30288,30313,58008,58066,60309,65230,80354,321243,324910,369197,393202,494493,553130,555511,556123,556734,558237,560444,561153,562490,563149,566632,566796,567064,767747,795761,100004252,100333657	her6,ephb3a,hey1,notch3,robo2,ctbp2a,slit3,lama5,sema7a,stat5a,hif1ab,metrn,sema3c,add1,slit1a,itgb1a,dab2ipb,rnf10,dbn1,swap70b,lrp1aa,med12,lama4,sema3b,rbms3,plxna1a,arhgap18,plxnb2b
5_Member	GO Biological Processes	GO:0048675	axon extension	-3.18189	-1.40116	12/109	60309,80354,323561,324910,325052,335453,369190,553130,554268,556123,561153,567064	robo2,slit3,col4a5,sema7a,tardbpb,grnb,kif1b,sema3c,col4a6,slit1a,dbn1,sema3b
5_Member	GO Biological Processes	GO:0042330	taxis	-3.10038	-1.34192	29/417	30116,30155,30223,30313,30728,60309,64256,80354,286830,286832,321202,321243,323561,324910,369190,393202,406598,436598,550487,553130,553166,554268,556123,557667,565431,565914,567064,795761,100333657	ddx3xb,tenm3,efna5b,ephb3a,pbx4,robo2,efna5a,slit3,lamb1a,lamc1,lrrc17,lama5,col4a5,sema7a,kif1b,hif1ab,pik3cg,pls3,vaspb,sema3c,dpysl3,col4a6,slit1a,trioa,golga2,plekhh1,sema3b,plxna1a,plxnb2b
5_Member	GO Biological Processes	GO:0006935	chemotaxis	-3.05629	-1.30644	28/400	30116,30155,30223,30313,30728,60309,64256,80354,286830,286832,321202,321243,323561,324910,369190,393202,406598,436598,550487,553130,553166,554268,556123,557667,565914,567064,795761,100333657	ddx3xb,tenm3,efna5b,ephb3a,pbx4,robo2,efna5a,slit3,lamb1a,lamc1,lrrc17,lama5,col4a5,sema7a,kif1b,hif1ab,pik3cg,pls3,vaspb,sema3c,dpysl3,col4a6,slit1a,trioa,plekhh1,sema3b,plxna1a,plxnb2b
5_Member	GO Biological Processes	GO:1990138	neuron projection extension	-3.04167	-1.30233	12/113	60309,80354,323561,324910,325052,335453,369190,553130,554268,556123,561153,567064	robo2,slit3,col4a5,sema7a,tardbpb,grnb,kif1b,sema3c,col4a6,slit1a,dbn1,sema3b
5_Member	GO Biological Processes	GO:0010975	regulation of neuron projection development	-3.03849	-1.30122	14/145	30155,30313,60309,80354,324910,494493,553130,553166,556123,561153,566491,567064,795761,100333657	tenm3,ephb3a,robo2,slit3,sema7a,metrn,sema3c,dpysl3,slit1a,dbn1,bcl11ab,sema3b,plxna1a,plxnb2b
5_Member	GO Biological Processes	GO:0010720	positive regulation of cell development	-2.99608	-1.26293	9/70	324910,494493,554019,555511,556123,561153,562490,795761,100333657	sema7a,metrn,lims1,add1,slit1a,dbn1,swap70b,plxna1a,plxnb2b
5_Member	GO Biological Processes	GO:0050772	positive regulation of axonogenesis	-2.80585	-1.13553	6/35	324910,494493,556123,561153,795761,100333657	sema7a,metrn,slit1a,dbn1,plxna1a,plxnb2b
5_Member	GO Biological Processes	GO:0016049	cell growth	-2.70694	-1.054	14/157	60309,80354,118437,323561,324910,325052,335453,369190,553130,554268,556123,561153,567064,570268	robo2,slit3,gpc4,col4a5,sema7a,tardbpb,grnb,kif1b,sema3c,col4a6,slit1a,dbn1,sema3b,osgin2
5_Member	GO Biological Processes	GO:0051962	positive regulation of nervous system development	-2.68573	-1.04121	8/63	30313,324910,494493,556123,561153,562490,795761,100333657	ephb3a,sema7a,metrn,slit1a,dbn1,swap70b,plxna1a,plxnb2b
5_Member	GO Biological Processes	GO:0050919	negative chemotaxis	-2.67679	-1.03561	6/37	80354,321202,324910,553130,556123,567064	slit3,lrrc17,sema7a,sema3c,slit1a,sema3b
5_Member	GO Biological Processes	GO:0048588	developmental cell growth	-2.54768	-0.9338	12/129	60309,80354,323561,324910,325052,335453,369190,553130,554268,556123,561153,567064	robo2,slit3,col4a5,sema7a,tardbpb,grnb,kif1b,sema3c,col4a6,slit1a,dbn1,sema3b
5_Member	GO Biological Processes	GO:0031346	positive regulation of cell projection organization	-2.43983	-0.845095	9/84	30155,324910,431730,494493,553166,556123,561153,795761,100333657	tenm3,sema7a,cdc42ep4a,metrn,dpysl3,slit1a,dbn1,plxna1a,plxnb2b
5_Member	GO Biological Processes	GO:0050769	positive regulation of neurogenesis	-2.33011	-0.764776	7/57	324910,494493,556123,561153,562490,795761,100333657	sema7a,metrn,slit1a,dbn1,swap70b,plxna1a,plxnb2b
5_Member	GO Biological Processes	GO:0045595	regulation of cell differentiation	-2.32594	-0.761997	26/408	30158,30288,58008,58066,60309,65230,80354,323490,324910,352940,369197,404040,494493,553130,553740,554019,555511,556123,561153,562490,566632,567064,568877,692279,795761,100333657	lfng,her6,hey1,notch3,robo2,ctbp2a,slit3,ptbp1a,sema7a,fgfr2,stat5a,dab2,metrn,sema3c,nr3c1,lims1,add1,slit1a,dbn1,swap70b,med12,sema3b,hdac4,foxl2a,plxna1a,plxnb2b
5_Member	GO Biological Processes	GO:0048846	axon extension involved in axon guidance	-2.28845	-0.736821	6/44	60309,323561,324910,553130,554268,567064	robo2,col4a5,sema7a,sema3c,col4a6,sema3b
5_Member	GO Biological Processes	GO:1902284	neuron projection extension involved in neuron projection guidance	-2.28845	-0.736821	6/44	60309,323561,324910,553130,554268,567064	robo2,col4a5,sema7a,sema3c,col4a6,sema3b
5_Member	GO Biological Processes	GO:0048638	regulation of developmental growth	-2.28167	-0.732732	10/105	60309,80354,324910,553130,556123,561153,565669,567064,567674,569041	robo2,slit3,sema7a,sema3c,slit1a,dbn1,plcd4a,sema3b,lats2,kmt5c
5_Member	GO Biological Processes	GO:0010977	negative regulation of neuron projection development	-2.19237	-0.661879	6/46	60309,80354,324910,553130,566491,567064	robo2,slit3,sema7a,sema3c,bcl11ab,sema3b
5_Member	GO Biological Processes	GO:0030308	negative regulation of cell growth	-2.19237	-0.661879	6/46	60309,80354,324910,553130,567064,570268	robo2,slit3,sema7a,sema3c,sema3b,osgin2
5_Member	GO Biological Processes	GO:0051239	regulation of multicellular organismal process	-2.057	-0.559806	38/691	30101,30265,30288,30313,58008,58066,60309,65230,80354,321243,322056,324910,369197,393202,432387,436967,494493,553130,555511,556123,556734,558237,560444,561153,562490,563149,565111,566632,566796,567064,567369,567674,569041,767747,795761,100001692,100004252,100333657	skia,ctnnb1,her6,ephb3a,hey1,notch3,robo2,ctbp2a,slit3,lama5,sulf2b,sema7a,stat5a,hif1ab,pkd2,prcp,metrn,sema3c,add1,slit1a,itgb1a,dab2ipb,rnf10,dbn1,swap70b,lrp1aa,peak1,med12,lama4,sema3b,afap1l2,lats2,kmt5c,rbms3,plxna1a,nr0b1,arhgap18,plxnb2b
5_Member	GO Biological Processes	GO:0045926	negative regulation of growth	-2.01622	-0.521612	6/50	60309,80354,324910,553130,567064,570268	robo2,slit3,sema7a,sema3c,sema3b,osgin2
6_Summary	GO Biological Processes	GO:0030036	actin cytoskeleton organization	-7.24614	-4.26584	47/546	30112,30223,64256,80963,252846,321099,321496,321937,327510,335083,335474,336381,378726,393711,393908,394056,402881,406437,406659,415204,431730,436598,474327,550487,553166,553383,553451,553558,555454,555511,556762,558232,558271,558920,559643,561153,566459,567536,768136,795167,100002928,100005208,100006456,100009637,100498671,101884737,103908625,406626,494044,554270,555328,30313,118437,286830,40652…	svila,efna5b,efna5a,rnd3a,myo7aa,gsna,cfl1,frmd6,rhoq,capzb,arpc1b,cotl1,csrp1a,abi1a,tpm1,wasf2,mical3a,tpm4a,rhoac,arpc3,cdc42ep4a,pls3,capza1b,vaspb,dpysl3,sptan1,sptbn1,phactr3b,myh10,add1,add3a,ppp1r9ba,fscn1a,amotl2a,epb41a,dbn1,myo1cb,myo1ca,nedd9,rac3b,iqgap1,stard13b,fmnl2a,wasla,ccdc88ab,kank4,map4k4,crtap,efemp2a,col4a4,serpinh1a,ephb3a,gpc4,lamb1a,vdac3,phf2,ezrb,usp8,arhgap24,robo2,s…
6_Member	GO Biological Processes	GO:0030036	actin cytoskeleton organization	-7.24614	-4.26584	47/546	30112,30223,64256,80963,252846,321099,321496,321937,327510,335083,335474,336381,378726,393711,393908,394056,402881,406437,406659,415204,431730,436598,474327,550487,553166,553383,553451,553558,555454,555511,556762,558232,558271,558920,559643,561153,566459,567536,768136,795167,100002928,100005208,100006456,100009637,100498671,101884737,103908625	svila,efna5b,efna5a,rnd3a,myo7aa,gsna,cfl1,frmd6,rhoq,capzb,arpc1b,cotl1,csrp1a,abi1a,tpm1,wasf2,mical3a,tpm4a,rhoac,arpc3,cdc42ep4a,pls3,capza1b,vaspb,dpysl3,sptan1,sptbn1,phactr3b,myh10,add1,add3a,ppp1r9ba,fscn1a,amotl2a,epb41a,dbn1,myo1cb,myo1ca,nedd9,rac3b,iqgap1,stard13b,fmnl2a,wasla,ccdc88ab,kank4,map4k4
6_Member	GO Biological Processes	GO:0007015	actin filament organization	-7.11032	-4.22693	34/333	30112,80963,252846,321099,321496,335083,335474,336381,393711,393908,394056,402881,406437,406659,415204,431730,436598,474327,550487,553166,553383,553451,555454,555511,556762,558232,558271,561153,566459,567536,768136,795167,100009637,101884737	svila,rnd3a,myo7aa,gsna,cfl1,capzb,arpc1b,cotl1,abi1a,tpm1,wasf2,mical3a,tpm4a,rhoac,arpc3,cdc42ep4a,pls3,capza1b,vaspb,dpysl3,sptan1,sptbn1,myh10,add1,add3a,ppp1r9ba,fscn1a,dbn1,myo1cb,myo1ca,nedd9,rac3b,wasla,kank4
6_Member	GO Biological Processes	GO:0030029	actin filament-based process	-6.82569	-3.99665	47/564	30112,30223,64256,80963,252846,321099,321496,321937,327510,335083,335474,336381,378726,393711,393908,394056,402881,406437,406659,415204,431730,436598,474327,550487,553166,553383,553451,553558,555454,555511,556762,558232,558271,558920,559643,561153,566459,567536,768136,795167,100002928,100005208,100006456,100009637,100498671,101884737,103908625	svila,efna5b,efna5a,rnd3a,myo7aa,gsna,cfl1,frmd6,rhoq,capzb,arpc1b,cotl1,csrp1a,abi1a,tpm1,wasf2,mical3a,tpm4a,rhoac,arpc3,cdc42ep4a,pls3,capza1b,vaspb,dpysl3,sptan1,sptbn1,phactr3b,myh10,add1,add3a,ppp1r9ba,fscn1a,amotl2a,epb41a,dbn1,myo1cb,myo1ca,nedd9,rac3b,iqgap1,stard13b,fmnl2a,wasla,ccdc88ab,kank4,map4k4
6_Member	GO Biological Processes	GO:0032956	regulation of actin cytoskeleton organization	-5.7722	-3.18983	24/218	30112,30223,64256,80963,321099,335083,335474,336381,394056,406659,415204,431730,474327,550487,553383,553451,555511,556762,561153,795167,100002928,100009637,100498671,101884737	svila,efna5b,efna5a,rnd3a,gsna,capzb,arpc1b,cotl1,wasf2,rhoac,arpc3,cdc42ep4a,capza1b,vaspb,sptan1,sptbn1,add1,add3a,dbn1,rac3b,iqgap1,wasla,ccdc88ab,kank4
6_Member	GO Biological Processes	GO:0032970	regulation of actin filament-based process	-5.66659	-3.11225	24/221	30112,30223,64256,80963,321099,335083,335474,336381,394056,406659,415204,431730,474327,550487,553383,553451,555511,556762,561153,795167,100002928,100009637,100498671,101884737	svila,efna5b,efna5a,rnd3a,gsna,capzb,arpc1b,cotl1,wasf2,rhoac,arpc3,cdc42ep4a,capza1b,vaspb,sptan1,sptbn1,add1,add3a,dbn1,rac3b,iqgap1,wasla,ccdc88ab,kank4
6_Member	GO Biological Processes	GO:0008154	actin polymerization or depolymerization	-5.3106	-2.80742	20/171	30112,321099,321496,335083,335474,336381,393711,394056,402881,415204,431730,474327,550487,553383,553451,555511,556762,561153,100009637,101884737	svila,gsna,cfl1,capzb,arpc1b,cotl1,abi1a,wasf2,mical3a,arpc3,cdc42ep4a,capza1b,vaspb,sptan1,sptbn1,add1,add3a,dbn1,wasla,kank4
6_Member	GO Biological Processes	GO:0030042	actin filament depolymerization	-4.8666	-2.50845	10/51	30112,321099,321496,335083,402881,474327,553383,553451,555511,556762	svila,gsna,cfl1,capzb,mical3a,capza1b,sptan1,sptbn1,add1,add3a
6_Member	GO Biological Processes	GO:0030833	regulation of actin filament polymerization	-4.6588	-2.39097	17/144	30112,321099,335083,335474,336381,394056,415204,431730,474327,550487,553383,553451,555511,556762,561153,100009637,101884737	svila,gsna,capzb,arpc1b,cotl1,wasf2,arpc3,cdc42ep4a,capza1b,vaspb,sptan1,sptbn1,add1,add3a,dbn1,wasla,kank4
6_Member	GO Biological Processes	GO:0097435	supramolecular fiber organization	-4.59135	-2.35345	39/525	30112,80963,252846,321099,321496,335083,335474,336381,378726,393711,393908,394056,402881,406437,406626,406659,415204,431730,436598,474327,494044,550487,553166,553383,553451,554270,555328,555454,555511,556762,558232,558271,561153,566459,567536,768136,795167,100009637,101884737	svila,rnd3a,myo7aa,gsna,cfl1,capzb,arpc1b,cotl1,csrp1a,abi1a,tpm1,wasf2,mical3a,tpm4a,crtap,rhoac,arpc3,cdc42ep4a,pls3,capza1b,efemp2a,vaspb,dpysl3,sptan1,sptbn1,col4a4,serpinh1a,myh10,add1,add3a,ppp1r9ba,fscn1a,dbn1,myo1cb,myo1ca,nedd9,rac3b,wasla,kank4
6_Member	GO Biological Processes	GO:0008064	regulation of actin polymerization or depolymerization	-4.58043	-2.35345	17/146	30112,321099,335083,335474,336381,394056,415204,431730,474327,550487,553383,553451,555511,556762,561153,100009637,101884737	svila,gsna,capzb,arpc1b,cotl1,wasf2,arpc3,cdc42ep4a,capza1b,vaspb,sptan1,sptbn1,add1,add3a,dbn1,wasla,kank4
6_Member	GO Biological Processes	GO:0030832	regulation of actin filament length	-4.58043	-2.35345	17/146	30112,321099,335083,335474,336381,394056,415204,431730,474327,550487,553383,553451,555511,556762,561153,100009637,101884737	svila,gsna,capzb,arpc1b,cotl1,wasf2,arpc3,cdc42ep4a,capza1b,vaspb,sptan1,sptbn1,add1,add3a,dbn1,wasla,kank4
6_Member	GO Biological Processes	GO:0044087	regulation of cellular component biogenesis	-4.40351	-2.23052	27/314	30112,30223,30313,118437,286830,321099,335083,335474,336381,394056,406529,415204,431730,474327,503778,550487,553166,553383,553451,555511,556762,561153,561589,565434,100005116,100009637,101884737	svila,efna5b,ephb3a,gpc4,lamb1a,gsna,capzb,arpc1b,cotl1,wasf2,vdac3,arpc3,cdc42ep4a,capza1b,phf2,vaspb,dpysl3,sptan1,sptbn1,add1,add3a,dbn1,ezrb,usp8,arhgap24,wasla,kank4
6_Member	GO Biological Processes	GO:0032535	regulation of cellular component size	-4.39415	-2.22676	23/246	30112,60309,80354,321099,324910,335083,335474,336381,394056,415204,431730,474327,550487,553130,553383,553451,555511,556123,556762,561153,567064,100009637,101884737	svila,robo2,slit3,gsna,sema7a,capzb,arpc1b,cotl1,wasf2,arpc3,cdc42ep4a,capza1b,vaspb,sema3c,sptan1,sptbn1,add1,slit1a,add3a,dbn1,sema3b,wasla,kank4
6_Member	GO Biological Processes	GO:0032271	regulation of protein polymerization	-4.31806	-2.17238	17/153	30112,321099,335083,335474,336381,394056,415204,431730,474327,550487,553383,553451,555511,556762,561153,100009637,101884737	svila,gsna,capzb,arpc1b,cotl1,wasf2,arpc3,cdc42ep4a,capza1b,vaspb,sptan1,sptbn1,add1,add3a,dbn1,wasla,kank4
6_Member	GO Biological Processes	GO:0030041	actin filament polymerization	-4.21097	-2.09596	17/156	30112,321099,335083,335474,336381,394056,415204,431730,474327,550487,553383,553451,555511,556762,561153,100009637,101884737	svila,gsna,capzb,arpc1b,cotl1,wasf2,arpc3,cdc42ep4a,capza1b,vaspb,sptan1,sptbn1,add1,add3a,dbn1,wasla,kank4
6_Member	GO Biological Processes	GO:0032984	protein-containing complex disassembly	-4.06641	-2.01242	15/130	30112,321099,321496,335083,402881,406464,406466,445485,474327,553383,553451,555511,556762,562140,565649	svila,gsna,cfl1,capzb,mical3a,eif5a,map1lc3a,gspt1,capza1b,sptan1,sptbn1,add1,add3a,smarcd3b,fyco1a
6_Member	GO Biological Processes	GO:0110053	regulation of actin filament organization	-4.03915	-1.9925	17/161	30112,321099,335083,335474,336381,394056,415204,431730,474327,550487,553383,553451,555511,556762,561153,100009637,101884737	svila,gsna,capzb,arpc1b,cotl1,wasf2,arpc3,cdc42ep4a,capza1b,vaspb,sptan1,sptbn1,add1,add3a,dbn1,wasla,kank4
6_Member	GO Biological Processes	GO:0051493	regulation of cytoskeleton organization	-3.99727	-1.95482	25/296	30112,30223,64256,80963,321099,335083,335474,336381,394056,406659,415204,431730,474327,550487,553383,553451,555511,556762,560668,561153,795167,100002928,100009637,100498671,101884737	svila,efna5b,efna5a,rnd3a,gsna,capzb,arpc1b,cotl1,wasf2,rhoac,arpc3,cdc42ep4a,capza1b,vaspb,sptan1,sptbn1,add1,add3a,phldb2b,dbn1,rac3b,iqgap1,wasla,ccdc88ab,kank4
6_Member	GO Biological Processes	GO:0051693	actin filament capping	-3.9084	-1.88533	8/42	30112,321099,335083,474327,553383,553451,555511,556762	svila,gsna,capzb,capza1b,sptan1,sptbn1,add1,add3a
6_Member	GO Biological Processes	GO:0033043	regulation of organelle organization	-3.89065	-1.87255	34/468	30112,30223,30728,64256,80963,286830,321099,334116,335083,335474,336381,393585,394056,406529,406659,415204,431730,474327,503778,550487,553383,553451,555511,556762,560668,561153,561589,565434,565649,795167,100002928,100009637,100498671,101884737	svila,efna5b,pbx4,efna5a,rnd3a,lamb1a,gsna,eno1a,capzb,arpc1b,cotl1,c2cd5,wasf2,vdac3,rhoac,arpc3,cdc42ep4a,capza1b,phf2,vaspb,sptan1,sptbn1,add1,add3a,phldb2b,dbn1,ezrb,usp8,fyco1a,rac3b,iqgap1,wasla,ccdc88ab,kank4
6_Member	GO Biological Processes	GO:0030834	regulation of actin filament depolymerization	-3.83304	-1.83046	8/43	30112,321099,335083,474327,553383,553451,555511,556762	svila,gsna,capzb,capza1b,sptan1,sptbn1,add1,add3a
6_Member	GO Biological Processes	GO:0030835	negative regulation of actin filament depolymerization	-3.83304	-1.83046	8/43	30112,321099,335083,474327,553383,553451,555511,556762	svila,gsna,capzb,capza1b,sptan1,sptbn1,add1,add3a
6_Member	GO Biological Processes	GO:0030837	negative regulation of actin filament polymerization	-3.61242	-1.67053	9/58	30112,321099,335083,474327,553383,553451,555511,556762,101884737	svila,gsna,capzb,capza1b,sptan1,sptbn1,add1,add3a,kank4
6_Member	GO Biological Processes	GO:0032272	negative regulation of protein polymerization	-3.61242	-1.67053	9/58	30112,321099,335083,474327,553383,553451,555511,556762,101884737	svila,gsna,capzb,capza1b,sptan1,sptbn1,add1,add3a,kank4
6_Member	GO Biological Processes	GO:0043624	cellular protein complex disassembly	-3.60945	-1.67053	12/98	30112,321099,321496,335083,402881,406464,445485,474327,553383,553451,555511,556762	svila,gsna,cfl1,capzb,mical3a,eif5a,gspt1,capza1b,sptan1,sptbn1,add1,add3a
6_Member	GO Biological Processes	GO:0043244	regulation of protein-containing complex disassembly	-3.59511	-1.65947	10/71	30112,321099,335083,406464,474327,553383,553451,555511,556762,565649	svila,gsna,capzb,eif5a,capza1b,sptan1,sptbn1,add1,add3a,fyco1a
6_Member	GO Biological Processes	GO:1901880	negative regulation of protein depolymerization	-3.48778	-1.59561	8/48	30112,321099,335083,474327,553383,553451,555511,556762	svila,gsna,capzb,capza1b,sptan1,sptbn1,add1,add3a
6_Member	GO Biological Processes	GO:0043254	regulation of protein-containing complex assembly	-3.4539	-1.57626	17/180	30112,321099,335083,335474,336381,394056,415204,431730,474327,550487,553383,553451,555511,556762,561153,100009637,101884737	svila,gsna,capzb,arpc1b,cotl1,wasf2,arpc3,cdc42ep4a,capza1b,vaspb,sptan1,sptbn1,add1,add3a,dbn1,wasla,kank4
6_Member	GO Biological Processes	GO:1902903	regulation of supramolecular fiber organization	-3.39789	-1.54936	17/182	30112,321099,335083,335474,336381,394056,415204,431730,474327,550487,553383,553451,555511,556762,561153,100009637,101884737	svila,gsna,capzb,arpc1b,cotl1,wasf2,arpc3,cdc42ep4a,capza1b,vaspb,sptan1,sptbn1,add1,add3a,dbn1,wasla,kank4
6_Member	GO Biological Processes	GO:0090066	regulation of anatomical structure size	-3.3829	-1.54104	24/306	30112,58066,60309,80354,321099,324910,335083,335474,336381,394056,415204,431730,474327,550487,553130,553383,553451,555511,556123,556762,561153,567064,100009637,101884737	svila,notch3,robo2,slit3,gsna,sema7a,capzb,arpc1b,cotl1,wasf2,arpc3,cdc42ep4a,capza1b,vaspb,sema3c,sptan1,sptbn1,add1,slit1a,add3a,dbn1,sema3b,wasla,kank4
6_Member	GO Biological Processes	GO:0051016	barbed-end actin filament capping	-3.34549	-1.51389	6/28	30112,321099,335083,474327,555511,556762	svila,gsna,capzb,capza1b,add1,add3a
6_Member	GO Biological Processes	GO:0051261	protein depolymerization	-3.30486	-1.48855	10/77	30112,321099,321496,335083,402881,474327,553383,553451,555511,556762	svila,gsna,cfl1,capzb,mical3a,capza1b,sptan1,sptbn1,add1,add3a
6_Member	GO Biological Processes	GO:0043242	negative regulation of protein-containing complex disassembly	-3.24395	-1.44214	8/52	30112,321099,335083,474327,553383,553451,555511,556762	svila,gsna,capzb,capza1b,sptan1,sptbn1,add1,add3a
6_Member	GO Biological Processes	GO:0031333	negative regulation of protein-containing complex assembly	-3.18445	-1.40142	9/66	30112,321099,335083,474327,553383,553451,555511,556762,101884737	svila,gsna,capzb,capza1b,sptan1,sptbn1,add1,add3a,kank4
6_Member	GO Biological Processes	GO:0051129	negative regulation of cellular component organization	-3.1648	-1.38634	18/208	30112,30728,60309,80354,321099,324910,335083,474327,503778,553130,553383,553451,555511,556762,566491,567064,100005116,101884737	svila,pbx4,robo2,slit3,gsna,sema7a,capzb,capza1b,phf2,sema3c,sptan1,sptbn1,add1,add3a,bcl11ab,sema3b,arhgap24,kank4
6_Member	GO Biological Processes	GO:1902904	negative regulation of supramolecular fiber organization	-3.13591	-1.36539	9/67	30112,321099,335083,474327,553383,553451,555511,556762,101884737	svila,gsna,capzb,capza1b,sptan1,sptbn1,add1,add3a,kank4
6_Member	GO Biological Processes	GO:1901879	regulation of protein depolymerization	-3.07688	-1.32488	8/55	30112,321099,335083,474327,553383,553451,555511,556762	svila,gsna,capzb,capza1b,sptan1,sptbn1,add1,add3a
6_Member	GO Biological Processes	GO:0051258	protein polymerization	-2.98282	-1.25577	17/198	30112,321099,335083,335474,336381,394056,415204,431730,474327,550487,553383,553451,555511,556762,561153,100009637,101884737	svila,gsna,capzb,arpc1b,cotl1,wasf2,arpc3,cdc42ep4a,capza1b,vaspb,sptan1,sptbn1,add1,add3a,dbn1,wasla,kank4
6_Member	GO Biological Processes	GO:0022411	cellular component disassembly	-2.97362	-1.24859	16/181	30112,321099,321496,326974,335083,402881,406464,406466,445485,474327,553383,553451,555511,556762,562140,565649	svila,gsna,cfl1,gabarapa,capzb,mical3a,eif5a,map1lc3a,gspt1,capza1b,sptan1,sptbn1,add1,add3a,smarcd3b,fyco1a
6_Member	GO Biological Processes	GO:0051494	negative regulation of cytoskeleton organization	-2.9513	-1.23027	9/71	30112,321099,335083,474327,553383,553451,555511,556762,101884737	svila,gsna,capzb,capza1b,sptan1,sptbn1,add1,add3a,kank4
6_Member	GO Biological Processes	GO:0010639	negative regulation of organelle organization	-2.0875	-0.583109	10/112	30112,321099,335083,474327,503778,553383,553451,555511,556762,101884737	svila,gsna,capzb,capza1b,phf2,sptan1,sptbn1,add1,add3a,kank4
7_Summary	KEGG Pathway	dre04510	Focal adhesion	-7.16251	-4.24915	28/240	30265,30716,57935,245701,286830,286832,321107,321243,322221,323561,378478,393953,406493,406659,406714,550487,554268,556734,557176,563556,564246,566796,570868,795167,795752,799608,100151255,100331874,565373,324910,553051,554019	ctnnb1,raf1a,actb2,igf1ra,lamb1a,lamc1,rap1b,lama5,actn4,col4a5,egfra,prkcbb,myl9b,rhoac,rap1ab,vaspb,col4a6,itgb1a,pik3r1,itgb5,zyx,lama4,itga1,rac3b,arhgap5,ccnd2a,itgav,itga3b,agrn,sema7a,fermt2,lims1
7_Member	KEGG Pathway	dre04510	Focal adhesion	-7.16251	-4.24915	28/240	30265,30716,57935,245701,286830,286832,321107,321243,322221,323561,378478,393953,406493,406659,406714,550487,554268,556734,557176,563556,564246,566796,570868,795167,795752,799608,100151255,100331874	ctnnb1,raf1a,actb2,igf1ra,lamb1a,lamc1,rap1b,lama5,actn4,col4a5,egfra,prkcbb,myl9b,rhoac,rap1ab,vaspb,col4a6,itgb1a,pik3r1,itgb5,zyx,lama4,itga1,rac3b,arhgap5,ccnd2a,itgav,itga3b
7_Member	KEGG Pathway	ko04510	Focal adhesion	-7.16251	-4.24915	28/240	30265,30716,57935,245701,286830,286832,321107,321243,322221,323561,378478,393953,406493,406659,406714,550487,554268,556734,557176,563556,564246,566796,570868,795167,795752,799608,100151255,100331874	ctnnb1,raf1a,actb2,igf1ra,lamb1a,lamc1,rap1b,lama5,actn4,col4a5,egfra,prkcbb,myl9b,rhoac,rap1ab,vaspb,col4a6,itgb1a,pik3r1,itgb5,zyx,lama4,itga1,rac3b,arhgap5,ccnd2a,itgav,itga3b
7_Member	KEGG Pathway	dre04512	ECM-receptor interaction	-4.42337	-2.24469	12/81	286830,286832,321243,323561,554268,556734,563556,565373,566796,570868,100151255,100331874	lamb1a,lamc1,lama5,col4a5,col4a6,itgb1a,itgb5,agrn,lama4,itga1,itgav,itga3b
7_Member	KEGG Pathway	ko04512	ECM-receptor interaction	-4.42337	-2.24469	12/81	286830,286832,321243,323561,554268,556734,563556,565373,566796,570868,100151255,100331874	lamb1a,lamc1,lama5,col4a5,col4a6,itgb1a,itgb5,agrn,lama4,itga1,itgav,itga3b
7_Member	GO Biological Processes	GO:0007229	integrin-mediated signaling pathway	-4.35602	-2.20345	10/58	321243,324910,553051,554019,556734,563556,564246,570868,100151255,100331874	lama5,sema7a,fermt2,lims1,itgb1a,itgb5,zyx,itga1,itgav,itga3b
8_Summary	GO Biological Processes	GO:0048598	embryonic morphogenesis	-6.92442	-4.06905	57/743	30101,30223,30236,30369,30483,30728,58136,116713,117507,118437,140423,245701,252845,286830,286832,321107,321357,321496,378726,386807,406172,406420,406714,407620,407655,432387,436598,449616,497282,550487,553740,555454,555655,555721,556726,558271,560091,561589,562116,562490,562822,564934,565669,566632,566945,567369,567674,568512,568518,568877,570926,572532,791855,798710,100001532,100151255,10053652…	skia,efna5b,gja1b,fzd7a,gata4,pbx4,pbx2,aldh1a2,prkci,gpc4,jag1b,igf1ra,pals1a,lamb1a,lamc1,rap1b,sparc,cfl1,csrp1a,rab5c,fat1a,wls,rap1ab,yes1,zfpm1,pkd2,pls3,bcl9,smchd1,vaspb,nr3c1,myh10,bmpr2b,sall1a,ctnnd1,fscn1a,dsc2l,ezrb,tinagl1,swap70b,bmpr2a,zeb2b,plcd4a,med12,mmp14b,afap1l2,lats2,slc8a4a,lrp5,hdac4,lzts2a,pcdh18a,camk2g1,zbtb4,plcb3,itgav,kmt2d,lfng,ncoa2,copa,copb1,prkcbb,tfr1a,col4a4…
8_Member	GO Biological Processes	GO:0048598	embryonic morphogenesis	-6.92442	-4.06905	57/743	30101,30223,30236,30369,30483,30728,58136,116713,117507,118437,140423,245701,252845,286830,286832,321107,321357,321496,378726,386807,406172,406420,406714,407620,407655,432387,436598,449616,497282,550487,553740,555454,555655,555721,556726,558271,560091,561589,562116,562490,562822,564934,565669,566632,566945,567369,567674,568512,568518,568877,570926,572532,791855,798710,100001532,100151255,100536523	skia,efna5b,gja1b,fzd7a,gata4,pbx4,pbx2,aldh1a2,prkci,gpc4,jag1b,igf1ra,pals1a,lamb1a,lamc1,rap1b,sparc,cfl1,csrp1a,rab5c,fat1a,wls,rap1ab,yes1,zfpm1,pkd2,pls3,bcl9,smchd1,vaspb,nr3c1,myh10,bmpr2b,sall1a,ctnnd1,fscn1a,dsc2l,ezrb,tinagl1,swap70b,bmpr2a,zeb2b,plcd4a,med12,mmp14b,afap1l2,lats2,slc8a4a,lrp5,hdac4,lzts2a,pcdh18a,camk2g1,zbtb4,plcb3,itgav,kmt2d
8_Member	GO Biological Processes	GO:0048568	embryonic organ development	-5.67579	-3.11225	47/619	30101,30158,30236,30483,30728,58136,81884,116713,117507,118437,140423,245701,252845,260439,286830,286832,321107,321357,338138,393953,406172,406420,406714,407655,432387,436598,449616,494477,497282,553740,554270,555655,558271,562116,562822,566632,566796,567369,568512,568518,568877,791855,794293,100001532,100006454,100037388,100536523	skia,lfng,gja1b,gata4,pbx4,pbx2,ncoa2,aldh1a2,prkci,gpc4,jag1b,igf1ra,pals1a,copa,lamb1a,lamc1,rap1b,sparc,copb1,prkcbb,fat1a,wls,rap1ab,zfpm1,pkd2,pls3,bcl9,tfr1a,smchd1,nr3c1,col4a4,bmpr2b,fscn1a,tinagl1,bmpr2a,med12,lama4,afap1l2,slc8a4a,lrp5,hdac4,camk2g1,tead3b,plcb3,tead1b,hps5,kmt2d
8_Member	GO Biological Processes	GO:0048705	skeletal system morphogenesis	-4.64748	-2.39097	21/205	30236,30728,58065,116713,118437,140423,321107,406420,406714,436598,449616,497282,553740,558271,562116,566632,566945,568518,568877,100001532,100536523	gja1b,pbx4,notch2,aldh1a2,gpc4,jag1b,rap1b,wls,rap1ab,pls3,bcl9,smchd1,nr3c1,fscn1a,tinagl1,med12,mmp14b,lrp5,hdac4,plcb3,kmt2d
8_Member	GO Biological Processes	GO:0043009	chordate embryonic development	-4.28134	-2.14093	38/523	30126,30223,30236,30288,30728,58066,81884,116713,117507,118437,245701,252845,286784,321107,321357,322056,325906,406420,406714,407983,436598,449616,474330,497282,550487,553740,555454,558271,560913,562116,564934,566632,568518,568877,799627,100001532,100151255,100536523	foxa2,efna5b,gja1b,her6,pbx4,notch3,ncoa2,aldh1a2,prkci,gpc4,igf1ra,pals1a,arl13b,rap1b,sparc,sulf2b,ttpa,wls,rap1ab,tp53bp2a,pls3,bcl9,prrc1,smchd1,vaspb,nr3c1,myh10,fscn1a,map2k7,tinagl1,zeb2b,med12,lrp5,hdac4,ptpn21,plcb3,itgav,kmt2d
8_Member	GO Biological Processes	GO:0009792	embryo development ending in birth or egg hatching	-4.2461	-2.11487	38/525	30126,30223,30236,30288,30728,58066,81884,116713,117507,118437,245701,252845,286784,321107,321357,322056,325906,406420,406714,407983,436598,449616,474330,497282,550487,553740,555454,558271,560913,562116,564934,566632,568518,568877,799627,100001532,100151255,100536523	foxa2,efna5b,gja1b,her6,pbx4,notch3,ncoa2,aldh1a2,prkci,gpc4,igf1ra,pals1a,arl13b,rap1b,sparc,sulf2b,ttpa,wls,rap1ab,tp53bp2a,pls3,bcl9,prrc1,smchd1,vaspb,nr3c1,myh10,fscn1a,map2k7,tinagl1,zeb2b,med12,lrp5,hdac4,ptpn21,plcb3,itgav,kmt2d
8_Member	GO Biological Processes	GO:0001501	skeletal system development	-4.06331	-2.01242	29/365	30101,30236,30728,58065,116713,118437,140423,321107,321357,322056,406420,406714,436598,449616,497282,553242,553359,553740,554270,558271,562116,566632,566945,568518,568877,767747,791169,100001532,100536523	skia,gja1b,pbx4,notch2,aldh1a2,gpc4,jag1b,rap1b,sparc,sulf2b,wls,rap1ab,pls3,bcl9,smchd1,sh3pxd2b,acvr2aa,nr3c1,col4a4,fscn1a,tinagl1,med12,mmp14b,lrp5,hdac4,rbms3,creb3l2,plcb3,kmt2d
8_Member	GO Biological Processes	GO:0048562	embryonic organ morphogenesis	-3.7941	-1.79531	32/435	30101,30236,30483,30728,116713,140423,245701,286830,286832,321107,321357,406172,406420,406714,407655,432387,436598,449616,497282,553740,555655,558271,562116,562822,566632,567369,568512,568518,568877,791855,100001532,100536523	skia,gja1b,gata4,pbx4,aldh1a2,jag1b,igf1ra,lamb1a,lamc1,rap1b,sparc,fat1a,wls,rap1ab,zfpm1,pkd2,pls3,bcl9,smchd1,nr3c1,bmpr2b,fscn1a,tinagl1,bmpr2a,med12,afap1l2,slc8a4a,lrp5,hdac4,camk2g1,plcb3,kmt2d
8_Member	GO Biological Processes	GO:0048704	embryonic skeletal system morphogenesis	-3.4539	-1.57626	17/180	30236,30728,116713,321107,406420,406714,436598,449616,497282,553740,558271,562116,566632,568518,568877,100001532,100536523	gja1b,pbx4,aldh1a2,rap1b,wls,rap1ab,pls3,bcl9,smchd1,nr3c1,fscn1a,tinagl1,med12,lrp5,hdac4,plcb3,kmt2d
8_Member	GO Biological Processes	GO:0048701	embryonic cranial skeleton morphogenesis	-3.44185	-1.56705	16/164	30728,116713,321107,406420,406714,436598,449616,497282,553740,558271,562116,566632,568518,568877,100001532,100536523	pbx4,aldh1a2,rap1b,wls,rap1ab,pls3,bcl9,smchd1,nr3c1,fscn1a,tinagl1,med12,lrp5,hdac4,plcb3,kmt2d
8_Member	GO Biological Processes	GO:1904888	cranial skeletal system development	-3.39666	-1.54936	19/216	30517,30728,116713,140423,321107,324479,406420,406714,436598,449616,497282,553740,558271,562116,566632,568518,568877,100001532,100536523	ahr2,pbx4,aldh1a2,jag1b,rap1b,bptf,wls,rap1ab,pls3,bcl9,smchd1,nr3c1,fscn1a,tinagl1,med12,lrp5,hdac4,plcb3,kmt2d
8_Member	GO Biological Processes	GO:0048706	embryonic skeletal system development	-3.34115	-1.51212	18/201	30236,30728,116713,321107,322056,406420,406714,436598,449616,497282,553740,558271,562116,566632,568518,568877,100001532,100536523	gja1b,pbx4,aldh1a2,rap1b,sulf2b,wls,rap1ab,pls3,bcl9,smchd1,nr3c1,fscn1a,tinagl1,med12,lrp5,hdac4,plcb3,kmt2d
8_Member	GO Biological Processes	GO:0048703	embryonic viscerocranium morphogenesis	-2.14102	-0.625597	10/110	116713,406420,449616,553740,558271,562116,566632,568518,100001532,100536523	aldh1a2,wls,bcl9,nr3c1,fscn1a,tinagl1,med12,lrp5,plcb3,kmt2d
9_Summary	Reactome Gene Sets	R-DRE-9006934	Signaling by Receptor Tyrosine Kinases	-6.46721	-3.66299	28/259	30265,30741,57935,286832,321107,324140,325402,368907,369197,393711,393953,394056,406318,406419,406659,406666,406714,407620,556726,556734,557176,563147,564064,565434,571972,572001,100002155,100331874,245701,322221,378478,553341,558359,795167,100002928,100009637,117507,550487,553051	ctnnb1,ctnna1,actb2,lamc1,rap1b,sgk1,atp6v0cb,atp6v1c1a,stat5a,abi1a,prkcbb,wasf2,clta,ywhabb,rhoac,gab1,rap1ab,yes1,ctnnd1,itgb1a,pik3r1,prkacbb,prkacaa,usp8,flrt2,irs2b,rasa1a,itga3b,igf1ra,actn4,egfra,lmo7a,afdna,rac3b,iqgap1,wasla,prkci,vaspb,fermt2
9_Member	Reactome Gene Sets	R-DRE-9006934	Signaling by Receptor Tyrosine Kinases	-6.46721	-3.66299	28/259	30265,30741,57935,286832,321107,324140,325402,368907,369197,393711,393953,394056,406318,406419,406659,406666,406714,407620,556726,556734,557176,563147,564064,565434,571972,572001,100002155,100331874	ctnnb1,ctnna1,actb2,lamc1,rap1b,sgk1,atp6v0cb,atp6v1c1a,stat5a,abi1a,prkcbb,wasf2,clta,ywhabb,rhoac,gab1,rap1ab,yes1,ctnnd1,itgb1a,pik3r1,prkacbb,prkacaa,usp8,flrt2,irs2b,rasa1a,itga3b
9_Member	Reactome Gene Sets	R-DRE-4420097	VEGFA-VEGFR2 Pathway	-6.25224	-3.47151	12/55	30265,30741,57935,393711,393953,394056,406659,556726,557176,563147,564064,100002155	ctnnb1,ctnna1,actb2,abi1a,prkcbb,wasf2,rhoac,ctnnd1,pik3r1,prkacbb,prkacaa,rasa1a
9_Member	Reactome Gene Sets	R-DRE-194138	Signaling by VEGF	-5.82146	-3.22084	12/60	30265,30741,57935,393711,393953,394056,406659,556726,557176,563147,564064,100002155	ctnnb1,ctnna1,actb2,abi1a,prkcbb,wasf2,rhoac,ctnnd1,pik3r1,prkacbb,prkacaa,rasa1a
9_Member	KEGG Pathway	dre04520	Adherens junction	-5.61959	-3.09158	15/97	30265,30741,57935,245701,322221,378478,394056,406659,407620,553341,556726,558359,795167,100002928,100009637	ctnnb1,ctnna1,actb2,igf1ra,actn4,egfra,wasf2,rhoac,yes1,lmo7a,ctnnd1,afdna,rac3b,iqgap1,wasla
9_Member	KEGG Pathway	ko04520	Adherens junction	-5.61959	-3.09158	15/97	30265,30741,57935,245701,322221,378478,394056,406659,407620,553341,556726,558359,795167,100002928,100009637	ctnnb1,ctnna1,actb2,igf1ra,actn4,egfra,wasf2,rhoac,yes1,lmo7a,ctnnd1,afdna,rac3b,iqgap1,wasla
9_Member	Reactome Gene Sets	R-DRE-446728	Cell junction organization	-4.71124	-2.40763	8/33	30265,30741,57935,117507,550487,553051,556726,556734	ctnnb1,ctnna1,actb2,prkci,vaspb,fermt2,ctnnd1,itgb1a
9_Member	Reactome Gene Sets	R-DRE-1500931	Cell-Cell communication	-4.23484	-2.11487	8/38	30265,30741,57935,117507,550487,553051,556726,556734	ctnnb1,ctnna1,actb2,prkci,vaspb,fermt2,ctnnd1,itgb1a
9_Member	Reactome Gene Sets	R-DRE-421270	Cell-cell junction organization	-3.08682	-1.33053	5/21	30265,30741,57935,117507,556726	ctnnb1,ctnna1,actb2,prkci,ctnnd1
9_Member	Reactome Gene Sets	R-DRE-5626467	RHO GTPases activate IQGAPs	-3.04274	-1.30233	3/6	30265,30741,57935	ctnnb1,ctnna1,actb2
9_Member	Reactome Gene Sets	R-DRE-446353	Cell-extracellular matrix interactions	-3.00568	-1.27048	4/13	57935,550487,553051,556734	actb2,vaspb,fermt2,itgb1a
9_Member	Reactome Gene Sets	R-DRE-418990	Adherens junctions interactions	-2.34769	-0.779565	4/19	30265,30741,57935,556726	ctnnb1,ctnna1,actb2,ctnnd1
9_Member	Reactome Gene Sets	R-DRE-5218920	VEGFR2 mediated vascular permeability	-2.07302	-0.574635	3/12	30265,30741,556726	ctnnb1,ctnna1,ctnnd1
10_Summary	GO Biological Processes	GO:0048589	developmental growth	-6.11383	-3.36103	34/367	30158,30236,30483,58065,60309,80354,116713,118437,140423,245701,286830,321107,323561,324475,324910,325052,335453,369190,369197,406529,553130,554268,556123,559665,561153,562490,564934,565669,567064,567674,569041,794892,100151255,100536523,570268	lfng,gja1b,gata4,notch2,robo2,slit3,aldh1a2,gpc4,jag1b,igf1ra,lamb1a,rap1b,col4a5,smc3,sema7a,tardbpb,grnb,kif1b,stat5a,vdac3,sema3c,col4a6,slit1a,smc1a,dbn1,swap70b,zeb2b,plcd4a,sema3b,lats2,kmt5c,notch1b,itgav,kmt2d,osgin2
10_Member	GO Biological Processes	GO:0048589	developmental growth	-6.11383	-3.36103	34/367	30158,30236,30483,58065,60309,80354,116713,118437,140423,245701,286830,321107,323561,324475,324910,325052,335453,369190,369197,406529,553130,554268,556123,559665,561153,562490,564934,565669,567064,567674,569041,794892,100151255,100536523	lfng,gja1b,gata4,notch2,robo2,slit3,aldh1a2,gpc4,jag1b,igf1ra,lamb1a,rap1b,col4a5,smc3,sema7a,tardbpb,grnb,kif1b,stat5a,vdac3,sema3c,col4a6,slit1a,smc1a,dbn1,swap70b,zeb2b,plcd4a,sema3b,lats2,kmt5c,notch1b,itgav,kmt2d
10_Member	GO Biological Processes	GO:0040007	growth	-5.4129	-2.89748	35/412	30158,30236,30483,58065,60309,80354,116713,118437,140423,245701,286830,321107,323561,324475,324910,325052,335453,369190,369197,406529,553130,554268,556123,559665,561153,562490,564934,565669,567064,567674,569041,570268,794892,100151255,100536523	lfng,gja1b,gata4,notch2,robo2,slit3,aldh1a2,gpc4,jag1b,igf1ra,lamb1a,rap1b,col4a5,smc3,sema7a,tardbpb,grnb,kif1b,stat5a,vdac3,sema3c,col4a6,slit1a,smc1a,dbn1,swap70b,zeb2b,plcd4a,sema3b,lats2,kmt5c,osgin2,notch1b,itgav,kmt2d
10_Member	GO Biological Processes	GO:0031101	fin regeneration	-2.47504	-0.868213	9/83	30158,30236,116713,140423,245701,286830,324475,406529,794892	lfng,gja1b,aldh1a2,jag1b,igf1ra,lamb1a,smc3,vdac3,notch1b
11_Summary	Reactome Gene Sets	R-DRE-1266738	Developmental Biology	-5.88	-3.23549	24/215	30223,30265,30680,30741,57935,80354,335474,406318,406659,406666,407620,407985,415204,550487,553166,557176,561440,561589,563147,564064,572001,664768,768121,100002155,81884,327510,393711,393953,394056,406269,406419,406493,555454,100006456	efna5b,ctnnb1,raraa,ctnna1,actb2,slit3,arpc1b,clta,rhoac,gab1,yes1,tcf12,arpc3,vaspb,dpysl3,pik3r1,ntn4,ezrb,prkacbb,prkacaa,irs2b,tcf3b,foxo1a,rasa1a,ncoa2,rhoq,abi1a,prkcbb,wasf2,h3f3a,ywhabb,myl9b,myh10,fmnl2a
11_Member	Reactome Gene Sets	R-DRE-1266738	Developmental Biology	-5.88	-3.23549	24/215	30223,30265,30680,30741,57935,80354,335474,406318,406659,406666,407620,407985,415204,550487,553166,557176,561440,561589,563147,564064,572001,664768,768121,100002155	efna5b,ctnnb1,raraa,ctnna1,actb2,slit3,arpc1b,clta,rhoac,gab1,yes1,tcf12,arpc3,vaspb,dpysl3,pik3r1,ntn4,ezrb,prkacbb,prkacaa,irs2b,tcf3b,foxo1a,rasa1a
11_Member	Reactome Gene Sets	R-DRE-422475	Axon guidance	-5.11923	-2.67253	18/147	30223,57935,80354,335474,406318,406659,406666,407620,415204,550487,553166,557176,561440,561589,563147,564064,572001,100002155	efna5b,actb2,slit3,arpc1b,clta,rhoac,gab1,yes1,arpc3,vaspb,dpysl3,pik3r1,ntn4,ezrb,prkacbb,prkacaa,irs2b,rasa1a
11_Member	Reactome Gene Sets	R-DRE-9675108	Nervous system development	-5.07774	-2.6415	18/148	30223,57935,80354,335474,406318,406659,406666,407620,415204,550487,553166,557176,561440,561589,563147,564064,572001,100002155	efna5b,actb2,slit3,arpc1b,clta,rhoac,gab1,yes1,arpc3,vaspb,dpysl3,pik3r1,ntn4,ezrb,prkacbb,prkacaa,irs2b,rasa1a
11_Member	Reactome Gene Sets	R-DRE-3928662	EPHB-mediated forward signaling	-3.63258	-1.68368	6/25	57935,335474,406659,407620,415204,100002155	actb2,arpc1b,rhoac,yes1,arpc3,rasa1a
11_Member	Reactome Gene Sets	R-DRE-2682334	EPH-Ephrin signaling	-3.42437	-1.55922	8/49	30223,57935,335474,406318,406659,407620,415204,100002155	efna5b,actb2,arpc1b,clta,rhoac,yes1,arpc3,rasa1a
11_Member	Reactome Gene Sets	R-DRE-195258	RHO GTPase Effectors	-2.92316	-1.21238	16/183	30265,30741,57935,81884,327510,335474,393711,393953,394056,406269,406419,406493,406659,415204,555454,100006456	ctnnb1,ctnna1,actb2,ncoa2,rhoq,arpc1b,abi1a,prkcbb,wasf2,h3f3a,ywhabb,myl9b,rhoac,arpc3,myh10,fmnl2a
11_Member	Reactome Gene Sets	R-DRE-5663213	RHO GTPases Activate WASPs and WAVEs	-2.89478	-1.19322	5/23	57935,335474,393711,394056,415204	actb2,arpc1b,abi1a,wasf2,arpc3
11_Member	Reactome Gene Sets	R-DRE-2029482	Regulation of actin dynamics for phagocytic cup formation	-2.56733	-0.951889	5/27	57935,335474,393711,394056,415204	actb2,arpc1b,abi1a,wasf2,arpc3
11_Member	Reactome Gene Sets	R-DRE-2029480	Fcgamma receptor (FCGR) dependent phagocytosis	-2.23583	-0.698789	5/32	57935,335474,393711,394056,415204	actb2,arpc1b,abi1a,wasf2,arpc3
12_Summary	KEGG Pathway	dre04530	Tight junction	-5.88	-3.23549	24/215	30483,57935,117507,252845,286739,322221,327272,406493,406659,406714,550487,553350,555454,556734,558359,558920,560913,561589,563147,564064,569217,570761,573122,100009637	gata4,actb2,prkci,pals1a,msna,actn4,slc9a3r1a,myl9b,rhoac,rap1ab,vaspb,cgnl1,myh10,itgb1a,afdna,amotl2a,map2k7,ezrb,prkacbb,prkacaa,jam3b,prkag2a,tuba1c,wasla
12_Member	KEGG Pathway	dre04530	Tight junction	-5.88	-3.23549	24/215	30483,57935,117507,252845,286739,322221,327272,406493,406659,406714,550487,553350,555454,556734,558359,558920,560913,561589,563147,564064,569217,570761,573122,100009637	gata4,actb2,prkci,pals1a,msna,actn4,slc9a3r1a,myl9b,rhoac,rap1ab,vaspb,cgnl1,myh10,itgb1a,afdna,amotl2a,map2k7,ezrb,prkacbb,prkacaa,jam3b,prkag2a,tuba1c,wasla
12_Member	KEGG Pathway	ko04530	Tight junction	-5.88	-3.23549	24/215	30483,57935,117507,252845,286739,322221,327272,406493,406659,406714,550487,553350,555454,556734,558359,558920,560913,561589,563147,564064,569217,570761,573122,100009637	gata4,actb2,prkci,pals1a,msna,actn4,slc9a3r1a,myl9b,rhoac,rap1ab,vaspb,cgnl1,myh10,itgb1a,afdna,amotl2a,map2k7,ezrb,prkacbb,prkacaa,jam3b,prkag2a,tuba1c,wasla
13_Summary	KEGG Pathway	dre04810	Regulation of actin cytoskeleton	-5.81793	-3.22084	27/263	30716,57935,286739,321099,321496,322221,335474,352940,359829,378478,394056,406493,406659,415204,492549,550513,556734,557176,557983,561589,563556,570868,795167,100002928,100009637,100151255,100331874,406598,555454,565830	raf1a,actb2,msna,gsna,cfl1,actn4,arpc1b,fgfr2,fgf18a,egfra,wasf2,myl9b,rhoac,arpc3,pip5k1ab,rras2,itgb1a,pik3r1,arhgef1b,ezrb,itgb5,itga1,rac3b,iqgap1,wasla,itgav,itga3b,pik3cg,myh10,mapk6
13_Member	KEGG Pathway	dre04810	Regulation of actin cytoskeleton	-5.81793	-3.22084	27/263	30716,57935,286739,321099,321496,322221,335474,352940,359829,378478,394056,406493,406659,415204,492549,550513,556734,557176,557983,561589,563556,570868,795167,100002928,100009637,100151255,100331874	raf1a,actb2,msna,gsna,cfl1,actn4,arpc1b,fgfr2,fgf18a,egfra,wasf2,myl9b,rhoac,arpc3,pip5k1ab,rras2,itgb1a,pik3r1,arhgef1b,ezrb,itgb5,itga1,rac3b,iqgap1,wasla,itgav,itga3b
13_Member	KEGG Pathway	ko04810	Regulation of actin cytoskeleton	-5.81793	-3.22084	27/263	30716,57935,286739,321099,321496,322221,335474,352940,359829,378478,394056,406493,406659,415204,492549,550513,556734,557176,557983,561589,563556,570868,795167,100002928,100009637,100151255,100331874	raf1a,actb2,msna,gsna,cfl1,actn4,arpc1b,fgfr2,fgf18a,egfra,wasf2,myl9b,rhoac,arpc3,pip5k1ab,rras2,itgb1a,pik3r1,arhgef1b,ezrb,itgb5,itga1,rac3b,iqgap1,wasla,itgav,itga3b
13_Member	WikiPathways	WP1380	Regulation of Actin Cytoskeleton	-2.95954	-1.23651	11/100	286739,321099,352940,406598,492549,550513,555454,557176,565830,570868,100002928	msna,gsna,fgfr2,pik3cg,pip5k1ab,rras2,myh10,pik3r1,mapk6,itga1,iqgap1
14_Summary	GO Biological Processes	GO:0048193	Golgi vesicle transport	-5.23334	-2.75363	20/173	30187,260439,266982,321550,337386,338138,393290,394098,405848,406511,406674,492492,559866,563359,613145,641490,678566,791158,791169,100537975	copg2,copa,arcn1a,tmed2,snx1a,copb1,cog6,snx12,tmed7,sort1a,rab41,cope,exoc4,ap3d1,tmed9,arfgap2,ccdc93,tmed1b,creb3l2,trip11
14_Member	GO Biological Processes	GO:0048193	Golgi vesicle transport	-5.23334	-2.75363	20/173	30187,260439,266982,321550,337386,338138,393290,394098,405848,406511,406674,492492,559866,563359,613145,641490,678566,791158,791169,100537975	copg2,copa,arcn1a,tmed2,snx1a,copb1,cog6,snx12,tmed7,sort1a,rab41,cope,exoc4,ap3d1,tmed9,arfgap2,ccdc93,tmed1b,creb3l2,trip11
14_Member	GO Biological Processes	GO:0006891	intra-Golgi vesicle-mediated transport	-3.73817	-1.75379	6/24	30187,260439,338138,393290,406674,492492	copg2,copa,copb1,cog6,rab41,cope
14_Member	GO Biological Processes	GO:0006888	endoplasmic reticulum to Golgi vesicle-mediated transport	-3.39058	-1.54593	11/89	30187,260439,266982,321550,338138,405848,492492,613145,791158,791169,100537975	copg2,copa,arcn1a,tmed2,copb1,tmed7,cope,tmed9,tmed1b,creb3l2,trip11
15_Summary	GO Biological Processes	GO:0060350	endochondral bone morphogenesis	-5.19018	-2.73275	7/21	58065,118437,140423,321107,406420,566945,100536523,30236,322056,553242,30101,321357,553359,767747,791169,100001532,30483,58076	notch2,gpc4,jag1b,rap1b,wls,mmp14b,kmt2d,gja1b,sulf2b,sh3pxd2b,skia,sparc,acvr2aa,rbms3,creb3l2,plcb3,gata4,gata6
15_Member	GO Biological Processes	GO:0060350	endochondral bone morphogenesis	-5.19018	-2.73275	7/21	58065,118437,140423,321107,406420,566945,100536523	notch2,gpc4,jag1b,rap1b,wls,mmp14b,kmt2d
15_Member	GO Biological Processes	GO:0060349	bone morphogenesis	-4.71124	-2.40763	8/33	30236,58065,118437,140423,321107,406420,566945,100536523	gja1b,notch2,gpc4,jag1b,rap1b,wls,mmp14b,kmt2d
15_Member	GO Biological Processes	GO:0060348	bone development	-4.35602	-2.20345	10/58	30236,58065,118437,140423,321107,322056,406420,553242,566945,100536523	gja1b,notch2,gpc4,jag1b,rap1b,sulf2b,wls,sh3pxd2b,mmp14b,kmt2d
15_Member	GO Biological Processes	GO:0060351	cartilage development involved in endochondral bone morphogenesis	-2.87228	-1.18569	4/14	58065,140423,321107,100536523	notch2,jag1b,rap1b,kmt2d
15_Member	GO Biological Processes	GO:0051216	cartilage development	-2.63029	-0.995685	14/160	30101,58065,118437,140423,321107,321357,322056,406420,553359,566945,767747,791169,100001532,100536523	skia,notch2,gpc4,jag1b,rap1b,sparc,sulf2b,wls,acvr2aa,mmp14b,rbms3,creb3l2,plcb3,kmt2d
15_Member	GO Biological Processes	GO:0060536	cartilage morphogenesis	-2.56733	-0.951889	5/27	118437,321107,406420,100001532,100536523	gpc4,rap1b,wls,plcb3,kmt2d
15_Member	GO Biological Processes	GO:0061448	connective tissue development	-2.46021	-0.857084	14/167	30101,58065,118437,140423,321107,321357,322056,406420,553359,566945,767747,791169,100001532,100536523	skia,notch2,gpc4,jag1b,rap1b,sparc,sulf2b,wls,acvr2aa,mmp14b,rbms3,creb3l2,plcb3,kmt2d
15_Member	GO Biological Processes	GO:0098868	bone growth	-2.45543	-0.856843	3/9	30236,321107,100536523	gja1b,rap1b,kmt2d
15_Member	GO Biological Processes	GO:0060029	convergent extension involved in organogenesis	-2.10967	-0.601633	4/22	30483,58076,321107,100536523	gata4,gata6,rap1b,kmt2d
16_Summary	GO Biological Processes	GO:0007389	pattern specification process	-4.83196	-2.48848	45/627	30101,30158,30223,30265,30288,30467,30483,30628,58008,116713,140423,245701,286784,286830,321107,321496,323490,324479,324961,352940,386629,393246,406420,407655,432387,436933,474330,555454,555655,558920,560913,562140,562822,564934,565373,566945,567674,568512,570926,791855,798710,799627,100003877,100149664,100151255,58066,260439,286832,338138	skia,lfng,efna5b,ctnnb1,her6,max,gata4,smad1,hey1,aldh1a2,jag1b,igf1ra,arl13b,lamb1a,rap1b,cfl1,ptbp1a,bptf,sgcd,fgfr2,tob1a,ncor1,wls,zfpm1,pkd2,sesn1,prrc1,myh10,bmpr2b,amotl2a,map2k7,smarcd3b,bmpr2a,zeb2b,agrn,mmp14b,lats2,slc8a4a,lzts2a,camk2g1,zbtb4,ptpn21,lrp6,bmpr1bb,itgav,notch3,copa,lamc1,copb1
16_Member	GO Biological Processes	GO:0007389	pattern specification process	-4.83196	-2.48848	45/627	30101,30158,30223,30265,30288,30467,30483,30628,58008,116713,140423,245701,286784,286830,321107,321496,323490,324479,324961,352940,386629,393246,406420,407655,432387,436933,474330,555454,555655,558920,560913,562140,562822,564934,565373,566945,567674,568512,570926,791855,798710,799627,100003877,100149664,100151255	skia,lfng,efna5b,ctnnb1,her6,max,gata4,smad1,hey1,aldh1a2,jag1b,igf1ra,arl13b,lamb1a,rap1b,cfl1,ptbp1a,bptf,sgcd,fgfr2,tob1a,ncor1,wls,zfpm1,pkd2,sesn1,prrc1,myh10,bmpr2b,amotl2a,map2k7,smarcd3b,bmpr2a,zeb2b,agrn,mmp14b,lats2,slc8a4a,lzts2a,camk2g1,zbtb4,ptpn21,lrp6,bmpr1bb,itgav
16_Member	GO Biological Processes	GO:0003002	regionalization	-3.86821	-1.85405	31/412	30101,30223,30265,30288,30467,30628,58008,116713,140423,245701,286784,321107,323490,324479,386629,393246,406420,432387,474330,555454,560913,564934,565373,566945,567674,570926,798710,799627,100003877,100149664,100151255	skia,efna5b,ctnnb1,her6,max,smad1,hey1,aldh1a2,jag1b,igf1ra,arl13b,rap1b,ptbp1a,bptf,tob1a,ncor1,wls,pkd2,prrc1,myh10,map2k7,zeb2b,agrn,mmp14b,lats2,lzts2a,zbtb4,ptpn21,lrp6,bmpr1bb,itgav
16_Member	GO Biological Processes	GO:0061053	somite development	-2.75937	-1.09082	14/155	30223,30288,58066,116713,260439,286830,286832,321107,338138,474330,560913,564934,799627,100151255	efna5b,her6,notch3,aldh1a2,copa,lamb1a,lamc1,rap1b,copb1,prrc1,map2k7,zeb2b,ptpn21,itgav
16_Member	GO Biological Processes	GO:0009952	anterior/posterior pattern specification	-2.32215	-0.759592	18/248	30223,30288,58008,116713,245701,321107,324479,393246,406420,474330,555454,560913,564934,565373,566945,798710,799627,100151255	efna5b,her6,hey1,aldh1a2,igf1ra,rap1b,bptf,ncor1,wls,prrc1,myh10,map2k7,zeb2b,agrn,mmp14b,zbtb4,ptpn21,itgav
17_Summary	KEGG Pathway	dre04310	Wnt signaling pathway	-4.64782	-2.39097	19/174	30265,30369,30754,65230,118437,393953,406659,445208,447800,563147,564064,565677,568518,791855,794574,795167,799608,100001532,100003877,322104,406269,406318,406420,449532,449616,556148,100007463	ctnnb1,fzd7a,ppardb,ctbp2a,gpc4,prkcbb,rhoac,camk2d1,serpinf1,prkacbb,prkacaa,wnt9b,lrp5,camk2g1,ppp3ca,rac3b,ccnd2a,plcb3,lrp6,gnb1a,h3f3a,clta,wls,bcl9l,bcl9,prickle1b,tle3b
17_Member	KEGG Pathway	dre04310	Wnt signaling pathway	-4.64782	-2.39097	19/174	30265,30369,30754,65230,118437,393953,406659,445208,447800,563147,564064,565677,568518,791855,794574,795167,799608,100001532,100003877	ctnnb1,fzd7a,ppardb,ctbp2a,gpc4,prkcbb,rhoac,camk2d1,serpinf1,prkacbb,prkacaa,wnt9b,lrp5,camk2g1,ppp3ca,rac3b,ccnd2a,plcb3,lrp6
17_Member	KEGG Pathway	ko04310	Wnt signaling pathway	-4.64782	-2.39097	19/174	30265,30369,30754,65230,118437,393953,406659,445208,447800,563147,564064,565677,568518,791855,794574,795167,799608,100001532,100003877	ctnnb1,fzd7a,ppardb,ctbp2a,gpc4,prkcbb,rhoac,camk2d1,serpinf1,prkacbb,prkacaa,wnt9b,lrp5,camk2g1,ppp3ca,rac3b,ccnd2a,plcb3,lrp6
17_Member	Reactome Gene Sets	R-DRE-195721	Signaling by WNT	-2.40222	-0.815492	16/206	30265,322104,393953,406269,406318,406420,406659,449532,449616,556148,565677,568518,794574,795167,100001532,100007463	ctnnb1,gnb1a,prkcbb,h3f3a,clta,wls,rhoac,bcl9l,bcl9,prickle1b,wnt9b,lrp5,ppp3ca,rac3b,plcb3,tle3b
17_Member	Reactome Gene Sets	R-DRE-3858494	Beta-catenin independent WNT signaling	-2.03217	-0.536162	9/97	30265,322104,393953,406318,406659,556148,794574,795167,100001532	ctnnb1,gnb1a,prkcbb,clta,rhoac,prickle1b,ppp3ca,rac3b,plcb3
18_Summary	Reactome Gene Sets	R-DRE-5653656	Vesicle-mediated transport	-4.57271	-2.35207	29/342	30187,30236,30248,57935,266982,324530,335083,338138,369190,386807,393290,404040,406270,406318,406533,406674,415204,445128,492459,494477,556597,558626,564077,565431,568277,573122,613145,799244,100537975,394230,406757,407659,445562,561018,566078,791728,30080,30628,30680,140617,286832,321218,323226,324052,334483,378451,393202,394057,406464,406529,406659,406673,553341,553496,559665,565434,566749,5683…	copg2,gja1b,calr3a,actb2,arcn1a,ppp6r3,capzb,copb1,kif1b,rab5c,cog6,dab2,acbd3,clta,csnk1db,rab41,arpc3,tmf1,colec11,tfr1a,bloc1s1,dennd4c,scarb2b,golga2,sbf1,tuba1c,tmed9,rin3,trip11,st3gal5,canx,st3gal3b,st3gal2,cmasa,man1a1,renbp,mitfa,smad1,raraa,rab2a,lamc1,pigq,wsb1,c1galt1c1,ptp4a2b,fbxl3a,hif1ab,calub,eif5a,vdac3,rhoac,p4hb,lmo7a,top1l,smc1a,usp8,smc5,vwa1,hdac4,foxl2a,commd4,adamtsl5
18_Member	Reactome Gene Sets	R-DRE-5653656	Vesicle-mediated transport	-4.57271	-2.35207	29/342	30187,30236,30248,57935,266982,324530,335083,338138,369190,386807,393290,404040,406270,406318,406533,406674,415204,445128,492459,494477,556597,558626,564077,565431,568277,573122,613145,799244,100537975	copg2,gja1b,calr3a,actb2,arcn1a,ppp6r3,capzb,copb1,kif1b,rab5c,cog6,dab2,acbd3,clta,csnk1db,rab41,arpc3,tmf1,colec11,tfr1a,bloc1s1,dennd4c,scarb2b,golga2,sbf1,tuba1c,tmed9,rin3,trip11
18_Member	Reactome Gene Sets	R-DRE-446203	Asparagine N-linked glycosylation	-4.42954	-2.24469	18/165	30187,30248,266982,324530,335083,338138,393290,394230,406533,406757,407659,445562,561018,565431,566078,573122,613145,791728	copg2,calr3a,arcn1a,ppp6r3,capzb,copb1,cog6,st3gal5,csnk1db,canx,st3gal3b,st3gal2,cmasa,golga2,man1a1,tuba1c,tmed9,renbp
18_Member	Reactome Gene Sets	R-DRE-199991	Membrane Trafficking	-4.23853	-2.11487	27/321	30187,30236,57935,266982,324530,335083,338138,369190,386807,393290,404040,406270,406318,406533,406674,415204,445128,494477,556597,558626,564077,565431,568277,573122,613145,799244,100537975	copg2,gja1b,actb2,arcn1a,ppp6r3,capzb,copb1,kif1b,rab5c,cog6,dab2,acbd3,clta,csnk1db,rab41,arpc3,tmf1,tfr1a,bloc1s1,dennd4c,scarb2b,golga2,sbf1,tuba1c,tmed9,rin3,trip11
18_Member	Reactome Gene Sets	R-DRE-597592	Post-translational protein modification	-3.43731	-1.56534	47/762	30080,30187,30248,30628,30680,57935,140617,266982,286832,321218,323226,324052,324530,334483,335083,338138,378451,386807,393202,393290,394057,394230,406464,406529,406533,406659,406673,406674,406757,407659,445562,553341,553496,559665,561018,565431,565434,566078,566749,568379,568877,573122,613145,692279,767771,791728,101886605	mitfa,copg2,calr3a,smad1,raraa,actb2,rab2a,arcn1a,lamc1,pigq,wsb1,c1galt1c1,ppp6r3,ptp4a2b,capzb,copb1,fbxl3a,rab5c,hif1ab,cog6,calub,st3gal5,eif5a,vdac3,csnk1db,rhoac,p4hb,rab41,canx,st3gal3b,st3gal2,lmo7a,top1l,smc1a,cmasa,golga2,usp8,man1a1,smc5,vwa1,hdac4,tuba1c,tmed9,foxl2a,commd4,renbp,adamtsl5
18_Member	Reactome Gene Sets	R-DRE-6807878	COPI-mediated anterograde transport	-3.07688	-1.32488	8/55	30187,266982,335083,338138,393290,565431,573122,613145	copg2,arcn1a,capzb,copb1,cog6,golga2,tuba1c,tmed9
18_Member	Reactome Gene Sets	R-DRE-199977	ER to Golgi Anterograde Transport	-2.88511	-1.18569	10/87	30187,266982,324530,335083,338138,393290,406533,565431,573122,613145	copg2,arcn1a,ppp6r3,capzb,copb1,cog6,csnk1db,golga2,tuba1c,tmed9
18_Member	Reactome Gene Sets	R-DRE-948021	Transport to the Golgi and subsequent modification	-2.62371	-0.991442	11/110	30187,266982,324530,335083,338138,393290,406533,565431,566078,573122,613145	copg2,arcn1a,ppp6r3,capzb,copb1,cog6,csnk1db,golga2,man1a1,tuba1c,tmed9
18_Member	Reactome Gene Sets	R-DRE-6811442	Intra-Golgi and retrograde Golgi-to-ER traffic	-2.46461	-0.859964	10/99	30187,266982,338138,369190,393290,406674,445128,573122,613145,100537975	copg2,arcn1a,copb1,kif1b,cog6,rab41,tmf1,tuba1c,tmed9,trip11
19_Summary	WikiPathways	WP1323	EGFR1 Signaling Pathway	-4.48126	-2.26687	16/134	30236,30716,117507,393953,404612,406598,406666,445255,449958,556726,557176,560913,565200,768121,100002155,100009637,245701,324140,327510,565830,566459,407620,30265,572469	gja1b,raf1a,prkci,prkcbb,ralbp1,pik3cg,gab1,ralba,tnip1,ctnnd1,pik3r1,map2k7,stat2,foxo1a,rasa1a,wasla,igf1ra,sgk1,rhoq,mapk6,myo1cb,yes1,ctnnb1,pim1
19_Member	WikiPathways	WP1323	EGFR1 Signaling Pathway	-4.48126	-2.26687	16/134	30236,30716,117507,393953,404612,406598,406666,445255,449958,556726,557176,560913,565200,768121,100002155,100009637	gja1b,raf1a,prkci,prkcbb,ralbp1,pik3cg,gab1,ralba,tnip1,ctnnd1,pik3r1,map2k7,stat2,foxo1a,rasa1a,wasla
19_Member	WikiPathways	WP1313	Insulin Signaling	-2.30957	-0.751143	12/138	30716,117507,245701,324140,327510,393953,406598,406666,557176,560913,565830,566459	raf1a,prkci,igf1ra,sgk1,rhoq,prkcbb,pik3cg,gab1,pik3r1,map2k7,mapk6,myo1cb
19_Member	WikiPathways	WP1341	Kit Receptor Signaling Pathway	-2.23969	-0.701344	6/45	30716,393953,406598,407620,557176,100002155	raf1a,prkcbb,pik3cg,yes1,pik3r1,rasa1a
19_Member	WikiPathways	WP1315	IL-5 Signaling Pathway	-2.10179	-0.594967	6/48	30265,30716,393953,406598,557176,572469	ctnnb1,raf1a,prkcbb,pik3cg,pik3r1,pim1
20_Summary	KEGG Pathway	dre04141	Protein processing in endoplasmic reticulum	-4.44177	-2.24469	19/180	30248,266797,321315,322160,326701,368331,378848,378851,386590,406408,406673,406757,550464,553448,553455,560913,563660,566078,100001092	calr3a,stt3a,calr3b,pdia6,ssr4,erlec1,hspa5,pdia3,hsp90b1,ddost,p4hb,canx,ube2g2,rrbp1a,os9,map2k7,sec62,man1a1,eif2ak2
20_Member	KEGG Pathway	dre04141	Protein processing in endoplasmic reticulum	-4.44177	-2.24469	19/180	30248,266797,321315,322160,326701,368331,378848,378851,386590,406408,406673,406757,550464,553448,553455,560913,563660,566078,100001092	calr3a,stt3a,calr3b,pdia6,ssr4,erlec1,hspa5,pdia3,hsp90b1,ddost,p4hb,canx,ube2g2,rrbp1a,os9,map2k7,sec62,man1a1,eif2ak2
20_Member	KEGG Pathway	ko04141	Protein processing in endoplasmic reticulum	-4.44177	-2.24469	19/180	30248,266797,321315,322160,326701,368331,378848,378851,386590,406408,406673,406757,550464,553448,553455,560913,563660,566078,100001092	calr3a,stt3a,calr3b,pdia6,ssr4,erlec1,hspa5,pdia3,hsp90b1,ddost,p4hb,canx,ube2g2,rrbp1a,os9,map2k7,sec62,man1a1,eif2ak2

## Sheet: GC2
GroupID	Category	Term	Description	LogP	Log(q-value)	InTerm_InList	Genes	Symbols
1_Summary	WikiPathways	WP324	Cytoplasmic Ribosomal Proteins	-53.1228	-49.0633	30/78	58101,114420,192297,192300,322571,323365,336550,336568,336641,336702,336710,336712,336727,336812,337010,337240,378961,393686,393723,394027,394035,394097,394121,394194,406489,415169,415196,445028,677758,100000341,336726,406485,334626,30516,195822,324365,369189,406464,100150288	rplp0,rps9,rps5,rps18,rpl3,rpl14,rps3,rpl21,rpl17,rpl9,rpl7,rpl10,rpl6,rpl23,rpl7a,rps3a,rpl13,rpl8,rps19,rpsa,rpl18a,rpl34,rps10,rps24,rpl19,rps13,rpl5b,rps6,rpl31,rps23,rpl27a,rps20,eif3m,eef1a1l1,eef1g,eif2s2,zar1,eif5a,elovl6l
1_Member	WikiPathways	WP324	Cytoplasmic Ribosomal Proteins	-53.1228	-49.0633	30/78	58101,114420,192297,192300,322571,323365,336550,336568,336641,336702,336710,336712,336727,336812,337010,337240,378961,393686,393723,394027,394035,394097,394121,394194,406489,415169,415196,445028,677758,100000341	rplp0,rps9,rps5,rps18,rpl3,rpl14,rps3,rpl21,rpl17,rpl9,rpl7,rpl10,rpl6,rpl23,rpl7a,rps3a,rpl13,rpl8,rps19,rpsa,rpl18a,rpl34,rps10,rps24,rpl19,rps13,rpl5b,rps6,rpl31,rps23
1_Member	KEGG Pathway	dre03010	Ribosome	-49.0453	-45.4629	32/134	58101,114420,192297,192300,322571,323365,336550,336568,336641,336702,336710,336712,336726,336727,336812,337010,337240,378961,393686,393723,394027,394035,394097,394121,394194,406485,406489,415169,415196,445028,677758,100000341	rplp0,rps9,rps5,rps18,rpl3,rpl14,rps3,rpl21,rpl17,rpl9,rpl7,rpl10,rpl27a,rpl6,rpl23,rpl7a,rps3a,rpl13,rpl8,rps19,rpsa,rpl18a,rpl34,rps10,rps24,rps20,rpl19,rps13,rpl5b,rps6,rpl31,rps23
1_Member	KEGG Pathway	ko03010	Ribosome	-49.0453	-45.4629	32/134	58101,114420,192297,192300,322571,323365,336550,336568,336641,336702,336710,336712,336726,336727,336812,337010,337240,378961,393686,393723,394027,394035,394097,394121,394194,406485,406489,415169,415196,445028,677758,100000341	rplp0,rps9,rps5,rps18,rpl3,rpl14,rps3,rpl21,rpl17,rpl9,rpl7,rpl10,rpl27a,rpl6,rpl23,rpl7a,rps3a,rpl13,rpl8,rps19,rpsa,rpl18a,rpl34,rps10,rps24,rps20,rpl19,rps13,rpl5b,rps6,rpl31,rps23
1_Member	Reactome Gene Sets	R-DRE-72689	Formation of a pool of free 40S subunits	-38.2243	-34.7669	23/71	114420,192300,334626,336568,336641,336710,336712,336727,336812,337240,378961,393686,394027,394035,394097,394121,394194,406489,415169,415196,445028,677758,100000341	rps9,rps18,eif3m,rpl21,rpl17,rpl7,rpl10,rpl6,rpl23,rps3a,rpl13,rpl8,rpsa,rpl18a,rpl34,rps10,rps24,rpl19,rps13,rpl5b,rps6,rpl31,rps23
1_Member	Reactome Gene Sets	R-DRE-975956	Nonsense Mediated Decay (NMD) independent of the Exon Junction Complex (EJC)	-37.3784	-34.0178	22/63	114420,192300,336568,336641,336710,336712,336727,336812,337240,378961,393686,394027,394035,394097,394121,394194,406489,415169,415196,445028,677758,100000341	rps9,rps18,rpl21,rpl17,rpl7,rpl10,rpl6,rpl23,rps3a,rpl13,rpl8,rpsa,rpl18a,rpl34,rps10,rps24,rpl19,rps13,rpl5b,rps6,rpl31,rps23
1_Member	Reactome Gene Sets	R-DRE-72706	GTP hydrolysis and joining of the 60S ribosomal subunit	-37.2686	-33.9873	23/77	114420,192300,334626,336568,336641,336710,336712,336727,336812,337240,378961,393686,394027,394035,394097,394121,394194,406489,415169,415196,445028,677758,100000341	rps9,rps18,eif3m,rpl21,rpl17,rpl7,rpl10,rpl6,rpl23,rps3a,rpl13,rpl8,rpsa,rpl18a,rpl34,rps10,rps24,rpl19,rps13,rpl5b,rps6,rpl31,rps23
1_Member	Reactome Gene Sets	R-DRE-1799339	SRP-dependent cotranslational protein targeting to membrane	-37.1966	-33.9822	22/64	114420,192300,336568,336641,336710,336712,336727,336812,337240,378961,393686,394027,394035,394097,394121,394194,406489,415169,415196,445028,677758,100000341	rps9,rps18,rpl21,rpl17,rpl7,rpl10,rpl6,rpl23,rps3a,rpl13,rpl8,rpsa,rpl18a,rpl34,rps10,rps24,rpl19,rps13,rpl5b,rps6,rpl31,rps23
1_Member	Reactome Gene Sets	R-DRE-156827	L13a-mediated translational silencing of Ceruloplasmin expression	-37.118	-33.9616	23/78	114420,192300,334626,336568,336641,336710,336712,336727,336812,337240,378961,393686,394027,394035,394097,394121,394194,406489,415169,415196,445028,677758,100000341	rps9,rps18,eif3m,rpl21,rpl17,rpl7,rpl10,rpl6,rpl23,rps3a,rpl13,rpl8,rpsa,rpl18a,rpl34,rps10,rps24,rpl19,rps13,rpl5b,rps6,rpl31,rps23
1_Member	GO Biological Processes	GO:0006412	translation	-36.6987	-33.6618	35/427	30516,58101,114420,192297,192300,195822,322571,323365,324365,334626,336550,336568,336641,336702,336712,336726,336727,336812,337240,369189,378961,393686,393723,394027,394035,394097,394194,406464,406485,406489,415169,415196,445028,677758,100000341	eef1a1l1,rplp0,rps9,rps5,rps18,eef1g,rpl3,rpl14,eif2s2,eif3m,rps3,rpl21,rpl17,rpl9,rpl10,rpl27a,rpl6,rpl23,rps3a,zar1,rpl13,rpl8,rps19,rpsa,rpl18a,rpl34,rps24,eif5a,rps20,rpl19,rps13,rpl5b,rps6,rpl31,rps23
1_Member	Reactome Gene Sets	R-DRE-72613	Eukaryotic Translation Initiation	-36.6799	-33.6618	23/81	114420,192300,334626,336568,336641,336710,336712,336727,336812,337240,378961,393686,394027,394035,394097,394121,394194,406489,415169,415196,445028,677758,100000341	rps9,rps18,eif3m,rpl21,rpl17,rpl7,rpl10,rpl6,rpl23,rps3a,rpl13,rpl8,rpsa,rpl18a,rpl34,rps10,rps24,rpl19,rps13,rpl5b,rps6,rpl31,rps23
1_Member	Reactome Gene Sets	R-DRE-72737	Cap-dependent Translation Initiation	-36.6799	-33.6618	23/81	114420,192300,334626,336568,336641,336710,336712,336727,336812,337240,378961,393686,394027,394035,394097,394121,394194,406489,415169,415196,445028,677758,100000341	rps9,rps18,eif3m,rpl21,rpl17,rpl7,rpl10,rpl6,rpl23,rps3a,rpl13,rpl8,rpsa,rpl18a,rpl34,rps10,rps24,rpl19,rps13,rpl5b,rps6,rpl31,rps23
1_Member	GO Biological Processes	GO:0043043	peptide biosynthetic process	-36.519	-33.5387	35/432	30516,58101,114420,192297,192300,195822,322571,323365,324365,334626,336550,336568,336641,336702,336712,336726,336727,336812,337240,369189,378961,393686,393723,394027,394035,394097,394194,406464,406485,406489,415169,415196,445028,677758,100000341	eef1a1l1,rplp0,rps9,rps5,rps18,eef1g,rpl3,rpl14,eif2s2,eif3m,rps3,rpl21,rpl17,rpl9,rpl10,rpl27a,rpl6,rpl23,rps3a,zar1,rpl13,rpl8,rps19,rpsa,rpl18a,rpl34,rps24,eif5a,rps20,rpl19,rps13,rpl5b,rps6,rpl31,rps23
1_Member	GO Biological Processes	GO:0043604	amide biosynthetic process	-35.3801	-32.4345	36/514	30516,58101,114420,192297,192300,195822,322571,323365,324365,334626,336550,336568,336641,336702,336712,336726,336727,336812,337240,369189,378961,393686,393723,394027,394035,394097,394194,406464,406485,406489,415169,415196,445028,677758,100000341,100150288	eef1a1l1,rplp0,rps9,rps5,rps18,eef1g,rpl3,rpl14,eif2s2,eif3m,rps3,rpl21,rpl17,rpl9,rpl10,rpl27a,rpl6,rpl23,rps3a,zar1,rpl13,rpl8,rps19,rpsa,rpl18a,rpl34,rps24,eif5a,rps20,rpl19,rps13,rpl5b,rps6,rpl31,rps23,elovl6l
1_Member	Reactome Gene Sets	R-DRE-927802	Nonsense-Mediated Decay (NMD)	-35.1098	-32.2264	22/77	114420,192300,336568,336641,336710,336712,336727,336812,337240,378961,393686,394027,394035,394097,394121,394194,406489,415169,415196,445028,677758,100000341	rps9,rps18,rpl21,rpl17,rpl7,rpl10,rpl6,rpl23,rps3a,rpl13,rpl8,rpsa,rpl18a,rpl34,rps10,rps24,rpl19,rps13,rpl5b,rps6,rpl31,rps23
1_Member	Reactome Gene Sets	R-DRE-975957	Nonsense Mediated Decay (NMD) enhanced by the Exon Junction Complex (EJC)	-35.1098	-32.2264	22/77	114420,192300,336568,336641,336710,336712,336727,336812,337240,378961,393686,394027,394035,394097,394121,394194,406489,415169,415196,445028,677758,100000341	rps9,rps18,rpl21,rpl17,rpl7,rpl10,rpl6,rpl23,rps3a,rpl13,rpl8,rpsa,rpl18a,rpl34,rps10,rps24,rpl19,rps13,rpl5b,rps6,rpl31,rps23
1_Member	GO Biological Processes	GO:0006518	peptide metabolic process	-34.0632	-31.2079	35/507	30516,58101,114420,192297,192300,195822,322571,323365,324365,334626,336550,336568,336641,336702,336712,336726,336727,336812,337240,369189,378961,393686,393723,394027,394035,394097,394194,406464,406485,406489,415169,415196,445028,677758,100000341	eef1a1l1,rplp0,rps9,rps5,rps18,eef1g,rpl3,rpl14,eif2s2,eif3m,rps3,rpl21,rpl17,rpl9,rpl10,rpl27a,rpl6,rpl23,rps3a,zar1,rpl13,rpl8,rps19,rpsa,rpl18a,rpl34,rps24,eif5a,rps20,rpl19,rps13,rpl5b,rps6,rpl31,rps23
1_Member	GO Biological Processes	GO:0043603	cellular amide metabolic process	-31.0908	-28.2618	36/677	30516,58101,114420,192297,192300,195822,322571,323365,324365,334626,336550,336568,336641,336702,336712,336726,336727,336812,337240,369189,378961,393686,393723,394027,394035,394097,394194,406464,406485,406489,415169,415196,445028,677758,100000341,100150288	eef1a1l1,rplp0,rps9,rps5,rps18,eef1g,rpl3,rpl14,eif2s2,eif3m,rps3,rpl21,rpl17,rpl9,rpl10,rpl27a,rpl6,rpl23,rps3a,zar1,rpl13,rpl8,rps19,rpsa,rpl18a,rpl34,rps24,eif5a,rps20,rpl19,rps13,rpl5b,rps6,rpl31,rps23,elovl6l
1_Member	Reactome Gene Sets	R-DRE-6791226	Major pathway of rRNA processing in the nucleolus and cytosol	-30.4555	-27.6971	22/119	114420,192300,336568,336641,336710,336712,336727,336812,337240,378961,393686,394027,394035,394097,394121,394194,406489,415169,415196,445028,677758,100000341	rps9,rps18,rpl21,rpl17,rpl7,rpl10,rpl6,rpl23,rps3a,rpl13,rpl8,rpsa,rpl18a,rpl34,rps10,rps24,rpl19,rps13,rpl5b,rps6,rpl31,rps23
1_Member	Reactome Gene Sets	R-DRE-72312	rRNA processing	-30.4555	-27.6971	22/119	114420,192300,336568,336641,336710,336712,336727,336812,337240,378961,393686,394027,394035,394097,394121,394194,406489,415169,415196,445028,677758,100000341	rps9,rps18,rpl21,rpl17,rpl7,rpl10,rpl6,rpl23,rps3a,rpl13,rpl8,rpsa,rpl18a,rpl34,rps10,rps24,rpl19,rps13,rpl5b,rps6,rpl31,rps23
1_Member	Reactome Gene Sets	R-DRE-8868773	rRNA processing in the nucleus and cytosol	-30.4555	-27.6971	22/119	114420,192300,336568,336641,336710,336712,336727,336812,337240,378961,393686,394027,394035,394097,394121,394194,406489,415169,415196,445028,677758,100000341	rps9,rps18,rpl21,rpl17,rpl7,rpl10,rpl6,rpl23,rps3a,rpl13,rpl8,rpsa,rpl18a,rpl34,rps10,rps24,rpl19,rps13,rpl5b,rps6,rpl31,rps23
1_Member	Reactome Gene Sets	R-DRE-72766	Translation	-30.0907	-27.3534	23/147	114420,192300,334626,336568,336641,336710,336712,336727,336812,337240,378961,393686,394027,394035,394097,394121,394194,406489,415169,415196,445028,677758,100000341	rps9,rps18,eif3m,rpl21,rpl17,rpl7,rpl10,rpl6,rpl23,rps3a,rpl13,rpl8,rpsa,rpl18a,rpl34,rps10,rps24,rpl19,rps13,rpl5b,rps6,rpl31,rps23
1_Member	Reactome Gene Sets	R-DRE-8953854	Metabolism of RNA	-19.0986	-16.3815	22/378	114420,192300,336568,336641,336710,336712,336727,336812,337240,378961,393686,394027,394035,394097,394121,394194,406489,415169,415196,445028,677758,100000341	rps9,rps18,rpl21,rpl17,rpl7,rpl10,rpl6,rpl23,rps3a,rpl13,rpl8,rpsa,rpl18a,rpl34,rps10,rps24,rpl19,rps13,rpl5b,rps6,rpl31,rps23
1_Member	Reactome Gene Sets	R-DRE-72695	Formation of the ternary complex, and subsequently, the 43S complex	-15.4035	-12.7058	10/39	114420,192300,334626,337240,394027,394121,394194,415169,445028,100000341	rps9,rps18,eif3m,rps3a,rpsa,rps10,rps24,rps13,rps6,rps23
1_Member	Reactome Gene Sets	R-DRE-72702	Ribosomal scanning and start codon recognition	-14.9297	-12.2682	10/43	114420,192300,334626,337240,394027,394121,394194,415169,445028,100000341	rps9,rps18,eif3m,rps3a,rpsa,rps10,rps24,rps13,rps6,rps23
1_Member	Reactome Gene Sets	R-DRE-72649	Translation initiation complex formation	-14.8191	-12.191	10/44	114420,192300,334626,337240,394027,394121,394194,415169,445028,100000341	rps9,rps18,eif3m,rps3a,rpsa,rps10,rps24,rps13,rps6,rps23
1_Member	Reactome Gene Sets	R-DRE-72662	Activation of the mRNA upon binding of the cap-binding complex and eIFs, and subsequent binding to 43S	-14.8191	-12.191	10/44	114420,192300,334626,337240,394027,394121,394194,415169,445028,100000341	rps9,rps18,eif3m,rps3a,rpsa,rps10,rps24,rps13,rps6,rps23
2_Summary	GO Biological Processes	GO:0042255	ribosome assembly	-15.16	-12.4807	10/41	58101,192297,322571,336712,336727,393723,394027,394121,402823,415196,324365,334626,323365,336710,337010	rplp0,rps5,rpl3,rpl10,rpl6,rps19,rpsa,rps10,bxdc2,rpl5b,eif2s2,eif3m,rpl14,rpl7,rpl7a
2_Member	GO Biological Processes	GO:0042255	ribosome assembly	-15.16	-12.4807	10/41	58101,192297,322571,336712,336727,393723,394027,394121,402823,415196	rplp0,rps5,rpl3,rpl10,rpl6,rps19,rpsa,rps10,bxdc2,rpl5b
2_Member	GO Biological Processes	GO:0022618	ribonucleoprotein complex assembly	-12.4651	-9.85273	12/138	58101,192297,322571,324365,334626,336712,336727,393723,394027,394121,402823,415196	rplp0,rps5,rpl3,eif2s2,eif3m,rpl10,rpl6,rps19,rpsa,rps10,bxdc2,rpl5b
2_Member	GO Biological Processes	GO:0071826	ribonucleoprotein complex subunit organization	-12.3524	-9.75536	12/141	58101,192297,322571,324365,334626,336712,336727,393723,394027,394121,402823,415196	rplp0,rps5,rpl3,eif2s2,eif3m,rpl10,rpl6,rps19,rpsa,rps10,bxdc2,rpl5b
2_Member	GO Biological Processes	GO:0042273	ribosomal large subunit biogenesis	-11.5555	-8.97702	9/61	58101,322571,323365,336710,336712,336727,337010,402823,415196	rplp0,rpl3,rpl14,rpl7,rpl10,rpl6,rpl7a,bxdc2,rpl5b
2_Member	GO Biological Processes	GO:0022613	ribonucleoprotein complex biogenesis	-11.5451	-8.97702	15/322	58101,192297,322571,323365,324365,334626,336710,336712,336727,337010,393723,394027,394121,402823,415196	rplp0,rps5,rpl3,rpl14,eif2s2,eif3m,rpl7,rpl10,rpl6,rpl7a,rps19,rpsa,rps10,bxdc2,rpl5b
2_Member	GO Biological Processes	GO:0042254	ribosome biogenesis	-11.2	-8.64564	13/225	58101,192297,322571,323365,336710,336712,336727,337010,393723,394027,394121,402823,415196	rplp0,rps5,rpl3,rpl14,rpl7,rpl10,rpl6,rpl7a,rps19,rpsa,rps10,bxdc2,rpl5b
2_Member	GO Biological Processes	GO:0000027	ribosomal large subunit assembly	-10.1738	-7.63284	6/18	58101,322571,336712,336727,402823,415196	rplp0,rpl3,rpl10,rpl6,bxdc2,rpl5b
2_Member	GO Biological Processes	GO:0000028	ribosomal small subunit assembly	-6.34919	-3.83377	4/16	192297,393723,394027,394121	rps5,rps19,rpsa,rps10
2_Member	GO Biological Processes	GO:0034622	cellular protein-containing complex assembly	-5.10319	-2.6	12/625	58101,192297,322571,324365,334626,336712,336727,393723,394027,394121,402823,415196	rplp0,rps5,rpl3,eif2s2,eif3m,rpl10,rpl6,rps19,rpsa,rps10,bxdc2,rpl5b
2_Member	GO Biological Processes	GO:0065003	protein-containing complex assembly	-4.22687	-1.73558	12/767	58101,192297,322571,324365,334626,336712,336727,393723,394027,394121,402823,415196	rplp0,rps5,rpl3,eif2s2,eif3m,rpl10,rpl6,rps19,rpsa,rps10,bxdc2,rpl5b
2_Member	GO Biological Processes	GO:0042274	ribosomal small subunit biogenesis	-4.0379	-1.5582	4/58	192297,393723,394027,394121	rps5,rps19,rpsa,rps10
2_Member	GO Biological Processes	GO:0070925	organelle assembly	-3.81897	-1.35054	10/598	58101,192297,322571,336712,336727,393723,394027,394121,402823,415196	rplp0,rps5,rpl3,rpl10,rpl6,rps19,rpsa,rps10,bxdc2,rpl5b
3_Summary	GO Biological Processes	GO:0002181	cytoplasmic translation	-9.49896	-6.97095	8/68	58101,324365,334626,336641,336727,393686,394027,677758,406464	rplp0,eif2s2,eif3m,rpl17,rpl6,rpl8,rpsa,rpl31,eif5a
3_Member	GO Biological Processes	GO:0002181	cytoplasmic translation	-9.49896	-6.97095	8/68	58101,324365,334626,336641,336727,393686,394027,677758	rplp0,eif2s2,eif3m,rpl17,rpl6,rpl8,rpsa,rpl31
3_Member	GO Biological Processes	GO:0006413	translational initiation	-2.29544	0	3/85	324365,334626,406464	eif2s2,eif3m,eif5a
4_Summary	WikiPathways	WP1372	Oxidative Stress	-3.75047	-1.29304	3/27	322506,335799,798788,541344	nqo1,sod2,gpx3,prdx1
4_Member	WikiPathways	WP1372	Oxidative Stress	-3.75047	-1.29304	3/27	322506,335799,798788	nqo1,sod2,gpx3
4_Member	GO Biological Processes	GO:0006979	response to oxidative stress	-2.2131	0	3/91	335799,541344,798788	sod2,prdx1,gpx3
5_Summary	GO Biological Processes	GO:0006417	regulation of translation	-3.54347	-1.09677	5/142	114420,336550,336712,369189,406464,550540	rps9,rps3,rpl10,zar1,eif5a,henmt1
5_Member	GO Biological Processes	GO:0006417	regulation of translation	-3.54347	-1.09677	5/142	114420,336550,336712,369189,406464	rps9,rps3,rpl10,zar1,eif5a
5_Member	GO Biological Processes	GO:0034248	regulation of cellular amide metabolic process	-3.46057	-1.02433	5/148	114420,336550,336712,369189,406464	rps9,rps3,rpl10,zar1,eif5a
5_Member	GO Biological Processes	GO:0010608	posttranscriptional regulation of gene expression	-2.9818	-0.565769	6/283	114420,336550,336712,369189,406464,550540	rps9,rps3,rpl10,zar1,eif5a,henmt1
6_Summary	GO Biological Processes	GO:0006414	translational elongation	-3.05947	-0.633446	3/46	30516,195822,406464	eef1a1l1,eef1g,eif5a
6_Member	GO Biological Processes	GO:0006414	translational elongation	-3.05947	-0.633446	3/46	30516,195822,406464	eef1a1l1,eef1g,eif5a
7_Summary	KEGG Pathway	dre03013	RNA transport	-2.40087	-0.00413773	4/158	30516,322969,324365,368664	eef1a1l1,nup50,eif2s2,prmt5
7_Member	KEGG Pathway	dre03013	RNA transport	-2.40087	-0.00413773	4/158	30516,322969,324365,368664	eef1a1l1,nup50,eif2s2,prmt5
7_Member	KEGG Pathway	ko03013	RNA transport	-2.40087	-0.00413773	4/158	30516,322969,324365,368664	eef1a1l1,nup50,eif2s2,prmt5
8_Summary	GO Biological Processes	GO:0043009	chordate embryonic development	-2.26628	0	7/523	30126,58101,336550,336727,337240,393723,799136	foxa2,rplp0,rps3,rpl6,rps3a,rps19,mkxa
8_Member	GO Biological Processes	GO:0043009	chordate embryonic development	-2.26628	0	7/523	30126,58101,336550,336727,337240,393723,799136	foxa2,rplp0,rps3,rpl6,rps3a,rps19,mkxa
8_Member	GO Biological Processes	GO:0009792	embryo development ending in birth or egg hatching	-2.25741	0	7/525	30126,58101,336550,336727,337240,393723,799136	foxa2,rplp0,rps3,rpl6,rps3a,rps19,mkxa
9_Summary	GO Biological Processes	GO:0007281	germ cell development	-2.2131	0	3/91	30263,369189,550540	ddx4,zar1,henmt1
9_Member	GO Biological Processes	GO:0007281	germ cell development	-2.2131	0	3/91	30263,369189,550540	ddx4,zar1,henmt1
10_Summary	GO Biological Processes	GO:0015931	nucleobase-containing compound transport	-2.04233	0	3/105	192321,322969,406464	slc25a5,nup50,eif5a
10_Member	GO Biological Processes	GO:0015931	nucleobase-containing compound transport	-2.04233	0	3/105	192321,322969,406464	slc25a5,nup50,eif5a

## Sheet: GC3
GroupID	Category	Term	Description	LogP	Log(q-value)	InTerm_InList	Genes	Symbols
1_Summary	GO Biological Processes	GO:0000902	cell morphogenesis	-7.7496	-3.79527	25/651	30037,30194,30266,30291,30447,30537,64271,140747,140819,334628,334724,337179,352930,436598,541393,550405,558137,558920,567771,795902,797545,100002938,100004611,100318355,100330830,562946,100144409,541373,100537719,30253,378746,403019,30126,393871,559080,100000764	tnc,alcama,sema3aa,cdh2,ncam1a,emx2,epha4a,cxcr4a,ptprfa,boc,anxa1a,mmp2,gli1,pls3,cdh6,lhx9,col15a1b,amotl2a,col6a2,epha3,map1ab,cdc42ep4b,sema3bl,mapk8ip3,nbeal2,col12a1b,amigo1,nbeaa,bicdl1,tbx2b,atp2b1a,irx1a,foxa2,csrp2,cftr,ackr3a
1_Member	GO Biological Processes	GO:0000902	cell morphogenesis	-7.7496	-3.79527	25/651	30037,30194,30266,30291,30447,30537,64271,140747,140819,334628,334724,337179,352930,436598,541393,550405,558137,558920,567771,795902,797545,100002938,100004611,100318355,100330830	tnc,alcama,sema3aa,cdh2,ncam1a,emx2,epha4a,cxcr4a,ptprfa,boc,anxa1a,mmp2,gli1,pls3,cdh6,lhx9,col15a1b,amotl2a,col6a2,epha3,map1ab,cdc42ep4b,sema3bl,mapk8ip3,nbeal2
1_Member	GO Biological Processes	GO:0061564	axon development	-7.55373	-3.79527	20/434	30037,30194,30266,30291,30447,64271,140819,334628,337179,352930,436598,550405,558137,562946,567771,795902,797545,100004611,100144409,100318355	tnc,alcama,sema3aa,cdh2,ncam1a,epha4a,ptprfa,boc,mmp2,gli1,pls3,lhx9,col15a1b,col12a1b,col6a2,epha3,map1ab,sema3bl,amigo1,mapk8ip3
1_Member	GO Biological Processes	GO:0031175	neuron projection development	-7.15642	-3.60531	23/599	30037,30194,30266,30291,30447,30537,64271,140819,334628,337179,352930,436598,541373,550405,558137,562946,567771,795902,797545,100004611,100144409,100318355,100537719	tnc,alcama,sema3aa,cdh2,ncam1a,emx2,epha4a,ptprfa,boc,mmp2,gli1,pls3,nbeaa,lhx9,col15a1b,col12a1b,col6a2,epha3,map1ab,sema3bl,amigo1,mapk8ip3,bicdl1
1_Member	GO Biological Processes	GO:0048666	neuron development	-7.06274	-3.60531	26/758	30037,30194,30253,30266,30291,30447,30537,64271,140819,334628,337179,352930,378746,403019,436598,541373,550405,558137,562946,567771,795902,797545,100004611,100144409,100318355,100537719	tnc,alcama,tbx2b,sema3aa,cdh2,ncam1a,emx2,epha4a,ptprfa,boc,mmp2,gli1,atp2b1a,irx1a,pls3,nbeaa,lhx9,col15a1b,col12a1b,col6a2,epha3,map1ab,sema3bl,amigo1,mapk8ip3,bicdl1
1_Member	GO Biological Processes	GO:0007409	axonogenesis	-6.5947	-3.51921	18/406	30037,30194,30266,30291,30447,64271,140819,334628,337179,352930,436598,550405,558137,567771,795902,797545,100004611,100318355	tnc,alcama,sema3aa,cdh2,ncam1a,epha4a,ptprfa,boc,mmp2,gli1,pls3,lhx9,col15a1b,col6a2,epha3,map1ab,sema3bl,mapk8ip3
1_Member	GO Biological Processes	GO:0048667	cell morphogenesis involved in neuron differentiation	-6.5787	-3.51921	19/452	30037,30194,30266,30291,30447,30537,64271,140819,334628,337179,352930,436598,550405,558137,567771,795902,797545,100004611,100318355	tnc,alcama,sema3aa,cdh2,ncam1a,emx2,epha4a,ptprfa,boc,mmp2,gli1,pls3,lhx9,col15a1b,col6a2,epha3,map1ab,sema3bl,mapk8ip3
1_Member	GO Biological Processes	GO:0032989	cellular component morphogenesis	-6.25043	-3.27076	21/572	30037,30126,30194,30266,30291,30447,64271,140747,140819,334628,337179,352930,393871,436598,550405,558137,567771,795902,797545,100004611,100318355	tnc,foxa2,alcama,sema3aa,cdh2,ncam1a,epha4a,cxcr4a,ptprfa,boc,mmp2,gli1,csrp2,pls3,lhx9,col15a1b,col6a2,epha3,map1ab,sema3bl,mapk8ip3
1_Member	GO Biological Processes	GO:0000904	cell morphogenesis involved in differentiation	-6.18412	-3.27076	20/528	30037,30194,30266,30291,30447,30537,64271,140819,334628,337179,352930,436598,550405,558137,567771,795902,797545,100004611,100318355,100330830	tnc,alcama,sema3aa,cdh2,ncam1a,emx2,epha4a,ptprfa,boc,mmp2,gli1,pls3,lhx9,col15a1b,col6a2,epha3,map1ab,sema3bl,mapk8ip3,nbeal2
1_Member	GO Biological Processes	GO:0006935	chemotaxis	-6.00119	-3.11779	17/400	30037,30266,30291,64271,140747,140819,334628,334724,337179,352930,436598,550405,558137,559080,795902,100000764,100004611	tnc,sema3aa,cdh2,epha4a,cxcr4a,ptprfa,boc,anxa1a,mmp2,gli1,pls3,lhx9,col15a1b,cftr,epha3,ackr3a,sema3bl
1_Member	GO Biological Processes	GO:0042330	taxis	-5.75449	-2.91376	17/417	30037,30266,30291,64271,140747,140819,334628,334724,337179,352930,436598,550405,558137,559080,795902,100000764,100004611	tnc,sema3aa,cdh2,epha4a,cxcr4a,ptprfa,boc,anxa1a,mmp2,gli1,pls3,lhx9,col15a1b,cftr,epha3,ackr3a,sema3bl
1_Member	GO Biological Processes	GO:0048812	neuron projection morphogenesis	-5.73112	-2.91376	18/466	30037,30194,30266,30291,30447,64271,140819,334628,337179,352930,436598,550405,558137,567771,795902,797545,100004611,100318355	tnc,alcama,sema3aa,cdh2,ncam1a,epha4a,ptprfa,boc,mmp2,gli1,pls3,lhx9,col15a1b,col6a2,epha3,map1ab,sema3bl,mapk8ip3
1_Member	GO Biological Processes	GO:0120039	plasma membrane bounded cell projection morphogenesis	-5.71798	-2.91376	18/467	30037,30194,30266,30291,30447,64271,140819,334628,337179,352930,436598,550405,558137,567771,795902,797545,100004611,100318355	tnc,alcama,sema3aa,cdh2,ncam1a,epha4a,ptprfa,boc,mmp2,gli1,pls3,lhx9,col15a1b,col6a2,epha3,map1ab,sema3bl,mapk8ip3
1_Member	GO Biological Processes	GO:0048858	cell projection morphogenesis	-5.66578	-2.88504	18/471	30037,30194,30266,30291,30447,64271,140819,334628,337179,352930,436598,550405,558137,567771,795902,797545,100004611,100318355	tnc,alcama,sema3aa,cdh2,ncam1a,epha4a,ptprfa,boc,mmp2,gli1,pls3,lhx9,col15a1b,col6a2,epha3,map1ab,sema3bl,mapk8ip3
1_Member	GO Biological Processes	GO:0032990	cell part morphogenesis	-5.57583	-2.81737	18/478	30037,30194,30266,30291,30447,64271,140819,334628,337179,352930,436598,550405,558137,567771,795902,797545,100004611,100318355	tnc,alcama,sema3aa,cdh2,ncam1a,epha4a,ptprfa,boc,mmp2,gli1,pls3,lhx9,col15a1b,col6a2,epha3,map1ab,sema3bl,mapk8ip3
1_Member	GO Biological Processes	GO:0007411	axon guidance	-5.35818	-2.64267	13/266	30037,30266,30291,64271,140819,334628,337179,352930,436598,550405,558137,795902,100004611	tnc,sema3aa,cdh2,epha4a,ptprfa,boc,mmp2,gli1,pls3,lhx9,col15a1b,epha3,sema3bl
1_Member	GO Biological Processes	GO:0097485	neuron projection guidance	-5.34043	-2.64267	13/267	30037,30266,30291,64271,140819,334628,337179,352930,436598,550405,558137,795902,100004611	tnc,sema3aa,cdh2,epha4a,ptprfa,boc,mmp2,gli1,pls3,lhx9,col15a1b,epha3,sema3bl
1_Member	GO Biological Processes	GO:0008045	motor neuron axon guidance	-2.62373	-0.692924	4/54	30266,30291,436598,558137	sema3aa,cdh2,pls3,col15a1b
2_Summary	GO Biological Processes	GO:0030522	intracellular receptor signaling pathway	-6.84219	-3.51921	8/58	317733,317734,553740,555364,558427,562171,569575,791148,334724,559080,30174,30253,327294,359835,386629,402843,403079,570926	esr2b,esr2a,nr3c1,rarab,thrab,nr3c2,pgr,gpatch3,anxa1a,cftr,nog1,tbx2b,castor2,timp2a,tob1a,sfrp1a,igfbp3,lzts2a
2_Member	GO Biological Processes	GO:0030522	intracellular receptor signaling pathway	-6.84219	-3.51921	8/58	317733,317734,553740,555364,558427,562171,569575,791148	esr2b,esr2a,nr3c1,rarab,thrab,nr3c2,pgr,gpatch3
2_Member	GO Biological Processes	GO:0071383	cellular response to steroid hormone stimulus	-6.75841	-3.51921	6/25	317733,317734,334724,553740,562171,569575	esr2b,esr2a,anxa1a,nr3c1,nr3c2,pgr
2_Member	GO Biological Processes	GO:0030518	intracellular steroid hormone receptor signaling pathway	-6.49949	-3.48139	5/15	317733,317734,553740,562171,569575	esr2b,esr2a,nr3c1,nr3c2,pgr
2_Member	GO Biological Processes	GO:0043401	steroid hormone mediated signaling pathway	-6.19283	-3.27076	5/17	317733,317734,553740,562171,569575	esr2b,esr2a,nr3c1,nr3c2,pgr
2_Member	GO Biological Processes	GO:0009755	hormone-mediated signaling pathway	-5.45027	-2.71301	7/62	317733,317734,553740,555364,558427,562171,569575	esr2b,esr2a,nr3c1,rarab,thrab,nr3c2,pgr
2_Member	GO Biological Processes	GO:0048545	response to steroid hormone	-5.17069	-2.49141	6/45	317733,317734,334724,553740,562171,569575	esr2b,esr2a,anxa1a,nr3c1,nr3c2,pgr
2_Member	GO Biological Processes	GO:0071396	cellular response to lipid	-5.13567	-2.47412	7/69	317733,317734,334724,553740,559080,562171,569575	esr2b,esr2a,anxa1a,nr3c1,cftr,nr3c2,pgr
2_Member	GO Biological Processes	GO:0071407	cellular response to organic cyclic compound	-4.34392	-1.78958	7/91	317733,317734,334724,553740,559080,562171,569575	esr2b,esr2a,anxa1a,nr3c1,cftr,nr3c2,pgr
2_Member	GO Biological Processes	GO:0071384	cellular response to corticosteroid stimulus	-4.05311	-1.60036	3/9	334724,553740,562171	anxa1a,nr3c1,nr3c2
2_Member	GO Biological Processes	GO:0071385	cellular response to glucocorticoid stimulus	-4.05311	-1.60036	3/9	334724,553740,562171	anxa1a,nr3c1,nr3c2
2_Member	GO Biological Processes	GO:0031960	response to corticosteroid	-3.90154	-1.58146	3/10	334724,553740,562171	anxa1a,nr3c1,nr3c2
2_Member	GO Biological Processes	GO:0051384	response to glucocorticoid	-3.90154	-1.58146	3/10	334724,553740,562171	anxa1a,nr3c1,nr3c2
2_Member	GO Biological Processes	GO:0009719	response to endogenous stimulus	-3.70691	-1.44677	16/547	30174,30253,317733,317734,327294,334724,359835,386629,402843,403079,553740,555364,558427,562171,569575,570926	nog1,tbx2b,esr2b,esr2a,castor2,anxa1a,timp2a,tob1a,sfrp1a,igfbp3,nr3c1,rarab,thrab,nr3c2,pgr,lzts2a
2_Member	GO Biological Processes	GO:0071495	cellular response to endogenous stimulus	-3.6047	-1.3514	15/502	30174,30253,317733,317734,327294,334724,386629,402843,403079,553740,555364,558427,562171,569575,570926	nog1,tbx2b,esr2b,esr2a,castor2,anxa1a,tob1a,sfrp1a,igfbp3,nr3c1,rarab,thrab,nr3c2,pgr,lzts2a
2_Member	GO Biological Processes	GO:1901655	cellular response to ketone	-3.53435	-1.30737	3/13	553740,559080,562171	nr3c1,cftr,nr3c2
2_Member	GO Biological Processes	GO:0097306	cellular response to alcohol	-3.43294	-1.23079	3/14	553740,559080,562171	nr3c1,cftr,nr3c2
2_Member	GO Biological Processes	GO:0032870	cellular response to hormone stimulus	-3.13037	-1.02545	8/186	317733,317734,334724,553740,555364,558427,562171,569575	esr2b,esr2a,anxa1a,nr3c1,rarab,thrab,nr3c2,pgr
2_Member	GO Biological Processes	GO:0009725	response to hormone	-3.12115	-1.02545	9/233	317733,317734,334724,359835,553740,555364,558427,562171,569575	esr2b,esr2a,anxa1a,timp2a,nr3c1,rarab,thrab,nr3c2,pgr
2_Member	GO Biological Processes	GO:1901654	response to ketone	-3.09565	-1.00631	3/18	553740,559080,562171	nr3c1,cftr,nr3c2
2_Member	GO Biological Processes	GO:0033993	response to lipid	-3.00625	-0.959598	7/150	317733,317734,334724,553740,559080,562171,569575	esr2b,esr2a,anxa1a,nr3c1,cftr,nr3c2,pgr
2_Member	GO Biological Processes	GO:0014070	response to organic cyclic compound	-2.93965	-0.90547	7/154	317733,317734,334724,553740,559080,562171,569575	esr2b,esr2a,anxa1a,nr3c1,cftr,nr3c2,pgr
2_Member	GO Biological Processes	GO:0032355	response to estradiol	-2.61887	-0.692924	3/26	317733,317734,334724	esr2b,esr2a,anxa1a
2_Member	GO Biological Processes	GO:0097305	response to alcohol	-2.61887	-0.692924	3/26	553740,559080,562171	nr3c1,cftr,nr3c2
2_Member	GO Biological Processes	GO:0071310	cellular response to organic substance	-2.04154	-0.265351	16/797	30174,30253,317733,317734,327294,334724,386629,402843,403079,553740,555364,558427,559080,562171,569575,570926	nog1,tbx2b,esr2b,esr2a,castor2,anxa1a,tob1a,sfrp1a,igfbp3,nr3c1,rarab,thrab,cftr,nr3c2,pgr,lzts2a
3_Summary	GO Biological Processes	GO:0007155	cell adhesion	-6.63275	-3.51921	24/692	30037,30194,30253,30291,30447,140819,324023,334724,335096,403033,541393,555419,557665,562146,562784,565429,566673,570626,768160,100144409,100332544,100333114,100334431,100334632	tnc,alcama,tbx2b,cdh2,ncam1a,ptprfa,dspa,anxa1a,ptprub,ccn1,cdh6,pcdh12,nectin1b,pard3bb,mxra8a,hspg2,frem2b,stab1,fblim1,amigo1,fermt1,tln2b,col5a1,dchs1a
3_Member	GO Biological Processes	GO:0007155	cell adhesion	-6.63275	-3.51921	24/692	30037,30194,30253,30291,30447,140819,324023,334724,335096,403033,541393,555419,557665,562146,562784,565429,566673,570626,768160,100144409,100332544,100333114,100334431,100334632	tnc,alcama,tbx2b,cdh2,ncam1a,ptprfa,dspa,anxa1a,ptprub,ccn1,cdh6,pcdh12,nectin1b,pard3bb,mxra8a,hspg2,frem2b,stab1,fblim1,amigo1,fermt1,tln2b,col5a1,dchs1a
3_Member	GO Biological Processes	GO:0022610	biological adhesion	-6.63275	-3.51921	24/692	30037,30194,30253,30291,30447,140819,324023,334724,335096,403033,541393,555419,557665,562146,562784,565429,566673,570626,768160,100144409,100332544,100333114,100334431,100334632	tnc,alcama,tbx2b,cdh2,ncam1a,ptprfa,dspa,anxa1a,ptprub,ccn1,cdh6,pcdh12,nectin1b,pard3bb,mxra8a,hspg2,frem2b,stab1,fblim1,amigo1,fermt1,tln2b,col5a1,dchs1a
3_Member	GO Biological Processes	GO:0098609	cell-cell adhesion	-3.35816	-1.1679	12/364	30291,140819,324023,334724,541393,555419,557665,565429,566673,768160,100333114,100334632	cdh2,ptprfa,dspa,anxa1a,cdh6,pcdh12,nectin1b,hspg2,frem2b,fblim1,tln2b,dchs1a
3_Member	GO Biological Processes	GO:0098742	cell-cell adhesion via plasma-membrane adhesion molecules	-2.35086	-0.501933	7/196	30291,140819,541393,555419,557665,566673,100334632	cdh2,ptprfa,cdh6,pcdh12,nectin1b,frem2b,dchs1a
3_Member	GO Biological Processes	GO:0007156	homophilic cell adhesion via plasma membrane adhesion molecules	-2.03432	-0.262822	6/172	30291,541393,555419,557665,566673,100334632	cdh2,cdh6,pcdh12,nectin1b,frem2b,dchs1a
4_Summary	GO Biological Processes	GO:0048598	embryonic morphogenesis	-5.00346	-2.35894	22/743	30174,30194,30253,30291,30537,64271,140747,325004,352930,393813,402843,403019,403079,436598,553740,562946,563428,570926,768182,792828,795902,100003592,30126,335096,555364,560384,403042,559080,561082,100537719	nog1,alcama,tbx2b,cdh2,emx2,epha4a,cxcr4a,sdcbp2,gli1,pdlim7,sfrp1a,irx1a,igfbp3,pls3,nr3c1,col12a1b,fras1,lzts2a,mcu,pard6a,epha3,adgra3,foxa2,ptprub,rarab,mbnl2,gli3,cftr,cavin1b,bicdl1
4_Member	GO Biological Processes	GO:0048598	embryonic morphogenesis	-5.00346	-2.35894	22/743	30174,30194,30253,30291,30537,64271,140747,325004,352930,393813,402843,403019,403079,436598,553740,562946,563428,570926,768182,792828,795902,100003592	nog1,alcama,tbx2b,cdh2,emx2,epha4a,cxcr4a,sdcbp2,gli1,pdlim7,sfrp1a,irx1a,igfbp3,pls3,nr3c1,col12a1b,fras1,lzts2a,mcu,pard6a,epha3,adgra3
4_Member	GO Biological Processes	GO:0043009	chordate embryonic development	-3.92885	-1.58146	16/523	30126,30194,30291,140747,335096,352930,393813,403079,436598,553740,555364,560384,563428,768182,792828,795902	foxa2,alcama,cdh2,cxcr4a,ptprub,gli1,pdlim7,igfbp3,pls3,nr3c1,rarab,mbnl2,fras1,mcu,pard6a,epha3
4_Member	GO Biological Processes	GO:0009792	embryo development ending in birth or egg hatching	-3.9098	-1.58146	16/525	30126,30194,30291,140747,335096,352930,393813,403079,436598,553740,555364,560384,563428,768182,792828,795902	foxa2,alcama,cdh2,cxcr4a,ptprub,gli1,pdlim7,igfbp3,pls3,nr3c1,rarab,mbnl2,fras1,mcu,pard6a,epha3
4_Member	GO Biological Processes	GO:0048568	embryonic organ development	-3.58482	-1.34488	17/619	30194,30253,30291,30537,64271,140747,393813,402843,403019,403042,403079,436598,553740,559080,561082,563428,100537719	alcama,tbx2b,cdh2,emx2,epha4a,cxcr4a,pdlim7,sfrp1a,irx1a,gli3,igfbp3,pls3,nr3c1,cftr,cavin1b,fras1,bicdl1
4_Member	GO Biological Processes	GO:0048562	embryonic organ morphogenesis	-3.19194	-1.07233	13/435	30194,30253,30291,30537,64271,140747,393813,402843,403019,403079,436598,553740,563428	alcama,tbx2b,cdh2,emx2,epha4a,cxcr4a,pdlim7,sfrp1a,irx1a,igfbp3,pls3,nr3c1,fras1
5_Summary	Reactome Gene Sets	R-DRE-383280	Nuclear Receptor transcription pathway	-4.6022	-1.97407	5/34	317734,555364,558427,562171,564951	esr2a,rarab,thrab,nr3c2,roraa
5_Member	Reactome Gene Sets	R-DRE-383280	Nuclear Receptor transcription pathway	-4.6022	-1.97407	5/34	317734,555364,558427,562171,564951	esr2a,rarab,thrab,nr3c2,roraa
5_Member	Reactome Gene Sets	R-DRE-4090294	SUMOylation of intracellular receptors	-2.83308	-0.830502	3/22	558427,562171,564951	thrab,nr3c2,roraa
6_Summary	GO Biological Processes	GO:0048880	sensory system development	-4.5373	-1.96107	19/625	30194,30253,30291,30363,64271,337179,378746,394032,402843,403019,541393,558137,560384,569931,791148,797545,100000764,100302404,100537719,30537,403079	alcama,tbx2b,cdh2,fzd4,epha4a,mmp2,atp2b1a,irx2a,sfrp1a,irx1a,cdh6,col15a1b,mbnl2,cadm1a,gpatch3,map1ab,ackr3a,f8,bicdl1,emx2,igfbp3
6_Member	GO Biological Processes	GO:0048880	sensory system development	-4.5373	-1.96107	19/625	30194,30253,30291,30363,64271,337179,378746,394032,402843,403019,541393,558137,560384,569931,791148,797545,100000764,100302404,100537719	alcama,tbx2b,cdh2,fzd4,epha4a,mmp2,atp2b1a,irx2a,sfrp1a,irx1a,cdh6,col15a1b,mbnl2,cadm1a,gpatch3,map1ab,ackr3a,f8,bicdl1
6_Member	GO Biological Processes	GO:0001654	eye development	-4.53241	-1.96107	17/517	30194,30253,30291,30363,64271,337179,394032,402843,403019,541393,558137,560384,569931,791148,797545,100302404,100537719	alcama,tbx2b,cdh2,fzd4,epha4a,mmp2,irx2a,sfrp1a,irx1a,cdh6,col15a1b,mbnl2,cadm1a,gpatch3,map1ab,f8,bicdl1
6_Member	GO Biological Processes	GO:0150063	visual system development	-4.53241	-1.96107	17/517	30194,30253,30291,30363,64271,337179,394032,402843,403019,541393,558137,560384,569931,791148,797545,100302404,100537719	alcama,tbx2b,cdh2,fzd4,epha4a,mmp2,irx2a,sfrp1a,irx1a,cdh6,col15a1b,mbnl2,cadm1a,gpatch3,map1ab,f8,bicdl1
6_Member	GO Biological Processes	GO:0060041	retina development in camera-type eye	-4.52919	-1.96107	12/273	30194,30253,30291,30363,337179,394032,402843,403019,541393,569931,797545,100302404	alcama,tbx2b,cdh2,fzd4,mmp2,irx2a,sfrp1a,irx1a,cdh6,cadm1a,map1ab,f8
6_Member	GO Biological Processes	GO:0007423	sensory organ development	-4.32773	-1.78676	20/705	30194,30253,30291,30363,30537,64271,337179,378746,394032,402843,403019,403079,541393,558137,560384,569931,791148,797545,100302404,100537719	alcama,tbx2b,cdh2,fzd4,emx2,epha4a,mmp2,atp2b1a,irx2a,sfrp1a,irx1a,igfbp3,cdh6,col15a1b,mbnl2,cadm1a,gpatch3,map1ab,f8,bicdl1
6_Member	GO Biological Processes	GO:0043010	camera-type eye development	-4.211	-1.68397	15/442	30194,30253,30291,30363,64271,337179,394032,402843,403019,541393,569931,791148,797545,100302404,100537719	alcama,tbx2b,cdh2,fzd4,epha4a,mmp2,irx2a,sfrp1a,irx1a,cdh6,cadm1a,gpatch3,map1ab,f8,bicdl1
6_Member	GO Biological Processes	GO:0060042	retina morphogenesis in camera-type eye	-3.58731	-1.34488	7/120	30194,30253,30291,394032,402843,403019,541393	alcama,tbx2b,cdh2,irx2a,sfrp1a,irx1a,cdh6
6_Member	GO Biological Processes	GO:0048593	camera-type eye morphogenesis	-3.32103	-1.15364	8/174	30194,30253,30291,64271,394032,402843,403019,541393	alcama,tbx2b,cdh2,epha4a,irx2a,sfrp1a,irx1a,cdh6
6_Member	GO Biological Processes	GO:0090596	sensory organ morphogenesis	-2.90831	-0.882249	10/301	30194,30253,30291,30537,64271,394032,402843,403019,403079,541393	alcama,tbx2b,cdh2,emx2,epha4a,irx2a,sfrp1a,irx1a,igfbp3,cdh6
6_Member	GO Biological Processes	GO:0048592	eye morphogenesis	-2.70297	-0.743858	8/217	30194,30253,30291,64271,394032,402843,403019,541393	alcama,tbx2b,cdh2,epha4a,irx2a,sfrp1a,irx1a,cdh6
6_Member	GO Biological Processes	GO:0031076	embryonic camera-type eye development	-2.65366	-0.706754	4/53	64271,402843,403019,100537719	epha4a,sfrp1a,irx1a,bicdl1
7_Summary	GO Biological Processes	GO:0001667	ameboidal-type cell migration	-4.19939	-1.68397	11/250	30037,30253,30266,30291,140747,334724,558920,565429,570926,795902,100004611,260303,337179,559080,100000764,100003592,100150664,30194,393813,403079,792828,100002015,100332730	tnc,tbx2b,sema3aa,cdh2,cxcr4a,anxa1a,amotl2a,hspg2,lzts2a,epha3,sema3bl,reln,mmp2,cftr,ackr3a,adgra3,met,alcama,pdlim7,igfbp3,pard6a,cds1,srpx2
7_Member	GO Biological Processes	GO:0001667	ameboidal-type cell migration	-4.19939	-1.68397	11/250	30037,30253,30266,30291,140747,334724,558920,565429,570926,795902,100004611	tnc,tbx2b,sema3aa,cdh2,cxcr4a,anxa1a,amotl2a,hspg2,lzts2a,epha3,sema3bl
7_Member	GO Biological Processes	GO:0016477	cell migration	-2.89117	-0.877001	17/714	30037,30253,30266,30291,140747,260303,334724,337179,558920,559080,565429,570926,795902,100000764,100003592,100004611,100150664	tnc,tbx2b,sema3aa,cdh2,cxcr4a,reln,anxa1a,mmp2,amotl2a,cftr,hspg2,lzts2a,epha3,ackr3a,adgra3,sema3bl,met
7_Member	GO Biological Processes	GO:0048870	cell motility	-2.5303	-0.637997	17/773	30037,30253,30266,30291,140747,260303,334724,337179,558920,559080,565429,570926,795902,100000764,100003592,100004611,100150664	tnc,tbx2b,sema3aa,cdh2,cxcr4a,reln,anxa1a,mmp2,amotl2a,cftr,hspg2,lzts2a,epha3,ackr3a,adgra3,sema3bl,met
7_Member	GO Biological Processes	GO:0051674	localization of cell	-2.5303	-0.637997	17/773	30037,30253,30266,30291,140747,260303,334724,337179,558920,559080,565429,570926,795902,100000764,100003592,100004611,100150664	tnc,tbx2b,sema3aa,cdh2,cxcr4a,reln,anxa1a,mmp2,amotl2a,cftr,hspg2,lzts2a,epha3,ackr3a,adgra3,sema3bl,met
7_Member	GO Biological Processes	GO:0043534	blood vessel endothelial cell migration	-2.1797	-0.380284	3/37	140747,334724,565429	cxcr4a,anxa1a,hspg2
7_Member	GO Biological Processes	GO:0090130	tissue migration	-2.11211	-0.329087	4/75	140747,334724,565429,795902	cxcr4a,anxa1a,hspg2,epha3
7_Member	GO Biological Processes	GO:0035239	tube morphogenesis	-2.03227	-0.262822	14/661	30194,30253,30266,30291,140747,334724,393813,403079,558920,565429,792828,100000764,100002015,100332730	alcama,tbx2b,sema3aa,cdh2,cxcr4a,anxa1a,pdlim7,igfbp3,amotl2a,hspg2,pard6a,ackr3a,cds1,srpx2
8_Summary	Reactome Gene Sets	R-DRE-1266738	Developmental Biology	-4.0638	-1.60036	10/215	30291,324023,393813,567145,567771,568718,569755,792062,797433,100150664	cdh2,dspa,pdlim7,adam11,col6a2,epha2b,col6a1,cyt1l,krt8,met
8_Member	Reactome Gene Sets	R-DRE-1266738	Developmental Biology	-4.0638	-1.60036	10/215	30291,324023,393813,567145,567771,568718,569755,792062,797433,100150664	cdh2,dspa,pdlim7,adam11,col6a2,epha2b,col6a1,cyt1l,krt8,met
8_Member	Reactome Gene Sets	R-DRE-6805567	Keratinization	-2.35818	-0.505514	3/32	324023,792062,797433	dspa,cyt1l,krt8
8_Member	Reactome Gene Sets	R-DRE-6809371	Formation of the cornified envelope	-2.35818	-0.505514	3/32	324023,792062,797433	dspa,cyt1l,krt8
9_Summary	GO Biological Processes	GO:0009611	response to wounding	-4.059	-1.60036	9/174	30037,30291,64271,324023,334724,562946,567639,100302404,101885652,565918	tnc,cdh2,epha4a,dspa,anxa1a,col12a1b,pleca,f8,eppk1,fam83hb
9_Member	GO Biological Processes	GO:0009611	response to wounding	-4.059	-1.60036	9/174	30037,30291,64271,324023,334724,562946,567639,100302404,101885652	tnc,cdh2,epha4a,dspa,anxa1a,col12a1b,pleca,f8,eppk1
9_Member	GO Biological Processes	GO:0045103	intermediate filament-based process	-3.85086	-1.56222	4/26	324023,565918,567639,101885652	dspa,fam83hb,pleca,eppk1
9_Member	GO Biological Processes	GO:0045104	intermediate filament cytoskeleton organization	-3.85086	-1.56222	4/26	324023,565918,567639,101885652	dspa,fam83hb,pleca,eppk1
9_Member	GO Biological Processes	GO:0042060	wound healing	-2.77957	-0.798997	6/121	30291,324023,334724,567639,100302404,101885652	cdh2,dspa,anxa1a,pleca,f8,eppk1
10_Summary	GO Biological Processes	GO:0050793	regulation of developmental process	-4.04667	-1.60036	21/799	30037,30174,30194,30266,30291,58080,64271,323269,334628,334724,352930,403042,553740,558920,562946,562991,567154,570626,100002938,100003592,100004611,558137,559080,791148,100537719,100318355,567949,140747,325004,403033	tnc,nog1,alcama,sema3aa,cdh2,axin2,epha4a,zbtb16a,boc,anxa1a,gli1,gli3,nr3c1,amotl2a,col12a1b,rbm47,sox6,stab1,cdc42ep4b,adgra3,sema3bl,col15a1b,cftr,gpatch3,bicdl1,mapk8ip3,piezo1,cxcr4a,sdcbp2,ccn1
10_Member	GO Biological Processes	GO:0050793	regulation of developmental process	-4.04667	-1.60036	21/799	30037,30174,30194,30266,30291,58080,64271,323269,334628,334724,352930,403042,553740,558920,562946,562991,567154,570626,100002938,100003592,100004611	tnc,nog1,alcama,sema3aa,cdh2,axin2,epha4a,zbtb16a,boc,anxa1a,gli1,gli3,nr3c1,amotl2a,col12a1b,rbm47,sox6,stab1,cdc42ep4b,adgra3,sema3bl
10_Member	GO Biological Processes	GO:0032101	regulation of response to external stimulus	-4.02097	-1.60036	9/176	30037,30266,64271,334724,558137,559080,562946,791148,100004611	tnc,sema3aa,epha4a,anxa1a,col15a1b,cftr,col12a1b,gpatch3,sema3bl
10_Member	GO Biological Processes	GO:0045595	regulation of cell differentiation	-4.01462	-1.60036	14/408	30037,30174,30194,30266,30291,64271,323269,334628,334724,352930,403042,553740,567154,100004611	tnc,nog1,alcama,sema3aa,cdh2,epha4a,zbtb16a,boc,anxa1a,gli1,gli3,nr3c1,sox6,sema3bl
10_Member	GO Biological Processes	GO:0010977	negative regulation of neuron projection development	-3.9535	-1.58146	5/46	30037,30266,64271,100004611,100537719	tnc,sema3aa,epha4a,sema3bl,bicdl1
10_Member	GO Biological Processes	GO:0060284	regulation of cell development	-3.91003	-1.58146	9/182	30037,30194,30266,30291,64271,323269,352930,403042,100004611	tnc,alcama,sema3aa,cdh2,epha4a,zbtb16a,gli1,gli3,sema3bl
10_Member	GO Biological Processes	GO:0031345	negative regulation of cell projection organization	-3.82107	-1.53973	5/49	30037,30266,64271,100004611,100537719	tnc,sema3aa,epha4a,sema3bl,bicdl1
10_Member	GO Biological Processes	GO:0048679	regulation of axon regeneration	-3.76657	-1.49948	3/11	30037,64271,562946	tnc,epha4a,col12a1b
10_Member	GO Biological Processes	GO:0070570	regulation of neuron projection regeneration	-3.76657	-1.49948	3/11	30037,64271,562946	tnc,epha4a,col12a1b
10_Member	GO Biological Processes	GO:1903034	regulation of response to wounding	-3.38737	-1.19121	4/34	30037,64271,334724,562946	tnc,epha4a,anxa1a,col12a1b
10_Member	GO Biological Processes	GO:0030517	negative regulation of axon extension	-3.19958	-1.07459	4/38	30037,30266,64271,100004611	tnc,sema3aa,epha4a,sema3bl
10_Member	GO Biological Processes	GO:0050771	negative regulation of axonogenesis	-3.19958	-1.07459	4/38	30037,30266,64271,100004611	tnc,sema3aa,epha4a,sema3bl
10_Member	GO Biological Processes	GO:0010975	regulation of neuron projection development	-3.09267	-1.00631	7/145	30037,30266,30291,64271,562946,100004611,100537719	tnc,sema3aa,cdh2,epha4a,col12a1b,sema3bl,bicdl1
10_Member	GO Biological Processes	GO:0022603	regulation of anatomical structure morphogenesis	-3.08559	-1.00383	11/337	30037,30194,30266,30291,64271,334724,558920,570626,100002938,100003592,100004611	tnc,alcama,sema3aa,cdh2,epha4a,anxa1a,amotl2a,stab1,cdc42ep4b,adgra3,sema3bl
10_Member	GO Biological Processes	GO:0048640	negative regulation of developmental growth	-3.07277	-1.00005	4/41	30037,30266,64271,100004611	tnc,sema3aa,epha4a,sema3bl
10_Member	GO Biological Processes	GO:0050767	regulation of neurogenesis	-3.02324	-0.968077	7/149	30037,30266,64271,323269,352930,403042,100004611	tnc,sema3aa,epha4a,zbtb16a,gli1,gli3,sema3bl
10_Member	GO Biological Processes	GO:0120035	regulation of plasma membrane bounded cell projection organization	-2.89917	-0.877112	8/202	30037,30266,30291,64271,562946,100002938,100004611,100537719	tnc,sema3aa,cdh2,epha4a,col12a1b,cdc42ep4b,sema3bl,bicdl1
10_Member	GO Biological Processes	GO:0045596	negative regulation of cell differentiation	-2.89281	-0.877001	6/115	30037,30174,30266,64271,334724,100004611	tnc,nog1,sema3aa,epha4a,anxa1a,sema3bl
10_Member	GO Biological Processes	GO:0030308	negative regulation of cell growth	-2.8831	-0.872827	4/46	30037,30266,64271,100004611	tnc,sema3aa,epha4a,sema3bl
10_Member	GO Biological Processes	GO:0031344	regulation of cell projection organization	-2.87193	-0.865525	8/204	30037,30266,30291,64271,562946,100002938,100004611,100537719	tnc,sema3aa,cdh2,epha4a,col12a1b,cdc42ep4b,sema3bl,bicdl1
10_Member	GO Biological Processes	GO:0051960	regulation of nervous system development	-2.76716	-0.794029	7/165	30037,30266,64271,323269,352930,403042,100004611	tnc,sema3aa,epha4a,zbtb16a,gli1,gli3,sema3bl
10_Member	GO Biological Processes	GO:0045926	negative regulation of growth	-2.74748	-0.777901	4/50	30037,30266,64271,100004611	tnc,sema3aa,epha4a,sema3bl
10_Member	GO Biological Processes	GO:0051241	negative regulation of multicellular organismal process	-2.73735	-0.771287	7/167	30037,30266,58080,64271,334724,791148,100004611	tnc,sema3aa,axin2,epha4a,anxa1a,gpatch3,sema3bl
10_Member	GO Biological Processes	GO:0050770	regulation of axonogenesis	-2.69375	-0.738064	5/86	30037,30266,30291,64271,100004611	tnc,sema3aa,cdh2,epha4a,sema3bl
10_Member	GO Biological Processes	GO:0050768	negative regulation of neurogenesis	-2.65366	-0.706754	4/53	30037,30266,64271,100004611	tnc,sema3aa,epha4a,sema3bl
10_Member	GO Biological Processes	GO:0051961	negative regulation of nervous system development	-2.62373	-0.692924	4/54	30037,30266,64271,100004611	tnc,sema3aa,epha4a,sema3bl
10_Member	GO Biological Processes	GO:0051093	negative regulation of developmental process	-2.55414	-0.646937	7/180	30037,30174,30266,58080,64271,334724,100004611	tnc,nog1,sema3aa,axin2,epha4a,anxa1a,sema3bl
10_Member	GO Biological Processes	GO:0060560	developmental growth involved in morphogenesis	-2.55414	-0.646937	7/180	30037,30266,30291,64271,100003592,100004611,100318355	tnc,sema3aa,cdh2,epha4a,adgra3,sema3bl,mapk8ip3
10_Member	GO Biological Processes	GO:0031103	axon regeneration	-2.48099	-0.60048	3/29	30037,64271,562946	tnc,epha4a,col12a1b
10_Member	GO Biological Processes	GO:0010721	negative regulation of cell development	-2.4566	-0.581805	4/60	30037,30266,64271,100004611	tnc,sema3aa,epha4a,sema3bl
10_Member	GO Biological Processes	GO:0008361	regulation of cell size	-2.40943	-0.540272	5/100	30037,30266,64271,567949,100004611	tnc,sema3aa,epha4a,piezo1,sema3bl
10_Member	GO Biological Processes	GO:0048678	response to axon injury	-2.39763	-0.531267	3/31	30037,64271,562946	tnc,epha4a,col12a1b
10_Member	GO Biological Processes	GO:0001755	neural crest cell migration	-2.39098	-0.529187	5/101	30037,30266,30291,140747,100004611	tnc,sema3aa,cdh2,cxcr4a,sema3bl
10_Member	GO Biological Processes	GO:0031099	regeneration	-2.32698	-0.482337	7/198	30037,30291,64271,325004,334724,403033,562946	tnc,cdh2,epha4a,sdcbp2,anxa1a,ccn1,col12a1b
10_Member	GO Biological Processes	GO:0050920	regulation of chemotaxis	-2.30782	-0.473645	4/66	30266,558137,559080,100004611	sema3aa,col15a1b,cftr,sema3bl
10_Member	GO Biological Processes	GO:0048589	developmental growth	-2.28924	-0.459139	10/367	30037,30266,30291,64271,325004,334724,403033,100003592,100004611,100318355	tnc,sema3aa,cdh2,epha4a,sdcbp2,anxa1a,ccn1,adgra3,sema3bl,mapk8ip3
10_Member	GO Biological Processes	GO:0014033	neural crest cell differentiation	-2.28818	-0.459139	6/152	30037,30194,30266,30291,140747,100004611	tnc,alcama,sema3aa,cdh2,cxcr4a,sema3bl
10_Member	GO Biological Processes	GO:0031102	neuron projection regeneration	-2.28326	-0.456765	3/34	30037,64271,562946	tnc,epha4a,col12a1b
10_Member	GO Biological Processes	GO:0030516	regulation of axon extension	-2.26172	-0.437757	4/68	30037,30266,64271,100004611	tnc,sema3aa,epha4a,sema3bl
10_Member	GO Biological Processes	GO:0048675	axon extension	-2.25097	-0.42953	5/109	30037,30266,64271,100004611,100318355	tnc,sema3aa,epha4a,sema3bl,mapk8ip3
10_Member	GO Biological Processes	GO:1990138	neuron projection extension	-2.18562	-0.38141	5/113	30037,30266,64271,100004611,100318355	tnc,sema3aa,epha4a,sema3bl,mapk8ip3
10_Member	GO Biological Processes	GO:0032102	negative regulation of response to external stimulus	-2.0724	-0.293943	4/77	30266,64271,791148,100004611	sema3aa,epha4a,gpatch3,sema3bl
10_Member	GO Biological Processes	GO:0061387	regulation of extent of cell growth	-2.01508	-0.25043	4/80	30037,30266,64271,100004611	tnc,sema3aa,epha4a,sema3bl
10_Member	GO Biological Processes	GO:0048762	mesenchymal cell differentiation	-2.01106	-0.25043	6/174	30037,30194,30266,30291,140747,100004611	tnc,alcama,sema3aa,cdh2,cxcr4a,sema3bl
11_Summary	KEGG Pathway	dre04514	Cell adhesion molecules (CAMs)	-4.02997	-1.60036	8/137	30194,30291,30447,140819,556747,557665,569931,100333863	alcama,cdh2,ncam1a,ptprfa,lrrc4ba,nectin1b,cadm1a,LOC100333863
11_Member	KEGG Pathway	dre04514	Cell adhesion molecules (CAMs)	-4.02997	-1.60036	8/137	30194,30291,30447,140819,556747,557665,569931,100333863	alcama,cdh2,ncam1a,ptprfa,lrrc4ba,nectin1b,cadm1a,LOC100333863
11_Member	KEGG Pathway	ko04514	Cell adhesion molecules (CAMs)	-4.02997	-1.60036	8/137	30194,30291,30447,140819,556747,557665,569931,100333863	alcama,cdh2,ncam1a,ptprfa,lrrc4ba,nectin1b,cadm1a,LOC100333863
12_Summary	GO Biological Processes	GO:0007389	pattern specification process	-4.00663	-1.60036	18/627	30174,30194,30253,30291,58080,64271,140747,335096,352930,386629,393813,403042,555364,558920,560211,570926,795902,100333571	nog1,alcama,tbx2b,cdh2,axin2,epha4a,cxcr4a,ptprub,gli1,tob1a,pdlim7,gli3,rarab,amotl2a,map3k3,lzts2a,epha3,zmiz2
12_Member	GO Biological Processes	GO:0007389	pattern specification process	-4.00663	-1.60036	18/627	30174,30194,30253,30291,58080,64271,140747,335096,352930,386629,393813,403042,555364,558920,560211,570926,795902,100333571	nog1,alcama,tbx2b,cdh2,axin2,epha4a,cxcr4a,ptprub,gli1,tob1a,pdlim7,gli3,rarab,amotl2a,map3k3,lzts2a,epha3,zmiz2
12_Member	GO Biological Processes	GO:0003002	regionalization	-3.97002	-1.58146	14/412	30174,30291,58080,64271,335096,352930,386629,393813,403042,555364,560211,570926,795902,100333571	nog1,cdh2,axin2,epha4a,ptprub,gli1,tob1a,pdlim7,gli3,rarab,map3k3,lzts2a,epha3,zmiz2
12_Member	GO Biological Processes	GO:0009953	dorsal/ventral pattern formation	-2.93965	-0.90547	7/154	30174,58080,352930,386629,403042,570926,100333571	nog1,axin2,gli1,tob1a,gli3,lzts2a,zmiz2
12_Member	GO Biological Processes	GO:0009952	anterior/posterior pattern specification	-2.34923	-0.501933	8/248	30291,64271,335096,393813,403042,555364,560211,795902	cdh2,epha4a,ptprub,pdlim7,gli3,rarab,map3k3,epha3
12_Member	GO Biological Processes	GO:0061053	somite development	-2.24742	-0.42943	6/155	30291,64271,140747,335096,393813,795902	cdh2,epha4a,cxcr4a,ptprub,pdlim7,epha3
13_Summary	GO Biological Processes	GO:0001764	neuron migration	-3.9535	-1.58146	5/46	30266,30291,260303,100003592,100150664,564951,30126,30253,30447,30537,64271,140747,352930,403019,550405,555364,567154,100144409,100537719,562991	sema3aa,cdh2,reln,adgra3,met,roraa,foxa2,tbx2b,ncam1a,emx2,epha4a,cxcr4a,gli1,irx1a,lhx9,rarab,sox6,amigo1,bicdl1,rbm47
13_Member	GO Biological Processes	GO:0001764	neuron migration	-3.9535	-1.58146	5/46	30266,30291,260303,100003592,100150664	sema3aa,cdh2,reln,adgra3,met
13_Member	GO Biological Processes	GO:0021575	hindbrain morphogenesis	-3.24437	-1.10741	4/37	30291,260303,564951,100150664	cdh2,reln,roraa,met
13_Member	GO Biological Processes	GO:0007417	central nervous system development	-3.02476	-0.968077	17/694	30126,30253,30291,30447,30537,64271,140747,260303,352930,403019,550405,555364,564951,567154,100144409,100150664,100537719	foxa2,tbx2b,cdh2,ncam1a,emx2,epha4a,cxcr4a,reln,gli1,irx1a,lhx9,rarab,roraa,sox6,amigo1,met,bicdl1
13_Member	GO Biological Processes	GO:0060322	head development	-2.91002	-0.882249	14/526	30253,30291,30537,64271,140747,260303,352930,550405,555364,562991,564951,100144409,100150664,100537719	tbx2b,cdh2,emx2,epha4a,cxcr4a,reln,gli1,lhx9,rarab,rbm47,roraa,amigo1,met,bicdl1
13_Member	GO Biological Processes	GO:0021587	cerebellum morphogenesis	-2.7757	-0.798997	3/23	260303,564951,100150664	reln,roraa,met
13_Member	GO Biological Processes	GO:0007420	brain development	-2.64897	-0.706754	13/500	30253,30291,30537,64271,140747,260303,352930,550405,555364,564951,100144409,100150664,100537719	tbx2b,cdh2,emx2,epha4a,cxcr4a,reln,gli1,lhx9,rarab,roraa,amigo1,met,bicdl1
13_Member	GO Biological Processes	GO:0030902	hindbrain development	-2.57247	-0.657667	6/133	30291,64271,260303,352930,564951,100150664	cdh2,epha4a,reln,gli1,roraa,met
13_Member	GO Biological Processes	GO:0022037	metencephalon development	-2.48308	-0.60048	4/59	260303,352930,564951,100150664	reln,gli1,roraa,met
14_Summary	GO Biological Processes	GO:0048318	axial mesoderm development	-3.90154	-1.58146	3/10	30126,30253,30291,30037,795902,100333571,352930,555364,792828	foxa2,tbx2b,cdh2,tnc,epha3,zmiz2,gli1,rarab,pard6a
14_Member	GO Biological Processes	GO:0048318	axial mesoderm development	-3.90154	-1.58146	3/10	30126,30253,30291	foxa2,tbx2b,cdh2
14_Member	GO Biological Processes	GO:0007498	mesoderm development	-3.07681	-1.00005	6/106	30037,30126,30253,30291,795902,100333571	tnc,foxa2,tbx2b,cdh2,epha3,zmiz2
14_Member	GO Biological Processes	GO:0021915	neural tube development	-2.31934	-0.477339	5/105	30126,30291,352930,555364,792828	foxa2,cdh2,gli1,rarab,pard6a
15_Summary	GO Biological Processes	GO:0048729	tissue morphogenesis	-3.90059	-1.58146	17/582	30126,30194,30253,30291,64271,325004,352930,393813,402843,403079,558920,570926,768182,792828,795902,100003592,100150035,30174,140747,562946	foxa2,alcama,tbx2b,cdh2,epha4a,sdcbp2,gli1,pdlim7,sfrp1a,igfbp3,amotl2a,lzts2a,mcu,pard6a,epha3,adgra3,ptk7b,nog1,cxcr4a,col12a1b
15_Member	GO Biological Processes	GO:0048729	tissue morphogenesis	-3.90059	-1.58146	17/582	30126,30194,30253,30291,64271,325004,352930,393813,402843,403079,558920,570926,768182,792828,795902,100003592,100150035	foxa2,alcama,tbx2b,cdh2,epha4a,sdcbp2,gli1,pdlim7,sfrp1a,igfbp3,amotl2a,lzts2a,mcu,pard6a,epha3,adgra3,ptk7b
15_Member	GO Biological Processes	GO:0007369	gastrulation	-3.29345	-1.13705	10/268	30174,30253,30291,140747,325004,562946,570926,768182,795902,100003592	nog1,tbx2b,cdh2,cxcr4a,sdcbp2,col12a1b,lzts2a,mcu,epha3,adgra3
15_Member	GO Biological Processes	GO:0042074	cell migration involved in gastrulation	-2.80897	-0.817671	5/81	30253,30291,140747,570926,795902	tbx2b,cdh2,cxcr4a,lzts2a,epha3
15_Member	GO Biological Processes	GO:0002009	morphogenesis of an epithelium	-2.71771	-0.755129	13/491	30194,30253,30291,325004,393813,402843,403079,558920,570926,768182,792828,100003592,100150035	alcama,tbx2b,cdh2,sdcbp2,pdlim7,sfrp1a,igfbp3,amotl2a,lzts2a,mcu,pard6a,adgra3,ptk7b
15_Member	GO Biological Processes	GO:0060026	convergent extension	-2.22081	-0.406832	6/157	30291,558920,570926,768182,100003592,100150035	cdh2,amotl2a,lzts2a,mcu,adgra3,ptk7b
16_Summary	GO Biological Processes	GO:0061061	muscle structure development	-3.86555	-1.56222	13/370	140747,334628,352930,393813,393871,404621,560384,561865,565429,567154,567639,567771,569755,30037,260303,550598	cxcr4a,boc,gli1,pdlim7,csrp2,loxa,mbnl2,pdlim3b,hspg2,sox6,pleca,col6a2,col6a1,tnc,reln,capns1a
16_Member	GO Biological Processes	GO:0061061	muscle structure development	-3.86555	-1.56222	13/370	140747,334628,352930,393813,393871,404621,560384,561865,565429,567154,567639,567771,569755	cxcr4a,boc,gli1,pdlim7,csrp2,loxa,mbnl2,pdlim3b,hspg2,sox6,pleca,col6a2,col6a1
16_Member	Reactome Gene Sets	R-DRE-2022090	Assembly of collagen fibrils and other multimeric structures	-3.43294	-1.23079	3/14	404621,567771,569755	loxa,col6a2,col6a1
16_Member	Reactome Gene Sets	R-DRE-3000178	ECM proteoglycans	-2.95707	-0.914615	3/20	30037,567771,569755	tnc,col6a2,col6a1
16_Member	KEGG Pathway	dre04512	ECM-receptor interaction	-2.80897	-0.817671	5/81	30037,260303,565429,567771,569755	tnc,reln,hspg2,col6a2,col6a1
16_Member	KEGG Pathway	ko04512	ECM-receptor interaction	-2.80897	-0.817671	5/81	30037,260303,565429,567771,569755	tnc,reln,hspg2,col6a2,col6a1
16_Member	Reactome Gene Sets	R-DRE-1474290	Collagen formation	-2.52511	-0.637997	3/28	404621,567771,569755	loxa,col6a2,col6a1
16_Member	Reactome Gene Sets	R-DRE-216083	Integrin cell surface interactions	-2.52511	-0.637997	3/28	30037,567771,569755	tnc,col6a2,col6a1
16_Member	GO Biological Processes	GO:0007517	muscle organ development	-2.38728	-0.529187	7/193	404621,560384,565429,567154,567639,567771,569755	loxa,mbnl2,hspg2,sox6,pleca,col6a2,col6a1
16_Member	Reactome Gene Sets	R-DRE-1474244	Extracellular matrix organization	-2.03413	-0.262822	5/123	30037,404621,550598,567771,569755	tnc,loxa,capns1a,col6a2,col6a1
17_Summary	GO Biological Processes	GO:0042063	gliogenesis	-3.85828	-1.56222	8/145	30126,30291,334724,337179,569931,570652,797545,100302404,64271,100144409	foxa2,cdh2,anxa1a,mmp2,cadm1a,adcy6a,map1ab,f8,epha4a,amigo1
17_Member	GO Biological Processes	GO:0042063	gliogenesis	-3.85828	-1.56222	8/145	30126,30291,334724,337179,569931,570652,797545,100302404	foxa2,cdh2,anxa1a,mmp2,cadm1a,adcy6a,map1ab,f8
17_Member	GO Biological Processes	GO:0010001	glial cell differentiation	-3.33567	-1.16267	7/132	30126,30291,337179,569931,570652,797545,100302404	foxa2,cdh2,mmp2,cadm1a,adcy6a,map1ab,f8
17_Member	GO Biological Processes	GO:0021782	glial cell development	-3.28056	-1.12955	6/97	30126,337179,569931,570652,797545,100302404	foxa2,mmp2,cadm1a,adcy6a,map1ab,f8
17_Member	GO Biological Processes	GO:0042552	myelination	-2.21718	-0.406499	4/70	30126,64271,570652,100144409	foxa2,epha4a,adcy6a,amigo1
17_Member	GO Biological Processes	GO:0007272	ensheathment of neurons	-2.17411	-0.379445	4/72	30126,64271,570652,100144409	foxa2,epha4a,adcy6a,amigo1
17_Member	GO Biological Processes	GO:0008366	axon ensheathment	-2.17411	-0.379445	4/72	30126,64271,570652,100144409	foxa2,epha4a,adcy6a,amigo1
18_Summary	GO Biological Processes	GO:0034329	cell junction assembly	-3.5654	-1.33199	8/160	30037,30291,325004,541373,541393,557665,567639,100124652,100144409,403033,403079,100004382,140819	tnc,cdh2,sdcbp2,nbeaa,cdh6,nectin1b,pleca,pard6b,amigo1,ccn1,igfbp3,qsox1,ptprfa
18_Member	GO Biological Processes	GO:0034329	cell junction assembly	-3.5654	-1.33199	8/160	30037,30291,325004,541373,541393,557665,567639,100124652	tnc,cdh2,sdcbp2,nbeaa,cdh6,nectin1b,pleca,pard6b
18_Member	GO Biological Processes	GO:0007413	axonal fasciculation	-3.43294	-1.23079	3/14	30037,30291,100144409	tnc,cdh2,amigo1
18_Member	GO Biological Processes	GO:0106030	neuron projection fasciculation	-3.43294	-1.23079	3/14	30037,30291,100144409	tnc,cdh2,amigo1
18_Member	GO Biological Processes	GO:0007416	synapse assembly	-3.30544	-1.14358	5/63	30037,30291,325004,541373,557665	tnc,cdh2,sdcbp2,nbeaa,nectin1b
18_Member	Reactome Gene Sets	R-DRE-8957275	Post-translational protein phosphorylation	-3.24262	-1.10741	5/65	30037,30291,403033,403079,100004382	tnc,cdh2,ccn1,igfbp3,qsox1
18_Member	Reactome Gene Sets	R-DRE-381426	Regulation of Insulin-like Growth Factor (IGF) transport and uptake by Insulin-like Growth Factor Binding Proteins (IGFBPs)	-3.1234	-1.02545	5/69	30037,30291,403033,403079,100004382	tnc,cdh2,ccn1,igfbp3,qsox1
18_Member	GO Biological Processes	GO:0034330	cell junction organization	-2.7775	-0.798997	9/261	30037,30291,140819,325004,541373,541393,557665,567639,100124652	tnc,cdh2,ptprfa,sdcbp2,nbeaa,cdh6,nectin1b,pleca,pard6b
18_Member	GO Biological Processes	GO:0050808	synapse organization	-2.38741	-0.529187	6/145	30037,30291,140819,325004,541373,557665	tnc,cdh2,ptprfa,sdcbp2,nbeaa,nectin1b
18_Member	GO Biological Processes	GO:0008038	neuron recognition	-2.21313	-0.406499	3/36	30037,30291,100144409	tnc,cdh2,amigo1
19_Summary	GO Biological Processes	GO:0001501	skeletal system development	-3.34754	-1.16311	12/365	30174,30194,30291,140747,378746,403079,404621,436598,550475,553740,563428,567154	nog1,alcama,cdh2,cxcr4a,atp2b1a,igfbp3,loxa,pls3,ctsk,nr3c1,fras1,sox6
19_Member	GO Biological Processes	GO:0001501	skeletal system development	-3.34754	-1.16311	12/365	30174,30194,30291,140747,378746,403079,404621,436598,550475,553740,563428,567154	nog1,alcama,cdh2,cxcr4a,atp2b1a,igfbp3,loxa,pls3,ctsk,nr3c1,fras1,sox6
19_Member	GO Biological Processes	GO:0048705	skeletal system morphogenesis	-2.24588	-0.42943	7/205	30194,30291,140747,378746,436598,553740,563428	alcama,cdh2,cxcr4a,atp2b1a,pls3,nr3c1,fras1
19_Member	GO Biological Processes	GO:0051216	cartilage development	-2.1817	-0.380284	6/160	30174,30194,30291,404621,550475,567154	nog1,alcama,cdh2,loxa,ctsk,sox6
19_Member	GO Biological Processes	GO:0061448	connective tissue development	-2.09404	-0.313303	6/167	30174,30194,30291,404621,550475,567154	nog1,alcama,cdh2,loxa,ctsk,sox6
20_Summary	GO Biological Processes	GO:0039020	pronephric nephron tubule development	-3.33936	-1.16267	3/15	30253,394032,559327,30245,541393,568191	tbx2b,irx2a,bnc2,wt1a,cdh6,wnt5a
20_Member	GO Biological Processes	GO:0039020	pronephric nephron tubule development	-3.33936	-1.16267	3/15	30253,394032,559327	tbx2b,irx2a,bnc2
20_Member	GO Biological Processes	GO:0039019	pronephric nephron development	-3.03281	-0.968959	4/42	30245,30253,394032,559327	wt1a,tbx2b,irx2a,bnc2
20_Member	GO Biological Processes	GO:0072080	nephron tubule development	-2.61887	-0.692924	3/26	30253,394032,559327	tbx2b,irx2a,bnc2
20_Member	GO Biological Processes	GO:0072009	nephron epithelium development	-2.59443	-0.67166	4/55	30245,30253,394032,559327	wt1a,tbx2b,irx2a,bnc2
20_Member	GO Biological Processes	GO:0048793	pronephros development	-2.58883	-0.669223	6/132	30245,30253,394032,541393,559327,568191	wt1a,tbx2b,irx2a,cdh6,bnc2,wnt5a
20_Member	GO Biological Processes	GO:0061326	renal tubule development	-2.57103	-0.657667	3/27	30253,394032,559327	tbx2b,irx2a,bnc2
20_Member	GO Biological Processes	GO:0072073	kidney epithelium development	-2.30782	-0.473645	4/66	30245,30253,394032,559327	wt1a,tbx2b,irx2a,bnc2

## Sheet: GC4
GroupID	Category	Term	Description	LogP	Log(q-value)	InTerm_InList	Genes	Symbols
1_Summary	GO Biological Processes	GO:0043407	negative regulation of MAP kinase activity	-6.47011	-2.41063	5/24	171474,327246,353314,793290,798229,58129,561437,100000160,30523,60309,64270,83496,406258,678516,794221,100007463,559725,795902,799867,100149664,558453,561737,30700,373867,560874,100149858,560765,561005,60641,324413,559572,573110,558931	il17rd,dusp7,dusp6,spred2b,spry1,fgfr3,ndnf,fgfr4,tcf7l1a,robo2,epha4b,bambia,metrnla,tnfaip6,nkd2b,tle3b,tnfrsf19,epha3,ptprfb,bmpr1bb,rasgrp4,pik3ca,etv4,plcg1,tnrc6c1,samd4a,robo4,sipa1l3,sox9a,bhlhe40,l3mbtl1b,cbx4,arap3
1_Member	GO Biological Processes	GO:0043407	negative regulation of MAP kinase activity	-6.47011	-2.41063	5/24	171474,327246,353314,793290,798229	il17rd,dusp7,dusp6,spred2b,spry1
1_Member	GO Biological Processes	GO:0043409	negative regulation of MAPK cascade	-6.11474	-2.39794	5/28	171474,327246,353314,793290,798229	il17rd,dusp7,dusp6,spred2b,spry1
1_Member	GO Biological Processes	GO:0071901	negative regulation of protein serine/threonine kinase activity	-5.67576	-2.32199	5/34	171474,327246,353314,793290,798229	il17rd,dusp7,dusp6,spred2b,spry1
1_Member	GO Biological Processes	GO:0000188	inactivation of MAPK activity	-5.60333	-2.32199	4/16	171474,327246,353314,793290	il17rd,dusp7,dusp6,spred2b
1_Member	GO Biological Processes	GO:0044344	cellular response to fibroblast growth factor stimulus	-5.30407	-2.19883	6/70	58129,171474,353314,561437,798229,100000160	fgfr3,il17rd,dusp6,ndnf,spry1,fgfr4
1_Member	GO Biological Processes	GO:0071774	response to fibroblast growth factor	-5.30407	-2.19883	6/70	58129,171474,353314,561437,798229,100000160	fgfr3,il17rd,dusp6,ndnf,spry1,fgfr4
1_Member	GO Biological Processes	GO:0048585	negative regulation of response to stimulus	-4.82867	-1.81057	13/500	30523,60309,64270,83496,171474,327246,353314,406258,678516,793290,794221,798229,100007463	tcf7l1a,robo2,epha4b,bambia,il17rd,dusp7,dusp6,metrnla,tnfaip6,spred2b,nkd2b,spry1,tle3b
1_Member	GO Biological Processes	GO:0006469	negative regulation of protein kinase activity	-4.4391	-1.49355	5/60	171474,327246,353314,793290,798229	il17rd,dusp7,dusp6,spred2b,spry1
1_Member	GO Biological Processes	GO:0043408	regulation of MAPK cascade	-4.35283	-1.48063	8/205	58129,171474,327246,353314,559725,793290,798229,100000160	fgfr3,il17rd,dusp7,dusp6,tnfrsf19,spred2b,spry1,fgfr4
1_Member	GO Biological Processes	GO:0033673	negative regulation of kinase activity	-4.336	-1.48063	5/63	171474,327246,353314,793290,798229	il17rd,dusp7,dusp6,spred2b,spry1
1_Member	GO Biological Processes	GO:0051348	negative regulation of transferase activity	-4.20664	-1.37761	5/67	171474,327246,353314,793290,798229	il17rd,dusp7,dusp6,spred2b,spry1
1_Member	GO Biological Processes	GO:0008543	fibroblast growth factor receptor signaling pathway	-4.14512	-1.34091	5/69	58129,171474,353314,798229,100000160	fgfr3,il17rd,dusp6,spry1,fgfr4
1_Member	GO Biological Processes	GO:0043549	regulation of kinase activity	-4.11796	-1.33722	9/285	58129,64270,171474,327246,353314,793290,795902,798229,100000160	fgfr3,epha4b,il17rd,dusp7,dusp6,spred2b,epha3,spry1,fgfr4
1_Member	GO Biological Processes	GO:0001933	negative regulation of protein phosphorylation	-4.02778	-1.31019	5/73	171474,327246,353314,793290,798229	il17rd,dusp7,dusp6,spred2b,spry1
1_Member	GO Biological Processes	GO:0000165	MAPK cascade	-4.01562	-1.31019	8/229	58129,171474,327246,353314,559725,793290,798229,100000160	fgfr3,il17rd,dusp7,dusp6,tnfrsf19,spred2b,spry1,fgfr4
1_Member	GO Biological Processes	GO:0051338	regulation of transferase activity	-3.87287	-1.22835	9/307	58129,64270,171474,327246,353314,793290,795902,798229,100000160	fgfr3,epha4b,il17rd,dusp7,dusp6,spred2b,epha3,spry1,fgfr4
1_Member	GO Biological Processes	GO:0042326	negative regulation of phosphorylation	-3.83861	-1.22112	5/80	171474,327246,353314,793290,798229	il17rd,dusp7,dusp6,spred2b,spry1
1_Member	GO Biological Processes	GO:0043405	regulation of MAP kinase activity	-3.71441	-1.14629	5/85	171474,327246,353314,793290,798229	il17rd,dusp7,dusp6,spred2b,spry1
1_Member	GO Biological Processes	GO:0035335	peptidyl-tyrosine dephosphorylation	-3.4731	-1.01567	3/22	327246,353314,799867	dusp7,dusp6,ptprfb
1_Member	GO Biological Processes	GO:0010563	negative regulation of phosphorus metabolic process	-3.34627	-0.939997	5/102	171474,327246,353314,793290,798229	il17rd,dusp7,dusp6,spred2b,spry1
1_Member	GO Biological Processes	GO:0045936	negative regulation of phosphate metabolic process	-3.34627	-0.939997	5/102	171474,327246,353314,793290,798229	il17rd,dusp7,dusp6,spred2b,spry1
1_Member	GO Biological Processes	GO:0071363	cellular response to growth factor stimulus	-3.32029	-0.923563	8/290	58129,83496,171474,353314,561437,798229,100000160,100149664	fgfr3,bambia,il17rd,dusp6,ndnf,spry1,fgfr4,bmpr1bb
1_Member	GO Biological Processes	GO:0070848	response to growth factor	-3.31042	-0.923032	8/291	58129,83496,171474,353314,561437,798229,100000160,100149664	fgfr3,bambia,il17rd,dusp6,ndnf,spry1,fgfr4,bmpr1bb
1_Member	Reactome Gene Sets	R-DRE-5673001	RAF/MAP kinase cascade	-3.22275	-0.870877	6/165	327246,353314,558453,561737,793290,100000160	dusp7,dusp6,rasgrp4,pik3ca,spred2b,fgfr4
1_Member	GO Biological Processes	GO:0031400	negative regulation of protein modification process	-3.21436	-0.870877	5/109	171474,327246,353314,793290,798229	il17rd,dusp7,dusp6,spred2b,spry1
1_Member	Reactome Gene Sets	R-DRE-5684996	MAPK1/MAPK3 signaling	-3.16813	-0.832921	6/169	327246,353314,558453,561737,793290,100000160	dusp7,dusp6,rasgrp4,pik3ca,spred2b,fgfr4
1_Member	WikiPathways	WP152	FGF signaling pathway	-3.10875	-0.797447	5/115	30700,58129,171474,353314,373867	etv4,fgfr3,il17rd,dusp6,plcg1
1_Member	GO Biological Processes	GO:0040036	regulation of fibroblast growth factor receptor signaling pathway	-3.06791	-0.764293	3/30	171474,353314,798229	il17rd,dusp6,spry1
1_Member	Reactome Gene Sets	R-DRE-5683057	MAPK family signaling cascades	-2.95194	-0.684848	6/186	327246,353314,558453,561737,793290,100000160	dusp7,dusp6,rasgrp4,pik3ca,spred2b,fgfr4
1_Member	GO Biological Processes	GO:0009968	negative regulation of signal transduction	-2.92413	-0.663984	9/415	30523,83496,171474,327246,353314,793290,794221,798229,100007463	tcf7l1a,bambia,il17rd,dusp7,dusp6,spred2b,nkd2b,spry1,tle3b
1_Member	GO Biological Processes	GO:1902532	negative regulation of intracellular signal transduction	-2.91529	-0.661978	5/127	171474,327246,353314,793290,798229	il17rd,dusp7,dusp6,spred2b,spry1
1_Member	GO Biological Processes	GO:0032269	negative regulation of cellular protein metabolic process	-2.82819	-0.620523	7/268	171474,327246,353314,560874,793290,798229,100149858	il17rd,dusp7,dusp6,tnrc6c1,spred2b,spry1,samd4a
1_Member	GO Biological Processes	GO:0071900	regulation of protein serine/threonine kinase activity	-2.82632	-0.620523	5/133	171474,327246,353314,793290,798229	il17rd,dusp7,dusp6,spred2b,spry1
1_Member	GO Biological Processes	GO:0010648	negative regulation of cell communication	-2.81078	-0.620523	9/431	30523,83496,171474,327246,353314,793290,794221,798229,100007463	tcf7l1a,bambia,il17rd,dusp7,dusp6,spred2b,nkd2b,spry1,tle3b
1_Member	GO Biological Processes	GO:0023057	negative regulation of signaling	-2.81078	-0.620523	9/431	30523,83496,171474,327246,353314,793290,794221,798229,100007463	tcf7l1a,bambia,il17rd,dusp7,dusp6,spred2b,nkd2b,spry1,tle3b
1_Member	GO Biological Processes	GO:1902531	regulation of intracellular signal transduction	-2.77223	-0.604835	10/525	58129,171474,327246,353314,559725,560765,561005,793290,798229,100000160	fgfr3,il17rd,dusp7,dusp6,tnfrsf19,robo4,sipa1l3,spred2b,spry1,fgfr4
1_Member	GO Biological Processes	GO:0051248	negative regulation of protein metabolic process	-2.75546	-0.598448	7/276	171474,327246,353314,560874,793290,798229,100149858	il17rd,dusp7,dusp6,tnrc6c1,spred2b,spry1,samd4a
1_Member	GO Biological Processes	GO:0042325	regulation of phosphorylation	-2.74945	-0.598448	9/440	58129,64270,171474,327246,353314,793290,795902,798229,100000160	fgfr3,epha4b,il17rd,dusp7,dusp6,spred2b,epha3,spry1,fgfr4
1_Member	Reactome Gene Sets	R-DRE-187037	Signaling by NTRK1 (TRKA)	-2.5	-0.41536	3/47	327246,353314,561737	dusp7,dusp6,pik3ca
1_Member	GO Biological Processes	GO:0019220	regulation of phosphate metabolic process	-2.49607	-0.41536	9/480	58129,64270,171474,327246,353314,793290,795902,798229,100000160	fgfr3,epha4b,il17rd,dusp7,dusp6,spred2b,epha3,spry1,fgfr4
1_Member	GO Biological Processes	GO:0051174	regulation of phosphorus metabolic process	-2.49607	-0.41536	9/480	58129,64270,171474,327246,353314,793290,795902,798229,100000160	fgfr3,epha4b,il17rd,dusp7,dusp6,spred2b,epha3,spry1,fgfr4
1_Member	GO Biological Processes	GO:0007169	transmembrane receptor protein tyrosine kinase signaling pathway	-2.4131	-0.353611	7/318	58129,64270,171474,353314,795902,798229,100000160	fgfr3,epha4b,il17rd,dusp6,epha3,spry1,fgfr4
1_Member	Reactome Gene Sets	R-DRE-166520	Signaling by NTRKs	-2.352	-0.309549	3/53	327246,353314,561737	dusp7,dusp6,pik3ca
1_Member	GO Biological Processes	GO:0051172	negative regulation of nitrogen compound metabolic process	-2.33099	-0.296812	11/705	60641,171474,324413,327246,353314,559572,560874,573110,793290,798229,100149858	sox9a,il17rd,bhlhe40,dusp7,dusp6,l3mbtl1b,tnrc6c1,cbx4,spred2b,spry1,samd4a
1_Member	Reactome Gene Sets	R-DRE-9006934	Signaling by Receptor Tyrosine Kinases	-2.23815	-0.239363	6/259	327246,353314,561737,793290,798229,100000160	dusp7,dusp6,pik3ca,spred2b,spry1,fgfr4
1_Member	GO Biological Processes	GO:0007167	enzyme linked receptor protein signaling pathway	-2.19182	-0.205893	9/535	58129,64270,83496,171474,353314,795902,798229,100000160,100149664	fgfr3,epha4b,bambia,il17rd,dusp6,epha3,spry1,fgfr4,bmpr1bb
1_Member	GO Biological Processes	GO:0050790	regulation of catalytic activity	-2.1897	-0.205893	11/737	58129,64270,171474,327246,353314,558931,561005,793290,795902,798229,100000160	fgfr3,epha4b,il17rd,dusp7,dusp6,arap3,sipa1l3,spred2b,epha3,spry1,fgfr4
1_Member	GO Biological Processes	GO:0090288	negative regulation of cellular response to growth factor stimulus	-2.1812	-0.205893	3/61	83496,171474,798229	bambia,il17rd,spry1
1_Member	GO Biological Processes	GO:0031324	negative regulation of cellular metabolic process	-2.12251	-0.166828	11/753	60641,171474,324413,327246,353314,559572,560874,573110,793290,798229,100149858	sox9a,il17rd,bhlhe40,dusp7,dusp6,l3mbtl1b,tnrc6c1,cbx4,spred2b,spry1,samd4a
1_Member	WikiPathways	WP402	ERK1 - ERK2 MAPK cascade	-2.11574	-0.163466	4/124	30700,58129,171474,353314	etv4,fgfr3,il17rd,dusp6
1_Member	Reactome Gene Sets	R-DRE-190236	Signaling by FGFR	-2.08667	-0.147759	3/66	561737,793290,100000160	pik3ca,spred2b,fgfr4
1_Member	GO Biological Processes	GO:0043086	negative regulation of catalytic activity	-2.07211	-0.142784	5/200	171474,327246,353314,793290,798229	il17rd,dusp7,dusp6,spred2b,spry1
1_Member	WikiPathways	WP1337	MAPK Signaling Pathway	-2.05453	-0.13176	5/202	58129,327246,353314,558453,100000160	fgfr3,dusp7,dusp6,rasgrp4,fgfr4
2_Summary	GO Biological Processes	GO:0007155	cell adhesion	-5.85536	-2.39794	17/692	60309,114425,140820,259186,353150,368436,555419,558958,560765,562531,562784,567357,568468,678516,692352,793954,799867	robo2,zeb1b,ptprsa,pcdh10a,cntn1a,celsr1a,pcdh12,lamc3,robo4,adgrl1a,mxra8a,svep1,fat2,tnfaip6,nphs1,cadm2a,ptprfb
2_Member	GO Biological Processes	GO:0007155	cell adhesion	-5.85536	-2.39794	17/692	60309,114425,140820,259186,353150,368436,555419,558958,560765,562531,562784,567357,568468,678516,692352,793954,799867	robo2,zeb1b,ptprsa,pcdh10a,cntn1a,celsr1a,pcdh12,lamc3,robo4,adgrl1a,mxra8a,svep1,fat2,tnfaip6,nphs1,cadm2a,ptprfb
2_Member	GO Biological Processes	GO:0022610	biological adhesion	-5.85536	-2.39794	17/692	60309,114425,140820,259186,353150,368436,555419,558958,560765,562531,562784,567357,568468,678516,692352,793954,799867	robo2,zeb1b,ptprsa,pcdh10a,cntn1a,celsr1a,pcdh12,lamc3,robo4,adgrl1a,mxra8a,svep1,fat2,tnfaip6,nphs1,cadm2a,ptprfb
2_Member	GO Biological Processes	GO:0098742	cell-cell adhesion via plasma-membrane adhesion molecules	-5.4061	-2.19883	9/196	114425,140820,259186,368436,555419,560765,562531,568468,799867	zeb1b,ptprsa,pcdh10a,celsr1a,pcdh12,robo4,adgrl1a,fat2,ptprfb
2_Member	GO Biological Processes	GO:0098609	cell-cell adhesion	-4.74951	-1.7692	11/364	114425,140820,259186,368436,555419,560765,562531,567357,568468,692352,799867	zeb1b,ptprsa,pcdh10a,celsr1a,pcdh12,robo4,adgrl1a,svep1,fat2,nphs1,ptprfb
2_Member	GO Biological Processes	GO:0007156	homophilic cell adhesion via plasma membrane adhesion molecules	-2.34367	-0.305371	5/172	259186,368436,555419,560765,568468	pcdh10a,celsr1a,pcdh12,robo4,fat2
3_Summary	GO Biological Processes	GO:0050793	regulation of developmental process	-5.02252	-1.96303	17/799	30523,58129,60309,60641,64270,114425,324413,353314,373867,406258,561094,561737,566152,573346,798229,100000160,100333211,678516,30483,324475	tcf7l1a,fgfr3,robo2,sox9a,epha4b,zeb1b,bhlhe40,dusp6,plcg1,metrnla,camsap1b,pik3ca,shank3b,irx5a,spry1,fgfr4,zfhx3,tnfaip6,gata4,smc3
3_Member	GO Biological Processes	GO:0050793	regulation of developmental process	-5.02252	-1.96303	17/799	30523,58129,60309,60641,64270,114425,324413,353314,373867,406258,561094,561737,566152,573346,798229,100000160,100333211	tcf7l1a,fgfr3,robo2,sox9a,epha4b,zeb1b,bhlhe40,dusp6,plcg1,metrnla,camsap1b,pik3ca,shank3b,irx5a,spry1,fgfr4,zfhx3
3_Member	GO Biological Processes	GO:0048670	regulation of collateral sprouting	-3.98874	-1.31019	3/15	60309,64270,561737	robo2,epha4b,pik3ca
3_Member	GO Biological Processes	GO:0048668	collateral sprouting	-3.81821	-1.22112	3/17	60309,64270,561737	robo2,epha4b,pik3ca
3_Member	GO Biological Processes	GO:0045595	regulation of cell differentiation	-3.61397	-1.08596	10/408	58129,60309,60641,64270,324413,353314,406258,573346,100000160,100333211	fgfr3,robo2,sox9a,epha4b,bhlhe40,dusp6,metrnla,irx5a,fgfr4,zfhx3
3_Member	GO Biological Processes	GO:2000026	regulation of multicellular organismal development	-3.11326	-0.797447	9/390	30523,60309,60641,64270,114425,324413,353314,373867,573346	tcf7l1a,robo2,sox9a,epha4b,zeb1b,bhlhe40,dusp6,plcg1,irx5a
3_Member	GO Biological Processes	GO:0022603	regulation of anatomical structure morphogenesis	-2.8975	-0.654155	8/337	30523,60309,64270,114425,373867,561094,561737,798229	tcf7l1a,robo2,epha4b,zeb1b,plcg1,camsap1b,pik3ca,spry1
3_Member	GO Biological Processes	GO:0032102	negative regulation of response to external stimulus	-2.8594	-0.632423	4/77	60309,64270,406258,678516	robo2,epha4b,metrnla,tnfaip6
3_Member	GO Biological Processes	GO:0048640	negative regulation of developmental growth	-2.67036	-0.531576	3/41	60309,64270,353314	robo2,epha4b,dusp6
3_Member	GO Biological Processes	GO:0048589	developmental growth	-2.66513	-0.531576	8/367	30483,60309,64270,324475,353314,373867,561737,566152	gata4,robo2,epha4b,smc3,dusp6,plcg1,pik3ca,shank3b
3_Member	GO Biological Processes	GO:0045926	negative regulation of growth	-2.42356	-0.359705	3/50	60309,64270,353314	robo2,epha4b,dusp6
3_Member	GO Biological Processes	GO:0051239	regulation of multicellular organismal process	-2.39588	-0.340718	11/691	30523,60309,60641,64270,114425,324413,353314,373867,566152,573346,798229	tcf7l1a,robo2,sox9a,epha4b,zeb1b,bhlhe40,dusp6,plcg1,shank3b,irx5a,spry1
3_Member	GO Biological Processes	GO:0048638	regulation of developmental growth	-2.36936	-0.31847	4/105	60309,64270,353314,561737	robo2,epha4b,dusp6,pik3ca
3_Member	GO Biological Processes	GO:0040007	growth	-2.35981	-0.313156	8/412	30483,60309,64270,324475,353314,373867,561737,566152	gata4,robo2,epha4b,smc3,dusp6,plcg1,pik3ca,shank3b
3_Member	GO Biological Processes	GO:0031099	regeneration	-2.08991	-0.147759	5/198	30483,64270,324475,353314,373867	gata4,epha4b,smc3,dusp6,plcg1
4_Summary	WikiPathways	WP566	Canonical wnt signaling	-4.3397	-1.48063	7/151	30080,30520,30523,30700,60641,353314,100007463,368436	mitfa,irx3a,tcf7l1a,etv4,sox9a,dusp6,tle3b,celsr1a
4_Member	WikiPathways	WP566	Canonical wnt signaling	-4.3397	-1.48063	7/151	30080,30520,30523,30700,60641,353314,100007463	mitfa,irx3a,tcf7l1a,etv4,sox9a,dusp6,tle3b
4_Member	Reactome Gene Sets	R-DRE-3769402	Deactivation of the beta-catenin transactivating complex	-3.35836	-0.939997	3/24	30523,60641,100007463	tcf7l1a,sox9a,tle3b
4_Member	WikiPathways	WP215	Noncanonical Wnt Pathway	-2.81194	-0.620523	5/134	30080,30523,30700,353314,368436	mitfa,tcf7l1a,etv4,dusp6,celsr1a
5_Summary	GO Biological Processes	GO:0060173	limb development	-4.02778	-1.31019	5/73	30700,60641,322529,337626,497649,30523,140747,559725,561005,567357,692352,494074	etv4,sox9a,dhrs9,etv5a,tcf7,tcf7l1a,cxcr4a,tnfrsf19,sipa1l3,svep1,nphs1,ttc26
5_Member	GO Biological Processes	GO:0060173	limb development	-4.02778	-1.31019	5/73	30700,60641,322529,337626,497649	etv4,sox9a,dhrs9,etv5a,tcf7
5_Member	GO Biological Processes	GO:0035107	appendage morphogenesis	-3.23995	-0.87209	4/61	30700,60641,322529,337626	etv4,sox9a,dhrs9,etv5a
5_Member	GO Biological Processes	GO:0048736	appendage development	-3.23261	-0.87209	5/108	30700,60641,322529,337626,497649	etv4,sox9a,dhrs9,etv5a,tcf7
5_Member	GO Biological Processes	GO:0030855	epithelial cell differentiation	-2.8941	-0.654155	7/261	30523,30700,140747,337626,559725,561005,567357	tcf7l1a,etv4,cxcr4a,etv5a,tnfrsf19,sipa1l3,svep1
5_Member	GO Biological Processes	GO:0039019	pronephric nephron development	-2.64015	-0.515156	3/42	30700,337626,692352	etv4,etv5a,nphs1
5_Member	GO Biological Processes	GO:0033339	pectoral fin development	-2.12349	-0.166828	3/64	60641,322529,497649	sox9a,dhrs9,tcf7
5_Member	GO Biological Processes	GO:0072073	kidney epithelium development	-2.08667	-0.147759	3/66	30700,337626,494074	etv4,etv5a,ttc26
5_Member	GO Biological Processes	GO:0048793	pronephros development	-2.0223	-0.11203	4/132	30700,337626,494074,692352	etv4,etv5a,ttc26,nphs1
6_Summary	WikiPathways	WP341	Nodal Signaling Pathway	-3.97174	-1.31019	5/75	30080,30126,30523,83496,497649,30483,140747,171474,322529,324413,353314,569471,795902,798229,100149664,566152,794221,100007463	mitfa,foxa2,tcf7l1a,bambia,tcf7,gata4,cxcr4a,il17rd,dhrs9,bhlhe40,dusp6,chd7,epha3,spry1,bmpr1bb,shank3b,nkd2b,tle3b
6_Member	WikiPathways	WP341	Nodal Signaling Pathway	-3.97174	-1.31019	5/75	30080,30126,30523,83496,497649	mitfa,foxa2,tcf7l1a,bambia,tcf7
6_Member	GO Biological Processes	GO:0007389	pattern specification process	-3.82469	-1.22112	13/627	30483,30523,83496,140747,171474,322529,324413,353314,497649,569471,795902,798229,100149664	gata4,tcf7l1a,bambia,cxcr4a,il17rd,dhrs9,bhlhe40,dusp6,tcf7,chd7,epha3,spry1,bmpr1bb
6_Member	GO Biological Processes	GO:0003002	regionalization	-3.58017	-1.06475	10/412	30523,83496,171474,324413,353314,497649,569471,795902,798229,100149664	tcf7l1a,bambia,il17rd,bhlhe40,dusp6,tcf7,chd7,epha3,spry1,bmpr1bb
6_Member	GO Biological Processes	GO:0009953	dorsal/ventral pattern formation	-3.38133	-0.945095	6/154	30523,83496,171474,353314,497649,100149664	tcf7l1a,bambia,il17rd,dusp6,tcf7,bmpr1bb
6_Member	GO Biological Processes	GO:1905114	cell surface receptor signaling pathway involved in cell-cell signaling	-2.02886	-0.112086	6/287	30523,83496,497649,566152,794221,100007463	tcf7l1a,bambia,tcf7,shank3b,nkd2b,tle3b
7_Summary	GO Biological Processes	GO:0090130	tissue migration	-3.97174	-1.31019	5/75	140747,259186,373867,560765,795902,368436,569471,100526683,30483,114425,558958,559725,561437,567357,60309,570459,60641,322529,494074	cxcr4a,pcdh10a,plcg1,robo4,epha3,celsr1a,chd7,aldh1l1,gata4,zeb1b,lamc3,tnfrsf19,ndnf,svep1,robo2,ndst1b,sox9a,dhrs9,ttc26
7_Member	GO Biological Processes	GO:0090130	tissue migration	-3.97174	-1.31019	5/75	140747,259186,373867,560765,795902	cxcr4a,pcdh10a,plcg1,robo4,epha3
7_Member	GO Biological Processes	GO:0001667	ameboidal-type cell migration	-3.75328	-1.17091	8/250	140747,259186,368436,373867,560765,569471,795902,100526683	cxcr4a,pcdh10a,celsr1a,plcg1,robo4,chd7,epha3,aldh1l1
7_Member	GO Biological Processes	GO:0048870	cell motility	-3.47762	-1.01567	14/773	30483,114425,140747,259186,368436,373867,558958,559725,560765,561437,567357,569471,795902,100526683	gata4,zeb1b,cxcr4a,pcdh10a,celsr1a,plcg1,lamc3,tnfrsf19,robo4,ndnf,svep1,chd7,epha3,aldh1l1
7_Member	GO Biological Processes	GO:0051674	localization of cell	-3.47762	-1.01567	14/773	30483,114425,140747,259186,368436,373867,558958,559725,560765,561437,567357,569471,795902,100526683	gata4,zeb1b,cxcr4a,pcdh10a,celsr1a,plcg1,lamc3,tnfrsf19,robo4,ndnf,svep1,chd7,epha3,aldh1l1
7_Member	GO Biological Processes	GO:0016477	cell migration	-3.28177	-0.903521	13/714	30483,140747,259186,368436,373867,558958,559725,560765,561437,567357,569471,795902,100526683	gata4,cxcr4a,pcdh10a,celsr1a,plcg1,lamc3,tnfrsf19,robo4,ndnf,svep1,chd7,epha3,aldh1l1
7_Member	GO Biological Processes	GO:0010631	epithelial cell migration	-3.11015	-0.797447	4/66	140747,259186,373867,560765	cxcr4a,pcdh10a,plcg1,robo4
7_Member	GO Biological Processes	GO:0090132	epithelium migration	-3.01392	-0.73976	4/70	140747,259186,373867,560765	cxcr4a,pcdh10a,plcg1,robo4
7_Member	GO Biological Processes	GO:0040012	regulation of locomotion	-2.29506	-0.280895	6/252	60309,114425,373867,559725,560765,100526683	robo2,zeb1b,plcg1,tnfrsf19,robo4,aldh1l1
7_Member	GO Biological Processes	GO:0001570	vasculogenesis	-2.28479	-0.278383	3/56	140747,373867,570459	cxcr4a,plcg1,ndst1b
7_Member	GO Biological Processes	GO:0035239	tube morphogenesis	-2.07019	-0.142784	10/661	30483,60641,140747,322529,373867,494074,559725,560765,569471,570459	gata4,sox9a,cxcr4a,dhrs9,plcg1,ttc26,tnfrsf19,robo4,chd7,ndst1b
8_Summary	GO Biological Processes	GO:0000902	cell morphogenesis	-3.66503	-1.11136	13/651	60309,64270,140747,494074,558958,560765,561005,561094,561737,566152,569471,795902,799867,353150,550548,561437,30126	robo2,epha4b,cxcr4a,ttc26,lamc3,robo4,sipa1l3,camsap1b,pik3ca,shank3b,chd7,epha3,ptprfb,cntn1a,stmn1b,ndnf,foxa2
8_Member	GO Biological Processes	GO:0000902	cell morphogenesis	-3.66503	-1.11136	13/651	60309,64270,140747,494074,558958,560765,561005,561094,561737,566152,569471,795902,799867	robo2,epha4b,cxcr4a,ttc26,lamc3,robo4,sipa1l3,camsap1b,pik3ca,shank3b,chd7,epha3,ptprfb
8_Member	GO Biological Processes	GO:0048666	neuron development	-3.56376	-1.06058	14/758	60309,64270,353150,494074,550548,558958,560765,561094,561437,561737,566152,569471,795902,799867	robo2,epha4b,cntn1a,ttc26,stmn1b,lamc3,robo4,camsap1b,ndnf,pik3ca,shank3b,chd7,epha3,ptprfb
8_Member	GO Biological Processes	GO:0031175	neuron projection development	-3.42997	-0.983268	12/599	60309,64270,353150,550548,558958,560765,561094,561737,566152,569471,795902,799867	robo2,epha4b,cntn1a,stmn1b,lamc3,robo4,camsap1b,pik3ca,shank3b,chd7,epha3,ptprfb
8_Member	GO Biological Processes	GO:0032989	cellular component morphogenesis	-3.03698	-0.755646	11/572	30126,60309,64270,140747,558958,560765,561737,566152,569471,795902,799867	foxa2,robo2,epha4b,cxcr4a,lamc3,robo4,pik3ca,shank3b,chd7,epha3,ptprfb
8_Member	GO Biological Processes	GO:0000904	cell morphogenesis involved in differentiation	-2.75403	-0.598448	10/528	60309,64270,494074,558958,560765,561005,561737,566152,795902,799867	robo2,epha4b,ttc26,lamc3,robo4,sipa1l3,pik3ca,shank3b,epha3,ptprfb
8_Member	GO Biological Processes	GO:0048667	cell morphogenesis involved in neuron differentiation	-2.67025	-0.531576	9/452	60309,64270,494074,558958,560765,561737,566152,795902,799867	robo2,epha4b,ttc26,lamc3,robo4,pik3ca,shank3b,epha3,ptprfb
8_Member	GO Biological Processes	GO:0048812	neuron projection morphogenesis	-2.58137	-0.466367	9/466	60309,64270,558958,560765,561737,566152,569471,795902,799867	robo2,epha4b,lamc3,robo4,pik3ca,shank3b,chd7,epha3,ptprfb
8_Member	GO Biological Processes	GO:0120039	plasma membrane bounded cell projection morphogenesis	-2.57516	-0.465065	9/467	60309,64270,558958,560765,561737,566152,569471,795902,799867	robo2,epha4b,lamc3,robo4,pik3ca,shank3b,chd7,epha3,ptprfb
8_Member	GO Biological Processes	GO:0048858	cell projection morphogenesis	-2.55051	-0.450061	9/471	60309,64270,558958,560765,561737,566152,569471,795902,799867	robo2,epha4b,lamc3,robo4,pik3ca,shank3b,chd7,epha3,ptprfb
8_Member	GO Biological Processes	GO:0032990	cell part morphogenesis	-2.50804	-0.41536	9/478	60309,64270,558958,560765,561737,566152,569471,795902,799867	robo2,epha4b,lamc3,robo4,pik3ca,shank3b,chd7,epha3,ptprfb
8_Member	GO Biological Processes	GO:0007411	axon guidance	-2.18318	-0.205893	6/266	60309,64270,558958,560765,795902,799867	robo2,epha4b,lamc3,robo4,epha3,ptprfb
8_Member	GO Biological Processes	GO:0097485	neuron projection guidance	-2.17548	-0.205893	6/267	60309,64270,558958,560765,795902,799867	robo2,epha4b,lamc3,robo4,epha3,ptprfb
9_Summary	GO Biological Processes	GO:0048598	embryonic morphogenesis	-3.65234	-1.11136	14/743	30483,30520,30523,60641,114425,140747,322529,337626,353314,368436,561437,569471,795902,100526683,30126,573346,117604	gata4,irx3a,tcf7l1a,sox9a,zeb1b,cxcr4a,dhrs9,etv5a,dusp6,celsr1a,ndnf,chd7,epha3,aldh1l1,foxa2,irx5a,ywhag1
9_Member	GO Biological Processes	GO:0048598	embryonic morphogenesis	-3.65234	-1.11136	14/743	30483,30520,30523,60641,114425,140747,322529,337626,353314,368436,561437,569471,795902,100526683	gata4,irx3a,tcf7l1a,sox9a,zeb1b,cxcr4a,dhrs9,etv5a,dusp6,celsr1a,ndnf,chd7,epha3,aldh1l1
9_Member	GO Biological Processes	GO:0007369	gastrulation	-3.54869	-1.0574	8/268	30520,114425,140747,337626,353314,368436,795902,100526683	irx3a,zeb1b,cxcr4a,etv5a,dusp6,celsr1a,epha3,aldh1l1
9_Member	GO Biological Processes	GO:0043009	chordate embryonic development	-2.78444	-0.604835	10/523	30126,30523,140747,322529,368436,561437,569471,573346,795902,100526683	foxa2,tcf7l1a,cxcr4a,dhrs9,celsr1a,ndnf,chd7,irx5a,epha3,aldh1l1
9_Member	GO Biological Processes	GO:0048706	embryonic skeletal system development	-2.77993	-0.604835	6/201	140747,322529,561437,569471,573346,100526683	cxcr4a,dhrs9,ndnf,chd7,irx5a,aldh1l1
9_Member	GO Biological Processes	GO:0009792	embryo development ending in birth or egg hatching	-2.77223	-0.604835	10/525	30126,30523,140747,322529,368436,561437,569471,573346,795902,100526683	foxa2,tcf7l1a,cxcr4a,dhrs9,celsr1a,ndnf,chd7,irx5a,epha3,aldh1l1
9_Member	GO Biological Processes	GO:0048701	embryonic cranial skeleton morphogenesis	-2.43129	-0.363033	5/164	140747,322529,561437,569471,100526683	cxcr4a,dhrs9,ndnf,chd7,aldh1l1
9_Member	GO Biological Processes	GO:0048704	embryonic skeletal system morphogenesis	-2.26084	-0.258259	5/180	140747,322529,561437,569471,100526683	cxcr4a,dhrs9,ndnf,chd7,aldh1l1
9_Member	GO Biological Processes	GO:0048562	embryonic organ morphogenesis	-2.22061	-0.229312	8/435	30483,30523,60641,140747,322529,561437,569471,100526683	gata4,tcf7l1a,sox9a,cxcr4a,dhrs9,ndnf,chd7,aldh1l1
9_Member	GO Biological Processes	GO:0001501	skeletal system development	-2.09372	-0.147759	7/365	60641,140747,322529,561437,569471,573346,100526683	sox9a,cxcr4a,dhrs9,ndnf,chd7,irx5a,aldh1l1
9_Member	GO Biological Processes	GO:0007507	heart development	-2.07268	-0.142784	9/559	30483,30523,60641,117604,322529,353314,368436,569471,100526683	gata4,tcf7l1a,sox9a,ywhag1,dhrs9,dusp6,celsr1a,chd7,aldh1l1
9_Member	GO Biological Processes	GO:0048705	skeletal system morphogenesis	-2.02856	-0.112086	5/205	140747,322529,561437,569471,100526683	cxcr4a,dhrs9,ndnf,chd7,aldh1l1
10_Summary	GO Biological Processes	GO:0048863	stem cell differentiation	-3.04301	-0.755646	7/246	58129,140747,322529,373867,569471,100000160,100526683,30483,337626,497649,558436,100007463	fgfr3,cxcr4a,dhrs9,plcg1,chd7,fgfr4,aldh1l1,gata4,etv5a,tcf7,jmjd1cb,tle3b
10_Member	GO Biological Processes	GO:0048863	stem cell differentiation	-3.04301	-0.755646	7/246	58129,140747,322529,373867,569471,100000160,100526683	fgfr3,cxcr4a,dhrs9,plcg1,chd7,fgfr4,aldh1l1
10_Member	GO Biological Processes	GO:0030097	hemopoiesis	-2.30255	-0.284457	9/514	30483,58129,337626,373867,497649,558436,569471,100000160,100007463	gata4,fgfr3,etv5a,plcg1,tcf7,jmjd1cb,chd7,fgfr4,tle3b
10_Member	GO Biological Processes	GO:0048534	hematopoietic or lymphoid organ development	-2.23326	-0.23823	9/527	30483,58129,337626,373867,497649,558436,569471,100000160,100007463	gata4,fgfr3,etv5a,plcg1,tcf7,jmjd1cb,chd7,fgfr4,tle3b
10_Member	GO Biological Processes	GO:0002520	immune system development	-2.17651	-0.205893	9/538	30483,58129,337626,373867,497649,558436,569471,100000160,100007463	gata4,fgfr3,etv5a,plcg1,tcf7,jmjd1cb,chd7,fgfr4,tle3b
10_Member	GO Biological Processes	GO:0002244	hematopoietic progenitor cell differentiation	-2.01109	-0.106941	4/133	58129,373867,569471,100000160	fgfr3,plcg1,chd7,fgfr4
11_Summary	GO Biological Processes	GO:0001945	lymph vessel development	-3.03739	-0.755646	4/69	140747,558453,558931,567357	cxcr4a,rasgrp4,arap3,svep1
11_Member	GO Biological Processes	GO:0001945	lymph vessel development	-3.03739	-0.755646	4/69	140747,558453,558931,567357	cxcr4a,rasgrp4,arap3,svep1
11_Member	GO Biological Processes	GO:0036303	lymph vessel morphogenesis	-2.47394	-0.401224	3/48	140747,558931,567357	cxcr4a,arap3,svep1
12_Summary	GO Biological Processes	GO:0007417	central nervous system development	-2.87151	-0.638096	12/694	30126,30523,60309,60641,117604,140747,140820,497649,559725,561437,566152,100333211	foxa2,tcf7l1a,robo2,sox9a,ywhag1,cxcr4a,ptprsa,tcf7,tnfrsf19,ndnf,shank3b,zfhx3
12_Member	GO Biological Processes	GO:0007417	central nervous system development	-2.87151	-0.638096	12/694	30126,30523,60309,60641,117604,140747,140820,497649,559725,561437,566152,100333211	foxa2,tcf7l1a,robo2,sox9a,ywhag1,cxcr4a,ptprsa,tcf7,tnfrsf19,ndnf,shank3b,zfhx3
13_Summary	GO Biological Processes	GO:0010001	glial cell differentiation	-2.84082	-0.620523	5/132	30126,60641,569471,569931,692352,64270	foxa2,sox9a,chd7,cadm1a,nphs1,epha4b
13_Member	GO Biological Processes	GO:0010001	glial cell differentiation	-2.84082	-0.620523	5/132	30126,60641,569471,569931,692352	foxa2,sox9a,chd7,cadm1a,nphs1
13_Member	GO Biological Processes	GO:0042063	gliogenesis	-2.66164	-0.531576	5/145	30126,60641,569471,569931,692352	foxa2,sox9a,chd7,cadm1a,nphs1
13_Member	GO Biological Processes	GO:0021782	glial cell development	-2.49258	-0.41536	4/97	30126,569471,569931,692352	foxa2,chd7,cadm1a,nphs1
13_Member	GO Biological Processes	GO:0042552	myelination	-2.01667	-0.109469	3/70	30126,64270,569471	foxa2,epha4b,chd7
14_Summary	WikiPathways	WP1383	Endochondral Ossification	-2.582	-0.466367	3/44	58129,60641,565145	fgfr3,sox9a,adamts1
14_Member	WikiPathways	WP1383	Endochondral Ossification	-2.582	-0.466367	3/44	58129,60641,565145	fgfr3,sox9a,adamts1
15_Summary	WikiPathways	WP1341	Kit Receptor Signaling Pathway	-2.55401	-0.450061	3/45	114833,373867,793290	mitfb,plcg1,spred2b
15_Member	WikiPathways	WP1341	Kit Receptor Signaling Pathway	-2.55401	-0.450061	3/45	114833,373867,793290	mitfb,plcg1,spred2b
16_Summary	GO Biological Processes	GO:0030198	extracellular matrix organization	-2.32253	-0.296466	5/174	321298,553355,561437,565145,570076	col14a1a,col4a2,ndnf,adamts1,mmp17a
16_Member	GO Biological Processes	GO:0030198	extracellular matrix organization	-2.32253	-0.296466	5/174	321298,553355,561437,565145,570076	col14a1a,col4a2,ndnf,adamts1,mmp17a
16_Member	GO Biological Processes	GO:0043062	extracellular structure organization	-2.32253	-0.296466	5/174	321298,553355,561437,565145,570076	col14a1a,col4a2,ndnf,adamts1,mmp17a
16_Member	GO Biological Processes	GO:0045229	external encapsulating structure organization	-2.31207	-0.29001	5/175	321298,553355,561437,565145,570076	col14a1a,col4a2,ndnf,adamts1,mmp17a
17_Summary	GO Biological Processes	GO:0048332	mesoderm morphogenesis	-2.28479	-0.278383	3/56	30126,337626,795902	foxa2,etv5a,epha3
17_Member	GO Biological Processes	GO:0048332	mesoderm morphogenesis	-2.28479	-0.278383	3/56	30126,337626,795902	foxa2,etv5a,epha3
18_Summary	KEGG Pathway	dre04933	AGE-RAGE signaling pathway in diabetic complications	-2.12792	-0.166828	4/123	373867,553355,554269,561737	plcg1,col4a2,col4a1,pik3ca
18_Member	KEGG Pathway	dre04933	AGE-RAGE signaling pathway in diabetic complications	-2.12792	-0.166828	4/123	373867,553355,554269,561737	plcg1,col4a2,col4a1,pik3ca
18_Member	KEGG Pathway	ko04933	AGE-RAGE signaling pathway in diabetic complications	-2.12792	-0.166828	4/123	373867,553355,554269,561737	plcg1,col4a2,col4a1,pik3ca
19_Summary	WikiPathways	WP211	BMP signaling pathway	-2.06873	-0.142784	3/67	30483,83496,114425	gata4,bambia,zeb1b
19_Member	WikiPathways	WP211	BMP signaling pathway	-2.06873	-0.142784	3/67	30483,83496,114425	gata4,bambia,zeb1b
20_Summary	GO Biological Processes	GO:1903311	regulation of mRNA metabolic process	-2.0223	-0.11203	4/132	321979,394172,560874,100149858	safb,tra2b,tnrc6c1,samd4a
20_Member	GO Biological Processes	GO:1903311	regulation of mRNA metabolic process	-2.0223	-0.11203	4/132	321979,394172,560874,100149858	safb,tra2b,tnrc6c1,samd4a

## Sheet: Tc
GroupID	Category	Term	Description	LogP	Log(q-value)	InTerm_InList	Genes	Symbols
1_Summary	GO Biological Processes	GO:0008202	steroid metabolic process	-3.75249	-0.319812	5/109	30390,63999,553532,563363,100037309	cyp19a1a,star,hsd3b1,cyp11a2,srebf2
1_Member	GO Biological Processes	GO:0008202	steroid metabolic process	-3.75249	-0.319812	5/109	30390,63999,553532,563363,100037309	cyp19a1a,star,hsd3b1,cyp11a2,srebf2
1_Member	GO Biological Processes	GO:0006694	steroid biosynthetic process	-3.52552	-0.319812	4/67	30390,63999,553532,563363	cyp19a1a,star,hsd3b1,cyp11a2
1_Member	KEGG Pathway	dre00140	Steroid hormone biosynthesis	-3.13581	-0.190263	3/37	30390,553532,563363	cyp19a1a,hsd3b1,cyp11a2
1_Member	KEGG Pathway	ko00140	Steroid hormone biosynthesis	-3.13581	-0.190263	3/37	30390,553532,563363	cyp19a1a,hsd3b1,cyp11a2
1_Member	GO Biological Processes	GO:0008203	cholesterol metabolic process	-2.44682	0	3/64	63999,563363,100037309	star,cyp11a2,srebf2
1_Member	Reactome Gene Sets	R-DRE-8957322	Metabolism of steroids	-2.35475	0	3/69	63999,553532,100037309	star,hsd3b1,srebf2
1_Member	GO Biological Processes	GO:1902652	secondary alcohol metabolic process	-2.33722	0	3/70	63999,563363,100037309	star,cyp11a2,srebf2
1_Member	GO Biological Processes	GO:0016125	sterol metabolic process	-2.2535	0	3/75	63999,563363,100037309	star,cyp11a2,srebf2
2_Summary	GO Biological Processes	GO:0030223	neutrophil differentiation	-3.64649	-0.319812	3/25	58138,64608,170446	pbx1a,alas1,meis1b
2_Member	GO Biological Processes	GO:0030223	neutrophil differentiation	-3.64649	-0.319812	3/25	58138,64608,170446	pbx1a,alas1,meis1b
2_Member	GO Biological Processes	GO:0030851	granulocyte differentiation	-3.3645	-0.319812	3/31	58138,64608,170446	pbx1a,alas1,meis1b
2_Member	GO Biological Processes	GO:0002573	myeloid leukocyte differentiation	-2.50593	0	3/61	58138,64608,170446	pbx1a,alas1,meis1b
3_Summary	Reactome Gene Sets	R-DRE-8957275	Post-translational protein phosphorylation	-3.57624	-0.319812	4/65	403079,560397,567331,570510	igfbp3,fam20cb,sparcl1,notum1a
3_Member	Reactome Gene Sets	R-DRE-8957275	Post-translational protein phosphorylation	-3.57624	-0.319812	4/65	403079,560397,567331,570510	igfbp3,fam20cb,sparcl1,notum1a
3_Member	Reactome Gene Sets	R-DRE-381426	Regulation of Insulin-like Growth Factor (IGF) transport and uptake by Insulin-like Growth Factor Binding Proteins (IGFBPs)	-3.47641	-0.319812	4/69	403079,560397,567331,570510	igfbp3,fam20cb,sparcl1,notum1a
4_Summary	GO Biological Processes	GO:0007292	female gamete generation	-3.47641	-0.319812	4/69	63999,402920,795398,100004116,30390	star,lhcgr,ybx1,fsta,cyp19a1a
4_Member	GO Biological Processes	GO:0007292	female gamete generation	-3.47641	-0.319812	4/69	63999,402920,795398,100004116	star,lhcgr,ybx1,fsta
4_Member	GO Biological Processes	GO:0009994	oocyte differentiation	-3.3645	-0.319812	3/31	63999,795398,100004116	star,ybx1,fsta
4_Member	GO Biological Processes	GO:0003006	developmental process involved in reproduction	-2.98877	-0.0754133	5/160	30390,63999,402920,795398,100004116	cyp19a1a,star,lhcgr,ybx1,fsta
4_Member	GO Biological Processes	GO:0048477	oogenesis	-2.54712	0	3/59	63999,795398,100004116	star,ybx1,fsta
4_Member	GO Biological Processes	GO:0007276	gamete generation	-2.11751	0	4/162	63999,402920,795398,100004116	star,lhcgr,ybx1,fsta
4_Member	GO Biological Processes	GO:0048609	multicellular organismal reproductive process	-2.08098	0	4/166	63999,402920,795398,100004116	star,lhcgr,ybx1,fsta
4_Member	GO Biological Processes	GO:0032504	multicellular organism reproduction	-2.07201	0	4/167	63999,402920,795398,100004116	star,lhcgr,ybx1,fsta
4_Member	GO Biological Processes	GO:0007281	germ cell development	-2.0222	0	3/91	63999,795398,100004116	star,ybx1,fsta
5_Summary	GO Biological Processes	GO:0001666	response to hypoxia	-3.38269	-0.319812	4/73	64608,335519,353246,791518	alas1,ppiab,nrp1a,hmox1a
5_Member	GO Biological Processes	GO:0001666	response to hypoxia	-3.38269	-0.319812	4/73	64608,335519,353246,791518	alas1,ppiab,nrp1a,hmox1a
5_Member	GO Biological Processes	GO:0036293	response to decreased oxygen levels	-3.36013	-0.319812	4/74	64608,335519,353246,791518	alas1,ppiab,nrp1a,hmox1a
5_Member	GO Biological Processes	GO:0070482	response to oxygen levels	-3.33791	-0.319812	4/75	64608,335519,353246,791518	alas1,ppiab,nrp1a,hmox1a
6_Summary	GO Biological Processes	GO:0048585	negative regulation of response to stimulus	-2.56732	0	8/500	64271,403079,544651,561943,570510,795398,100001408,100004116,751686	epha4a,igfbp3,kif7,neurl1aa,notum1a,ybx1,apcdd1l,fsta,slc24a2
6_Member	GO Biological Processes	GO:0048585	negative regulation of response to stimulus	-2.56732	0	8/500	64271,403079,544651,561943,570510,795398,100001408,100004116	epha4a,igfbp3,kif7,neurl1aa,notum1a,ybx1,apcdd1l,fsta
6_Member	GO Biological Processes	GO:0010648	negative regulation of cell communication	-2.33683	0	7/431	403079,544651,561943,570510,751686,100001408,100004116	igfbp3,kif7,neurl1aa,notum1a,slc24a2,apcdd1l,fsta
6_Member	GO Biological Processes	GO:0023057	negative regulation of signaling	-2.33683	0	7/431	403079,544651,561943,570510,751686,100001408,100004116	igfbp3,kif7,neurl1aa,notum1a,slc24a2,apcdd1l,fsta
7_Summary	GO Biological Processes	GO:0009719	response to endogenous stimulus	-2.33173	0	8/547	327556,352940,359834,402920,403079,405759,563363,100004116,353246,405811,445151	porb,fgfr2,tgfb1a,lhcgr,igfbp3,nr5a1b,cyp11a2,fsta,nrp1a,irf5,entpd1
7_Member	GO Biological Processes	GO:0009719	response to endogenous stimulus	-2.33173	0	8/547	327556,352940,359834,402920,403079,405759,563363,100004116	porb,fgfr2,tgfb1a,lhcgr,igfbp3,nr5a1b,cyp11a2,fsta
7_Member	GO Biological Processes	GO:0071310	cellular response to organic substance	-2.32684	0	10/797	352940,353246,359834,402920,403079,405759,405811,445151,563363,100004116	fgfr2,nrp1a,tgfb1a,lhcgr,igfbp3,nr5a1b,irf5,entpd1,cyp11a2,fsta
8_Summary	GO Biological Processes	GO:0050793	regulation of developmental process	-2.31927	0	10/799	30746,64271,170446,324413,352940,353246,562991,795398,100002812,100332334,30418,266757,556489,563644	tie1,epha4a,meis1b,bhlhe40,fgfr2,nrp1a,rbm47,ybx1,phospho1,palm2akap2,nr2f1a,tram1,mybpc3,kdm6bb
8_Member	GO Biological Processes	GO:0050793	regulation of developmental process	-2.31927	0	10/799	30746,64271,170446,324413,352940,353246,562991,795398,100002812,100332334	tie1,epha4a,meis1b,bhlhe40,fgfr2,nrp1a,rbm47,ybx1,phospho1,palm2akap2
8_Member	GO Biological Processes	GO:0007507	heart development	-2.27592	0	8/559	30418,30746,170446,266757,352940,353246,556489,563644	nr2f1a,tie1,meis1b,tram1,fgfr2,nrp1a,mybpc3,kdm6bb
8_Member	GO Biological Processes	GO:0045765	regulation of angiogenesis	-2.06192	0	3/88	30746,170446,353246	tie1,meis1b,nrp1a
9_Summary	GO Biological Processes	GO:0009410	response to xenobiotic stimulus	-2.06192	0	3/88	30390,326929,791518	cyp19a1a,eef2b,hmox1a
9_Member	GO Biological Processes	GO:0009410	response to xenobiotic stimulus	-2.06192	0	3/88	30390,326929,791518	cyp19a1a,eef2b,hmox1a
10_Summary	GO Biological Processes	GO:0048568	embryonic organ development	-2.0198	0	8/619	58138,64271,170446,192340,324913,403079,563644,100004116	pbx1a,epha4a,meis1b,scarb2a,znf503,igfbp3,kdm6bb,fsta
10_Member	GO Biological Processes	GO:0048568	embryonic organ development	-2.0198	0	8/619	58138,64271,170446,192340,324913,403079,563644,100004116	pbx1a,epha4a,meis1b,scarb2a,znf503,igfbp3,kdm6bb,fsta
