# Supplementary material for: Single-Cell Atlas of the Chinese Tongue Sole (Cynoglossus semilaevis) Ovary Reveals Transcriptional Programs of Oogenesis in Fish
Source: Front Cell Dev Biol. 2022 Mar 1;10:828124. doi: 10.3389/fcell.2022.828124 (PMC8921555; doi:10.3389/fcell.2022.828124)
Supplement: Supplementary file 4 [file DataSheet3.XLSX]

## Sheet: Early oogonia-Mitotic oogonia
Gene	log2FC	p_val
LOC103393113	5.26769	8.42e-114
LOC103385160	5.10535	1.12e-117
ybx2	4.95583	2.6e-115
LOC103377398	4.56902	1.24e-84
gtf3a	4.49512	1.27e-112
LOC103383283	4.3536	6.08e-101
LOC103398418	4.35347	5.96e-84
nop58	4.31953	5.61e-107
c8h11orf98	4.17638	5.08e-102
LOC103398386	3.97981	1.72e-102
elavl2	3.8677	6.67e-83
rpl36	3.55898	4.89e-92
nop56	3.55724	5.89e-64
nufip1	3.43925	2.2e-57
rps23	3.26391	3.15e-66
incenp	3.23068	8.54e-43
lsm7	3.17393	7.9e-69
LOC103396247	3.16555	6.14e-79
tdrd9	3.16196	6.77e-72
LOC103393952	3.15488	5.58e-48
LOC103381447	3.11003	4.45e-78
LOC103395122	3.06426	4.87e-73
LOC103379662	2.86061	1.77e-26
LOC112487674	2.7824	3.79e-38
lyz	2.6369	1
fam133b	2.61369	7.02e-28
LOC103395839	2.60215	7.05e-44
LOC103386097	2.59674	5.97e-62
igf2bp3	2.55241	2.45e-54
LOC103397052	2.51312	2.68e-68
LOC103380988	2.4544	2.42e-64
LOC103392091	2.44529	5.96e-46
LOC103397827	2.39999	2.64e-46
ddx4	2.38192	2.19e-18
LOC103385684	2.37525	2.05e-49
hspd1	2.37335	1.95e-09
rbbp6	2.35626	1.44e-11
LOC103397377	2.34464	3.7e-36
LOC103384134	2.34305	3.51e-31
eif3j	2.32426	1.6e-39
cwf19l2	2.30114	9.18e-26
pfn2	2.28662	1.8e-46
ccdc50	2.24734	7.32e-63
LOC103380924	2.24183	1.46e-25
larp6	2.24005	2.75e-45
cdc20	2.2194	3.6e-50
LOC103390585	2.16942	3.75e-85
luc7l	2.15272	1
phf20	2.10041	0.0468047
rpl10a	2.0922	2.67e-93
gtf2a1	2.08393	2.77e-19
LOC107988351	2.07542	1.94e-05
hmgb1	2.00566	7.11e-60
mphosph10	1.98768	2.58e-19
LOC103377893	1.9764	9.41e-07
eef1b2	1.94864	4.86e-86
elovl7	1.9444	1.84e-11
rgs14	1.93961	5.2e-38
LOC103399827	1.92636	1.47e-50
tardbp	1.92501	0.00635406
lsm6	1.91793	1.63e-48
lsm12	1.90538	4.85e-48
LOC103378050	1.90367	1
LOC103387553	1.90325	3.29e-10
LOC103391790	1.89522	1
sart1	1.87983	8.93e-17
lsm5	1.85982	4.38e-25
LOC103380890	1.85287	5.52e-26
LOC112488540	1.83627	0.00131244
LOC103384930	1.83574	1
LOC103385093	1.80349	8.05e-55
fam98a	1.78122	1
LOC103396116	1.77284	0.0019247
LOC103391172	1.77228	5.84e-61
tent5c	1.73635	1.91e-17
LOC103386434	1.73259	2.23e-36
esyt2	1.72804	2.64e-59
plek	1.72631	0.128035
rpl32	1.72469	2.31e-45
ddx24	1.72355	1
LOC112486681	1.71687	5.62e-54
mycl	1.70709	4.56e-13
LOC103377726	1.70504	1
LOC103396229	1.69724	4.98e-57
limd2	1.69013	3.35e-22
LOC112486238	1.68489	0.000212377
LOC103378165	1.67684	5.71e-23
rrp8	1.67285	6.38e-07
ctr9	1.66197	2.67e-37
rpl30	1.65846	4.16e-26
me1	1.64831	1
hmox1	1.64254	2.37e-45
LOC103398430	1.63966	4.39e-31
LOC103388470	1.62941	1.27e-35
ppp1r1b	1.62896	5.36e-50
LOC112487122	1.61125	2.37e-14
arpc5	1.60877	1
LOC103391101	1.60797	2.4e-21
LOC103385607	1.59655	0.321647
cpeb3	1.59253	3e-16
LOC103384259	1.57368	1
lxn	1.57276	9.29e-55
itga2	1.55887	6.22e-10
LOC103379728	1.54873	0.0438196
hirip3	1.54463	1.21e-11
tnip2	1.53468	1.94e-13
LOC103380098	1.52846	1.7e-62
LOC103391546	1.51285	1.05e-22
henmt1	1.4953	2.78e-14
cap1	1.4938	1
col6a1	1.48748	7.05e-80
LOC103385092	1.47954	5.57e-30
LOC103388238	1.47283	1
sars	1.46449	1.83e-28
usp43	1.45656	2.16e-07
LOC103396308	1.45544	8.68e-16
LOC103385998	1.44621	6.27e-29
LOC112487907	1.43717	2.59e-79
galns	1.42941	1.6e-07
LOC103390124	1.42895	0.000185918
golgb1	1.42263	4.94e-07
arrdc2	1.41585	1
LOC103384926	1.41541	1.52e-53
crybg1	1.41092	4.33e-11
LOC103387723	1.40982	0.00108778
gnb1	1.39193	6.14e-30
LOC112488357	1.38209	1.17e-83
eif5b	1.37779	1
LOC103395738	1.37506	8.24e-72
LOC103385767	1.37425	1
LOC103381190	1.36636	7.02e-38
ch25h	1.35996	1.03e-18
LOC103390929	1.35871	3.88e-80
snrk	1.35569	1.96e-38
rassf2	1.35492	8.02e-58
pbxip1	1.34753	1
asrgl1	1.343	0.46298
hdgfl2	1.33328	0.744421
capn7	1.33327	5.2e-11
ppp1r3c	1.33112	0.123442
LOC112487665	1.33051	2.63e-62
LOC103390486	1.32664	1.32e-17
serpine2	1.3185	1
ahcyl1	1.31302	2.07e-60
LOC103384975	1.31216	1.41e-40
LOC103382395	1.30786	6.39e-15
nop2	1.30604	1.83e-13
LOC103379018	1.30046	9.55e-13
ccdc93	1.29587	0.0109226
LOC103385103	1.29271	2.13e-06
LOC103389570	1.29032	8.31e-13
LOC103390985	1.28827	0.000180042
pim1	1.28705	1.03e-11
LOC103392371	1.28595	0.00809596
gkap1	1.28552	3.66e-12
tmem50a	1.28517	1
mrgbp	1.28208	0.0334997
pgp	1.28149	4.2e-37
LOC103385327	1.28127	1
ddx46	1.28072	3.67e-06
LOC103388768	1.27422	8.87e-40
LOC103378871	1.26781	8.63e-32
tbc1d24	1.25948	9.72e-07
iqca1	1.25566	2.32e-19
slc6a4	1.25259	3.85e-22
LOC103397579	1.24991	7.79e-19
LOC103381466	1.2498	4.62e-21
LOC103385776	1.24528	1
LOC103394224	1.24104	0.00574612
plekhg4b	1.2335	4.5e-38
LOC103382405	1.23072	6.26e-14
dusp5	1.22635	2.99e-05
LOC103398044	1.21411	7.05e-80
LOC103389147	1.20572	3.78e-49
LOC103377535	1.1985	3.67e-51
rrp36	1.19719	1
LOC103384776	1.19685	2.48e-16
dkc1	1.19578	6e-16
LOC103378313	1.19125	1.63e-37
nxnl2	1.19039	9.02e-26
LOC103379941	1.18846	0.14483
dctn1	1.18409	1
LOC103377004	1.18047	3.57e-12
LOC103390777	1.17281	7.28e-67
rabgap1l	1.17095	0.000611013
LOC103394556	1.16459	1
LOC103377062	1.16069	1.35e-31
prex2	1.15793	1
gns	1.15618	6.94e-09
LOC103388488	1.15567	9.77e-66
LOC103386781	1.15008	7.6e-06
LOC103391697	1.14405	7.19e-28
LOC103379930	1.14204	3.91e-56
LOC103393523	1.13857	1
azi2	1.13042	8.38e-16
abl2	1.1278	2.23e-11
dpy19l4	1.12186	0.00619943
zbtb10	1.11831	5.86e-25
LOC103396944	1.1152	1.09e-07
tagap	1.11342	4.21e-05
thoc7	1.11178	1.46e-09
LOC112486586	1.11089	1
LOC103378063	1.10967	2.06e-18
LOC103393124	1.10877	1.93e-67
LOC103397061	1.09854	1
mmp9	1.0984	8.6e-31
LOC112487692	1.09727	1
chga	1.08897	8.19e-10
LOC103386884	1.0869	0.000147076
LOC103387507	1.08585	1.5e-06
LOC103378570	1.08483	0.71629
mkl2	1.07458	8.6e-12
LOC103386637	1.07372	1.16e-25
nt5e	1.07144	1.01e-33
nccrp1	1.06893	6.36e-31
hnrnpul1	1.06827	0.214026
nt5c2	1.0648	5.26e-08
nkap	1.06186	1.49e-07
LOC112486999	1.04822	0.303476
cep131	1.04779	1.78e-80
LOC103398144	1.04023	1
miga1	1.03902	2.44e-76
LOC112488294	1.03302	8.79e-15
LOC112488424	1.02961	1
eif4g1	1.02805	1
LOC103384916	1.01844	3.69e-14
LOC103390711	1.01673	1.54e-18
LOC103399056	1.01138	1
rpl12	1.00677	2.07e-38
LOC103392697	1.00592	0.00145862
tchp	1.00316	0.0827512
LOC103382048	1.00134	0.00552552
abi2	0.998766	1.65e-19
oxr1	0.997507	1.76e-08
LOC103386370	0.996475	1.53e-15
dennd2a	0.991633	1
ppig	0.991191	0.00124971
slc24a2	0.985832	8.12e-15
LOC103392333	0.977149	1
LOC103383769	0.972346	1.85e-30
rps20	0.970236	8.73e-32
LOC103389427	0.968998	4.02e-10
sema3a	0.968288	2.9e-22
fam50a	0.968129	7.81e-22
LOC103378142	0.96017	2e-49
chd1	0.959972	9.16e-20
rdh10	0.95731	1
tspan8	0.955253	0.364006
LOC103388786	0.953433	0.239403
LOC103399943	0.944014	1
rflnb	0.9417	1
ogt	0.928547	1
fgl2	0.920707	1.17e-42
sumo2	0.920599	4.57e-12
LOC103381699	0.917446	1
LOC103395523	0.916376	1
LOC103383815	0.914721	1e-37
LOC103378972	0.91384	2.1e-27
LOC103376752	0.91289	1
LOC103387549	0.912584	0.0118728
LOC103382154	0.91104	1
LOC103398575	0.909677	1.35e-38
LOC103381978	0.901858	4.78e-31
LOC103384212	0.898892	2.12e-46
pdgfc	0.895962	7.45e-22
LOC103388347	0.895316	0.14119
cep135	0.889428	9.67e-26
LOC103396595	0.881128	1
cmtm6	0.880461	8.07e-13
LOC103376970	0.879043	1
LOC103384445	0.876389	2.79e-19
arhgap12	0.876337	1.65e-23
LOC103381729	0.870881	6.82e-13
LOC103380724	0.870752	7.91e-22
pdss1	0.867916	4.95e-32
LOC103382460	0.866398	7.52e-16
cfl1	0.862945	3.17e-13
LOC103377179	0.860709	1.13e-59
LOC103387072	0.842066	1.14e-22
LOC112487161	0.837417	1
akap9	0.83436	3.57e-17
zyx	0.834132	1
iqgap1	0.832877	1
LOC103376956	0.828467	1.38e-13
mlkl	0.827825	1.83e-13
acss2	0.824682	1
LOC103381239	0.82181	0.00144427
LOC103393359	0.820781	1
LOC107990047	0.82039	1
LOC103393619	0.819763	3.6e-48
emilin3	0.813203	3.38e-06
LOC103389160	0.81181	2.76e-12
rnf11	0.810672	9.01e-06
LOC103393325	0.809036	0.0125016
LOC103388024	0.807595	1.41e-20
gramd2a	0.806538	1
LOC103394348	0.803474	1.57e-21
gsto1	0.802181	1
dpyd	0.801488	1
slc46a3	0.797186	9.43e-72
cpeb1	0.7933	0.0339306
LOC103379679	0.792989	6.9e-11
LOC103383791	0.790699	3.27e-30
nid1	0.789262	2.82e-41
pip4k2a	0.787767	0.00810596
prrg2	0.785879	4.46e-39
LOC103384560	0.785179	0.0259113
LOC103391972	0.784779	0.0122686
LOC103386349	0.782937	6.22e-33
LOC103386219	0.779311	1
p4ha1	0.776383	5.28e-06
myo1c	0.774272	0.00517473
fam222b	0.768085	2.02e-07
ophn1	0.766318	4.99e-15
u2surp	0.765989	1.19e-09
nadk	0.762239	6.84e-17
ilkap	0.761401	5.22e-48
LOC103386308	0.759626	1
LOC103377924	0.75934	0.134899
ktn1	0.75931	6.5e-15
LOC103388544	0.75539	8.68e-10
fbxl6	0.751856	4.36e-14
LOC103381769	0.742886	0.0483
ugcg	0.740932	1
LOC103377757	0.740079	1.93e-11
ddit3	0.737366	1.8e-11
ttll9	0.737033	5.16e-06
LOC103397731	0.73552	1.36e-22
nampt	0.735143	0.0408515
LOC103388557	0.733326	3.21e-32
ets1	0.730368	1.84e-44
capza2	0.730316	1.87e-23
LOC103396287	0.721288	1.57e-72
tc2n	0.720836	9.66e-63
plp2	0.71824	1
LOC103395668	0.717915	1.74e-05
tmem131	0.71538	2.24e-08
LOC103390127	0.714852	1.83e-28
LOC112486958	0.710445	9.35e-05
LOC103377592	0.710073	3.07e-22
diaph1	0.705683	0.0249098
LOC103388388	0.705027	1
LOC103394316	0.704525	1
LOC103383650	0.704498	0.000201964
LOC103391088	0.703967	2.05e-05
osr2	0.699989	4.2e-74
LOC103394801	0.699528	1
LOC103379385	0.691777	6.89e-21
c3h3orf58	0.691619	3.78e-20
LOC103386699	0.689353	1
lonrf2	0.684854	0.000618524
LOC103390493	0.683573	1
dbnl	0.680877	2.28e-06
LOC103392343	0.680798	1.24e-07
LOC103393504	0.68	0.196058
LOC112487513	0.674819	1.66e-47
LOC103384241	0.670493	0.000170566
mau2	0.669848	1
LOC103377641	0.665716	2.4e-07
arap3	0.661052	4.82e-44
LOC103378925	0.65948	1
rmdn2	0.652681	1.98e-55
rps29	0.652337	2.15e-18
LOC103385008	0.652228	1
hsp90b1	0.647528	0.0289564
etv4	0.647142	4.63e-19
marcks	0.642532	1
LOC103381494	0.640448	9.04e-06
LOC103378563	0.639848	0.00065344
wdr19	0.639511	1.29e-27
LOC103384589	0.637226	4.34e-73
rbm28	0.636316	4.11e-16
sh3bp2	0.635569	2.07e-43
klhdc3	0.63458	1.4e-31
wdr60	0.632575	1.92e-40
slc4a11	0.631928	2.17e-29
myb	0.630272	1.05e-42
glipr2	0.629611	3.54e-06
LOC103393740	0.62861	9.49e-20
LOC103388940	0.627558	1.89e-15
sh3kbp1	0.626109	0.889078
LOC103380429	0.625895	3.86e-05
LOC103379965	0.625015	1
chd3	0.623905	0.0106137
gab3	0.620492	1.98e-21
LOC112488040	0.620039	9.06e-39
LOC103379397	0.616506	6.28e-25
gpbp1l1	0.615446	1
LOC103383364	0.612642	1
LOC103398280	0.60887	1.05e-50
LOC103392380	0.608014	3.71e-51
samd11	0.605441	1
LOC112488420	0.605376	0.100213
LOC103387683	0.594938	1
LOC103383368	0.593109	9.99e-11
LOC103383746	0.592857	8.83e-08
morn2	0.58984	0.00145958
LOC103384504	0.585757	1
LOC103385471	0.583374	3.29e-07
LOC103381269	0.583267	3e-09
LOC103383626	0.579417	9.74e-11
ablim2	0.576637	1
LOC103390420	0.568639	3.28e-08
tln1	0.567704	4.32e-17
LOC103390477	0.566526	4.38e-25
syngr1	0.56445	1
radil	0.562929	4.81e-08
LOC103390234	0.561414	1
LOC103377359	0.560736	2.33e-13
LOC103376856	0.558831	4.18e-05
LOC103386930	0.557828	1
LOC103392880	0.555505	1.36e-10
LOC103383277	0.553698	1.14e-67
ddx23	0.553389	1
mvp	0.552602	4.42e-19
rps25	0.552504	8.63e-09
LOC103395863	0.552105	5.29e-12
chd2	0.551152	1.56e-13
snx4	0.546495	1
chrdl2	0.54379	1
podn	0.541281	3.79e-27
LOC103388025	0.539939	0.00216322
LOC103388335	0.53623	0.0122985
LOC103396201	0.535562	1
LOC103386433	0.530335	6.75e-73
zmynd8	0.526546	0.00082858
LOC103394520	0.52584	0.0077245
tspo	0.524445	5.01e-36
gigyf1	0.522605	3.24e-38
actn4	0.519571	1.69e-05
LOC103390150	0.516693	0.0620835
rexo4	0.512637	4.57e-17
LOC103378633	0.51061	1.43e-25
LOC103392157	0.508324	1
LOC103397871	0.506584	1
LOC103393571	0.50634	1
LOC103388433	0.504567	4.22e-44
gnb4	0.503738	1
maff	0.503458	0.0204876
LOC103395301	0.499143	1
pstpip2	0.495523	3.87e-28
LOC103393332	0.49493	2.51e-27
olfml2a	0.494435	2.31e-43
LOC103383639	0.492861	1
tbck	0.49119	3.64e-18
zc3h11a	0.480156	2.51e-22
LOC103399842	0.478689	1
LOC103389901	0.475929	1.49e-09
LOC103399979	0.475185	1
LOC103390707	0.475051	1
hmbs	0.473374	1
LOC103393997	0.472633	3.82e-10
LOC103398571	0.472408	1
ell2	0.472069	1
LOC103388392	0.47193	6.74e-06
dhx38	0.471852	0.00200668
top1	0.470367	1
LOC103396088	0.466372	4.43e-14
rara	0.465955	0.00148625
LOC103378241	0.465469	1.01e-30
emilin2	0.461916	1
btg1	0.459886	1.41e-05
LOC103395148	0.458667	0.00107446
LOC103393893	0.453272	1
bptf	0.452415	5.06e-25
LOC103392030	0.45218	4.35e-09
LOC103391647	0.446812	1.17e-11
LOC103386747	0.445116	1
egr1	0.443645	1.11e-75
nexmif	0.442097	2.08e-16
rplp1	0.438623	1.67e-30
LOC103392719	0.438438	3.73e-33
LOC103396557	0.433988	1.57e-06
LOC103380501	0.430549	5.31e-06
LOC103377101	0.429543	2.29e-18
LOC103394298	0.429218	6.84e-17
samd4a	0.427884	8.2e-43
LOC103395807	0.425114	1
LOC103395797	0.42431	3.57e-06
LOC103382506	0.422488	5.03e-06
LOC103388562	0.422171	1
LOC103377223	0.421635	1
mtss1	0.421199	2.32e-09
2021-09-06	0.419159	1
zbtb40	0.418807	1
slc1a4	0.41795	8.81e-22
LOC103391107	0.412117	3.4e-10
pnrc2	0.409666	1
chst8	0.406142	2.02e-27
rab11fip4	0.405851	0.001082
LOC103388005	0.403829	4.08e-09
LOC103382222	0.399448	0.0040413
sash3	0.399122	0.000270187
LOC107988397	0.398955	5.62e-34
smc3	0.397201	9.91e-07
tnip1	0.392323	0.0026446
gzf1	0.392162	1.15e-30
cfap47	0.3917	2.13e-15
gnl3	0.390271	1
LOC103397127	0.389831	4.9e-80
LOC103380343	0.387935	0.00356085
LOC103394596	0.386624	5.77e-10
LOC103386524	0.384719	0.20787
LOC103376883	0.38403	1
LOC103386688	0.383887	0.516189
tcirg1	0.383367	1
LOC103395395	0.381467	5.94e-61
ncf4	0.374498	1
wbp4	0.368343	1
nckap1l	0.367169	1
plag1	0.367098	9.59e-42
ncoa4	0.365952	2.6e-14
LOC103393327	0.363617	1.23e-19
shc1	0.361191	1
LOC103378846	0.361153	2.32e-05
rassf1	0.358932	2.35e-33
sytl4	0.35707	0.000157225
hyi	0.353333	8.28e-11
LOC103399872	0.351671	0.00415433
dnmt1	0.350248	1
aif1l	0.348117	1
mknk2	0.340318	1
LOC103391476	0.3395	5.28e-09
LOC103397068	0.33597	0.9892
LOC103389899	0.335454	2e-11
rgs3	0.33227	1
ubtf	0.33174	1
LOC103386934	0.330501	1
arhgdia	0.330091	1
LOC103378493	0.329672	1.45e-21
LOC103398719	0.328086	1
LOC103384619	0.328084	1.75e-19
LOC103390729	0.325925	1.01e-21
mrpl42	0.325307	7.01e-06
wsb1	0.325009	2.28e-07
hnrnpa3	0.319191	6.14e-39
nudt22	0.312749	9.88e-54
hes4	0.311971	4.06e-33
LOC103379291	0.309805	1.03e-11
negr1	0.307655	3.59e-20
map1lc3a	0.30721	1.27e-22
LOC103380448	0.307194	7.31e-10
LOC103396560	0.306899	2.23e-30
ccdc30	0.30624	1
arpc3	0.306224	0.00413463
LOC107988390	0.304228	1
unc5a	0.303794	1.18e-27
itk	0.300636	1.67e-17
LOC103383859	0.296993	8.54e-23
grin2b	0.295347	5.74e-07
LOC103392870	0.2919	1
evi5l	0.291348	1.61e-45
LOC103378569	0.291056	1
LOC103386426	0.290322	5.64e-06
LOC103384770	0.290154	1.04e-12
psme1	0.289991	1.3e-08
LOC103389069	0.285805	0.000584619
hmgn3	0.285602	9.55e-12
kdm6b	0.283546	9.63e-13
LOC103395837	0.282652	9.69e-09
p2ry8	0.279597	6.72e-09
c2cd5	0.278867	1
LOC103390352	0.278183	0.00357677
LOC103398911	0.27523	0.0235808
LOC103382082	0.27473	0.113347
LOC103381840	0.274417	1.15e-32
LOC103383940	0.273832	0.00623434
fbln2	0.272157	1
LOC103379089	0.271525	1
LOC103391010	0.26931	1
LOC112487726	0.267909	4.99e-05
tyk2	0.266507	6.04e-08
LOC103378681	0.263724	1
LOC103377786	0.261897	2.61e-16
LOC103382827	0.260872	2.4e-25
LOC103387155	0.257488	6.39e-06
LOC103391502	0.256068	6.38e-56
cfap74	0.254809	0.00338903
pltp	0.253553	5.44e-05
LOC103377770	0.251892	1
atp2a3	0.251052	4.56e-40
p_val	pct.1
chaf1a	-0.251376	1
LOC103384950	-0.252958	3.27e-30
cdadc1	-0.254394	3.53e-05
LOC103380285	-0.255334	8.77e-23
LOC103379925	-0.256924	0.000122464
LOC103393684	-0.257384	1
selenbp1	-0.257581	2.37e-10
cd2bp2	-0.258072	1
LOC103382524	-0.258293	6.87e-14
LOC103384937	-0.258403	1.36e-05
gpatch8	-0.258621	2.1e-17
edc4	-0.261509	1
baz1b	-0.264771	0.0366502
sh3pxd2b	-0.266188	8.2e-15
tnrc6a	-0.266677	1
dock10	-0.268796	1
abracl	-0.270868	1.7e-16
hhatl	-0.271613	1
arpc2	-0.274694	0.0235322
LOC103391571	-0.274743	2.69e-13
arhgap45	-0.275478	2.73e-14
LOC103384237	-0.277121	3.3e-29
LOC112487388	-0.277177	1
uvssa	-0.278008	1
epha3	-0.278228	1
LOC103391951	-0.278741	6.87e-26
LOC103385285	-0.279279	0.0147089
eif3a	-0.279517	3.12e-11
plxnc1	-0.279844	2.31e-05
lrp10	-0.2799	0.418584
LOC103379258	-0.280192	1
LOC103396311	-0.280568	3.34e-59
podxl	-0.280659	0.00666413
tcte1	-0.280991	4e-56
LOC103382515	-0.281281	0.00916282
hspg2	-0.281872	1
LOC112487247	-0.282401	0.00362843
pdia6	-0.283227	1
klf6	-0.284314	3.3e-10
atxn7l3	-0.288072	1.23e-40
LOC103392960	-0.288191	3.3e-26
dab2	-0.289006	1
egfr	-0.289281	1.59e-55
LOC103388956	-0.290379	0.000107425
jph1	-0.290441	1
LOC103396514	-0.291362	2.4e-11
LOC103383101	-0.291449	1
LOC103394269	-0.294026	8.7e-16
LOC103393974	-0.294894	9.11e-06
LOC103396244	-0.294923	1
LOC112488045	-0.294998	4.33e-06
ltbr	-0.295744	1
LOC103398033	-0.295792	0.00262083
LOC103392130	-0.299372	1
LOC103386692	-0.299387	0.0488271
asap1	-0.301158	1.72e-09
spred1	-0.302312	2.25e-32
cpne2	-0.303803	0.000514334
LOC103392424	-0.30464	1
stk24	-0.305595	0.62269
taf2	-0.312163	1
hic1	-0.31217	1
LOC103387669	-0.312859	8.84e-07
LOC103395822	-0.313266	1
bnc2	-0.313874	6.29e-28
efemp2	-0.317592	5.5e-10
ociad2	-0.317939	2.24e-17
LOC103379525	-0.320056	1
LOC103393823	-0.32067	5.84e-26
orai2	-0.321486	1
LOC103388271	-0.322346	1.77e-11
LOC103386813	-0.322418	4.05e-09
arap1	-0.323224	1
pdcd4	-0.323263	1
ccnk	-0.323601	1
znf326	-0.324232	1.02e-16
LOC103389940	-0.324532	1.43e-31
lrp6	-0.325382	1
LOC103378914	-0.325917	1
asmtl	-0.326235	1.23e-06
ncald	-0.327271	0.0484105
arhgef6	-0.327345	1
ppt2	-0.327971	2.58e-24
LOC103392037	-0.328188	1
acly	-0.328245	0.000416197
smg6	-0.329665	3.62e-32
gsn	-0.331986	1.56e-16
LOC103380545	-0.334314	1
LOC103397210	-0.334378	2.75e-07
LOC103395882	-0.336713	1.21e-05
slc39a1	-0.337613	0.0061647
nfkbie	-0.337939	4.11e-07
clic1	-0.338745	6.67e-06
lipc	-0.339858	0.286127
exosc7	-0.340871	0.000111906
LOC103380739	-0.341492	1
bclaf3	-0.341737	8.75e-19
LOC103399926	-0.342953	6.49e-07
LOC103381121	-0.344222	1
slc43a3	-0.344464	3.2e-12
cachd1	-0.344758	1.32e-19
map4	-0.346486	0.000891458
oga	-0.347362	8.91e-10
eno1	-0.348943	1.62e-08
LOC103392140	-0.349288	1.86e-12
irak3	-0.349403	2.35e-14
dazap2	-0.350594	1
LOC103394340	-0.350804	1
LOC103397239	-0.354834	1.13e-25
LOC103382107	-0.355339	1
LOC103389972	-0.35575	0.097863
LOC103394559	-0.355797	1.35e-06
narf	-0.356024	2.03e-05
ccny	-0.356537	2.68e-06
wipi1	-0.35692	1
LOC112486404	-0.357885	4.72e-10
mxd4	-0.358128	4.16e-44
mmp2	-0.358535	6.47e-05
LOC103381902	-0.359988	7.92e-07
LOC103394709	-0.360102	2.35e-05
LOC103399892	-0.360239	5.74e-38
pxdc1	-0.363304	4.1e-15
galnt7	-0.363687	3.66e-08
LOC103379611	-0.363932	1.16e-19
LOC103379475	-0.364672	2.16e-05
col4a5	-0.364725	5.74e-08
LOC112487727	-0.365952	1
grxcr2	-0.366634	0.948086
mmp15	-0.367279	2.48e-14
LOC103389295	-0.367292	1
fryl	-0.368426	1
LOC103385556	-0.368584	0.000677309
LOC103388697	-0.369545	1
LOC103384300	-0.369676	5.75e-22
kif1b	-0.370254	1
LOC103386398	-0.370314	1
LOC103380902	-0.37171	0.00235121
gripap1	-0.372355	1.22e-08
LOC103377790	-0.37278	0.000681906
arid4a	-0.374432	1
LOC103384389	-0.375031	0.432476
flrt2	-0.377905	7.81e-20
LOC103381366	-0.381196	1
itgav	-0.381351	1
LOC103388751	-0.384268	0.0240374
znf280d	-0.38469	5.91e-13
LOC103395539	-0.386273	0.000104911
sox6	-0.38638	1
p3h2	-0.386493	1
ctsh	-0.386782	1
LOC103393553	-0.386835	1
LOC103395876	-0.387305	6.02e-07
LOC103388164	-0.388026	1
mapk6	-0.388416	1.4e-27
abcb10	-0.389434	0.622379
LOC103393526	-0.38979	1.28e-07
ccdc34	-0.389913	0.0620835
LOC103394939	-0.391181	1.98e-25
pabpc1	-0.392217	1
LOC103383553	-0.392542	2.92e-26
LOC103387759	-0.398642	1
gpx3	-0.399891	6.86e-16
dcaf8	-0.401384	5.39e-17
peak1	-0.401581	1.84e-20
pdia4	-0.402295	0.015786
LOC112487935	-0.403946	0.000749518
LOC103385778	-0.404131	1
LOC112486791	-0.404447	6.05e-16
map3k7	-0.405572	0.000499617
LOC103397839	-0.40582	0.0105749
LOC103386866	-0.406761	3.51e-10
atp6v1a	-0.406816	0.00186169
LOC103387271	-0.407059	9.08e-08
hck	-0.407747	2e-33
LOC103397104	-0.408106	1.28e-21
osbpl9	-0.408233	1
cd82	-0.408467	3.38e-25
tbx21	-0.408746	4.76e-09
lonrf3	-0.409303	3.68e-08
twsg1	-0.40977	1.66e-10
sycp1	-0.410614	1
ubl3	-0.411081	2.21e-21
LOC103379795	-0.411234	0.00160983
mkl1	-0.411686	1
slc35b3	-0.411706	1
LOC103397023	-0.411731	1.88e-05
LOC103388009	-0.414744	1.92e-09
LOC103381328	-0.417204	8.52e-12
pidd1	-0.418889	7.49e-29
LOC103381992	-0.41927	2.23e-20
ptpn14	-0.421283	3.91e-11
ppm1a	-0.421445	1
LOC103389260	-0.42194	3.86e-23
golga4	-0.424439	1
ccpg1	-0.424663	9.05e-07
LOC103388172	-0.425101	5.38e-10
gas2	-0.426118	7.41e-25
cactin	-0.426566	1.2e-45
arid4b	-0.426761	1
LOC103399879	-0.426863	0.0246544
scg3	-0.427443	5.75e-12
LOC103392076	-0.428476	1
LOC103379305	-0.428917	0.00581303
acer2	-0.430196	1
LOC103392557	-0.431272	5.25e-05
cpne3	-0.43157	1
LOC103388513	-0.432126	7.63e-06
fst	-0.433178	6.93e-24
LOC103385409	-0.434248	0.00147213
LOC103383868	-0.436837	0.0575845
LOC103385723	-0.438335	1
LOC103386113	-0.439085	1
LOC103395009	-0.439096	1
LOC103383789	-0.439727	0.166272
LOC103388314	-0.440637	5e-08
LOC103379442	-0.441957	0.0159528
LOC107989013	-0.442725	6.65e-05
LOC103386791	-0.44306	2.52e-28
LOC103378117	-0.444686	6.5e-20
LOC103394411	-0.446303	1
LOC103387448	-0.447748	2.31e-16
phospho1	-0.447972	0.0107179
col6a2	-0.44875	5.85e-06
LOC103382754	-0.449592	1.09e-05
LOC103397617	-0.450363	5.63e-36
grwd1	-0.450568	5.53e-09
LOC103377455	-0.451494	0.0316799
LOC103398057	-0.454228	1
nufip2	-0.455942	1.09e-12
tifa	-0.457225	2.58e-06
LOC103380452	-0.457545	4.85e-22
LOC103393294	-0.458187	2.96e-10
LOC103380461	-0.458697	1
LOC103389755	-0.459574	1.25e-06
col4a2	-0.460808	2.01e-42
LOC103391491	-0.460982	1
mical3	-0.463108	1.46e-26
pgd	-0.465375	2.26e-19
LOC103380280	-0.465514	8.64e-10
LOC103394898	-0.466036	0.0558162
LOC107989933	-0.468506	1.9e-07
gtpbp2	-0.468905	0.00190099
epb41l2	-0.470605	4.33e-22
LOC103379087	-0.471762	1.01e-22
tns4	-0.472557	6.2e-27
LOC103396123	-0.47401	0.000155893
sall4	-0.474069	0.0502261
erich1	-0.477138	1
LOC103378630	-0.478197	1.19e-33
LOC112488041	-0.479264	0.000661006
ppard	-0.481765	6.24e-13
lama5	-0.482436	1
LOC103377397	-0.482517	1.58e-37
LOC103396610	-0.483459	1
LOC103382509	-0.485237	0.18518
LOC103395384	-0.485362	7.99e-37
blvrb	-0.486136	1.37e-05
LOC103394064	-0.486662	1
LOC103391367	-0.48807	1.2e-26
LOC103393603	-0.488602	6.77e-09
mdm2	-0.489028	1
LOC103397733	-0.489619	1
LOC103384527	-0.490617	3.02e-18
kiaa1549l	-0.492791	7.28e-32
nr0b1	-0.495324	2.32e-15
smc2	-0.495977	1
LOC103396379	-0.497699	7.09e-06
LOC103393014	-0.49864	2.88e-24
LOC103391726	-0.499024	1
r3hcc1l	-0.49931	1.39e-31
LOC103384306	-0.501371	0.278462
fam84a	-0.503993	4.68e-15
LOC103382057	-0.504408	1
LOC103385352	-0.504951	1.71e-08
LOC103394582	-0.505863	1
LOC103386239	-0.506746	4.83e-17
LOC103396149	-0.507211	1
LOC103398605	-0.507639	8.71e-15
LOC103390624	-0.508186	1.29e-28
scamp2	-0.508965	0.0013012
fuk	-0.510385	1
LOC103385384	-0.514169	1.85e-05
LOC103377019	-0.514325	2.11e-10
LOC103384989	-0.518354	1.73e-06
LOC103383668	-0.519682	1
LOC103393588	-0.520241	8.82e-07
vasp	-0.520467	1
LOC103377424	-0.520486	7.01e-13
mdn1	-0.522875	3.6e-08
LOC103395545	-0.523306	1.25e-17
tapbpl	-0.523733	1
LOC103380116	-0.524969	9.37e-35
xpc	-0.525805	0.888644
gmfb	-0.526494	5.96e-14
LOC103392753	-0.527637	1
LOC103390444	-0.527973	4.38e-17
LOC103389243	-0.529468	2.55e-08
LOC103394569	-0.530442	5.63e-11
snap29	-0.530497	0.162559
dbn1	-0.530686	1
LOC103377906	-0.533485	0.00087488
LOC103377071	-0.534221	1
LOC103378692	-0.537048	0.0167368
itgb5		7.62e-31
znf148	-0.537931	0.000885502
LOC103384135	-0.538155	2.06e-08
laptm4a	-0.539475	2.15e-16
LOC112486783	-0.541496	0.00656124
rergl	-0.542296	1.55e-16
LOC103380388	-0.542948	1
lrig1	-0.544267	1
LOC103385771	-0.544454	7.3e-12
LOC103391838	-0.545331	2.83e-10
LOC103392522	-0.545768	8.45e-32
tnfaip3	-0.546789	0.742221
LOC103391597	-0.547401	1.08e-13
LOC103394788	-0.547698	1
LOC103390645	-0.548619	1
LOC103383897	-0.550416	1
LOC103395249	-0.550783	0.356308
LOC103398248	-0.551237	1
trps1	-0.552112	2.33e-54
LOC103393807	-0.552403	0.00613591
klhl12	-0.552684	0.000139636
chd9	-0.553058	1
LOC103385131	-0.554178	2.47e-06
LOC103379796	-0.554561	0.00144237
LOC107989524	-0.554623	8.46e-24
LOC103398175	-0.557774	1.36e-13
LOC103387042	-0.558199	0.000157448
pdlim3	-0.560066	7.28e-09
LOC103378437	-0.560203	1
LOC103381858	-0.561295	5.77e-13
LOC103395726	-0.561479	3.93e-31
steap4	-0.56295	5.25e-08
LOC103393262	-0.563582	1.76e-13
pdcd6ip	-0.564793	1.02e-20
zbtb38	-0.564923	8.98e-16
gramd4	-0.565251	3.16e-17
LOC103391287	-0.565675	0.947625
alcam	-0.567755	1.42e-48
LOC103398026	-0.569492	1
LOC112487587	-0.571473	7.74e-10
ndrg2	-0.572137	3.9e-16
LOC103380016	-0.572612	5.19e-15
chsy1	-0.574174	7.15e-09
LOC103395967	-0.574696	4.91e-09
LOC103398646	-0.575177	1.32e-05
clip1	-0.575277	0.0528531
LOC103395381	-0.576935	1
ralgapb	-0.57914	1
LOC103381918	-0.579234	1
app	-0.580843	1
LOC103384587	-0.581091	1.34e-05
LOC103384719	-0.581256	1
LOC103380197	-0.582125	4.77e-12
atp9b	-0.582336	1
brca2	-0.583225	3.15e-12
fam124b	-0.585373	3.77e-10
gm2a	-0.590529	4.34e-14
rab38	-0.590771	0.000697291
sdr16c5	-0.59291	0.466991
sec14l2	-0.59361	1.64e-09
LOC103386877	-0.593834	5.42e-46
LOC103383489	-0.59395	0.00693897
LOC103388625	-0.597323	3.76e-14
LOC103380006	-0.59844	1.05e-29
LOC103377775	-0.600082	2.39e-14
LOC112486851	-0.600291	1
LOC103398698	-0.601028	0.000234291
sema3c	-0.601052	1.78e-07
creg1	-0.60119	2.67e-13
cdk14	-0.602932	2.13e-33
egln3	-0.603404	1
LOC103384364	-0.607709	4.88e-10
LOC107988495	-0.608109	1
LOC103380139	-0.608357	0.000126916
pla2g4a	-0.609688	1
rock1	-0.609724	1
LOC103378680	-0.611642	1
LOC103397045	-0.613785	1
LOC103378592	-0.614154	1
LOC103397744	-0.614708	0.590577
LOC103385858	-0.615645	1.58e-13
LOC103377851	-0.616869	1.34e-45
fstl1	-0.617279	3.36e-13
LOC103395484	-0.617647	1
LOC103381660	-0.620227	4.7e-31
psme4	-0.622233	1.27e-12
lhx9	-0.622562	1
eea1	-0.623133	1
LOC103378762	-0.623494	6.68e-28
LOC103395228	-0.62458	7.87e-10
hyou1	-0.624729	1.33e-16
spen	-0.627301	1.06e-05
LOC103394282	-0.627344	0.0161551
pskh1	-0.627372	0.00248731
rasa2	-0.627402	1
LOC103392691	-0.628457	3.42e-13
klf11	-0.628649	1
foxo3	-0.630381	0.270142
ptpre	-0.63071	0.000122508
irf8	-0.631174	1
rsad1	-0.632718	1
proser2	-0.633127	2.57e-05
dtnbp1	-0.63329	3.98e-14
LOC103393877	-0.633564	1
LOC103398058	-0.636128	1.17e-28
p2ry4	-0.636472	1
ier3	-0.636782	1
LOC103384639	-0.638258	8.65e-06
lmo7	-0.638794	1.63e-22
fdx1	-0.639173	1.4e-09
LOC103383990	-0.639184	0.158498
LOC103396765	-0.641082	1
LOC103393977	-0.642013	1
plin2	-0.642853	2.07e-19
ano6	-0.643798	1.55e-20
prex1	-0.645977	0.0394631
slk	-0.6468	1.4e-13
cep164	-0.647476	1
LOC103388196	-0.64887	1.1e-11
LOC103378514	-0.653351	1.23e-10
nhsl2	-0.655978	3.9e-11
vps37b	-0.657267	1
crim1	-0.657507	1.41e-05
LOC103389422	-0.657629	0.422664
itpr2	-0.657775	1
LOC103385974	-0.659462	3.22e-22
vegfd	-0.660722	1
pofut2	-0.661628	0.067673
stard10	-0.661986	3.79e-06
LOC103397595	-0.66206	0.118617
LOC103399890	-0.662114	1
LOC103395674	-0.665701	1.86e-07
mttp	-0.665973	1
kiaa1217	-0.670421	2.63e-30
LOC103377889	-0.67109	2.03e-07
tnrc18	-0.671726	3.13e-23
LOC103382553	-0.671885	0.484102
LOC103393683	-0.672456	0.0587041
LOC103383207	-0.672894	1
slc16a9	-0.673446	0.0491347
LOC103377054	-0.673586	1
LOC103392003	-0.675793	4.68e-09
LOC103394934	-0.67618	3.38e-05
prkar1b	-0.677564	2.09e-09
LOC103395921	-0.677815	2.84e-06
znf462	-0.678669	1
phlda2	-0.6798	0.00406702
LOC103393354	-0.681082	0.775873
thap7	-0.681223	0.031643
LOC103397674	-0.681287	0.000319036
timmdc1	-0.683359	4.66e-37
LOC103390581	-0.684712	7.45e-06
LOC103397916	-0.685068	2.08e-33
LOC103396492	-0.685919	2.77e-16
abi1	-0.686746	5.28e-16
ak5	-0.688069	5.27e-53
LOC103391608	-0.689205	1.04e-06
kmt2b	-0.690567	2.18e-38
LOC103388822	-0.692	9.22e-16
LOC103386404	-0.692679	1.05e-07
LOC112486251	-0.696291	6.85e-20
srek1ip1	-0.696587	1.37e-31
LOC103381119	-0.697151	1.5e-06
rrm2	-0.700689	1.48e-08
LOC103392486	-0.70251	7.15e-29
LOC103389979	-0.703759	0.125753
LOC103397166	-0.704121	1
LOC103379860	-0.704953	3.14e-21
agt	-0.705896	1
LOC103393663	-0.706518	8.4e-16
skap2	-0.708195	0.1745
pik3cg	-0.709745	4.7e-23
tbk1	-0.712317	1.16e-38
LOC107989521	-0.712748	0.00142536
LOC103377709	-0.714667	6.36e-45
tox	-0.714795	0.0643297
LOC103390790	-0.714822	1
uros	-0.715167	1.04e-11
LOC103384892	-0.716507	9.85e-05
LOC103399836	-0.71657	0.28036
tp53i3	-0.721062	0.00110162
pde4b	-0.721066	1.44e-19
LOC103397161	-0.721857	0.0563252
msantd4	-0.723367	3e-15
gpsm1	-0.724712	2.29e-06
LOC103384382	-0.725071	7.73e-46
triobp	-0.725955	1
LOC103381519	-0.727929	3.88e-29
celf4	-0.728398	7.78e-06
LOC103392796	-0.728578	1
LOC103381583	-0.729685	1
notum	-0.730472	6.98e-10
cd55	-0.731708	0.104613
cyth1	-0.732359	1
LOC103388519	-0.733715	0.000369437
fam120c	-0.733854	0.235896
LOC103386057	-0.733881	0.0762567
LOC103391279	-0.73566	0.000104685
LOC103394921	-0.736849	4.22e-11
LOC103383402	-0.737253	3.62e-33
fam118b	-0.73752	2.59e-10
LOC103397494	-0.737828	2.28e-25
LOC103388696	-0.738194	0.00202901
LOC103381895	-0.741227	1
LOC103384414	-0.74241	1.3e-31
prkx	-0.743977	1
LOC103394377	-0.744547	0.00114951
spred2	-0.745225	1
LOC103380477	-0.74669	1
LOC103397076	-0.751508	1
LOC103389656	-0.754042	0.200065
LOC103393693	-0.755106	0.102786
ikbkg	-0.755128	7.66e-06
ankrd40	-0.756092	0.0695621
smad1	-0.756301	1.32e-06
dagla	-0.757009	3.07e-42
LOC103393530	-0.760298	1
LOC103395845	-0.76118	0.00615701
galnt12	-0.761651	1
socs3	-0.762403	1
pcdh18	-0.763875	1.5e-31
LOC103388197	-0.766817	1
clspn	-0.767167	1.46e-20
LOC103395024	-0.76785	1
LOC103392534	-0.768018	1
LOC103385043	-0.769338	9.54e-10
ttyh2	-0.770015	2.14e-13
LOC103388839	-0.771717	0.266349
LOC103378032	-0.771848	1
LOC103379307	-0.773049	3.96e-20
ccdc171	-0.773728	5.63e-33
aars	-0.774741	8.61e-11
ezr	-0.775448	4.64e-19
LOC103378746	-0.77634	8.29e-08
LOC112487120	-0.777833	0.745156
dennd2d	-0.778976	0.361858
LOC103384210	-0.779979	1.7e-27
LOC103380196	-0.782239	3.29e-07
LOC112487280	-0.785587	1
LOC103394920	-0.786797	3.9e-09
LOC103395566	-0.7873	3.01e-08
LOC103392072	-0.787413	9.4e-75
sfxn4	-0.789494	1.52e-08
LOC103377993	-0.789499	9.98e-06
LOC103395150	-0.789559	4.42e-15
irf5	-0.791188	1
LOC103377121	-0.791307	3.19e-10
tpi1	-0.792013	2.59e-20
LOC103386694	-0.792252	3.2e-31
aff4	-0.793538	1.66e-11
LOC103395823	-0.794373	1.34e-23
pabpn1l	-0.795934	3.61e-05
zdhhc18	-0.796276	3.68e-05
LOC103396234	-0.796381	2.06e-13
rttn	-0.796523	1
LOC103379448	-0.796631	0.325335
LOC103394397	-0.797779	1
LOC112486550	-0.799696	0.00501613
LOC103383004	-0.804981	0.985134
LOC103392790	-0.804985	1
pknox2	-0.805307	5.06e-13
anos1	-0.806562	5.04e-07
aasdhppt	-0.808155	1
ifih1	-0.808705	1.14e-22
LOC103387815	-0.809055	1
LOC103389706	-0.80937	1
LOC103380806	-0.809415	1
prkca	-0.809748	1.68e-26
LOC103393009	-0.809757	6.76e-15
LOC103399932	-0.811094	0.0272452
LOC103393015	-0.81214	5.29e-46
LOC103388817	-0.812379	1.68e-16
LOC103396165	-0.812421	0.000451632
LOC103377803	-0.813769	6.18e-15
LOC103384564	-0.814261	1
LOC103381764	-0.814693	3.05e-26
tfe3	-0.815232	0.0052616
fbxl2	-0.816726	0.0192589
fam172a	-0.818	1.41e-12
LOC103394950	-0.819255	2.57e-13
cd226	-0.819799	6.91e-10
LOC103388119	-0.820496	1.55e-43
LOC103379069	-0.826345	1.15e-22
hormad1	-0.826384	1
gcc2	-0.826602	3.99e-16
brwd3	-0.827476	1
smarcc2	-0.829611	3.14e-22
LOC103388348	-0.829611	2.17e-20
LOC103396852	-0.834387	6.8e-14
mios	-0.836031	1
c9h19orf67	-0.836214	0.000856297
LOC103376631	-0.836646	1.15e-28
LOC103399918	-0.836883	0.0062188
scnm1	-0.83767	1.01e-22
LOC103379180	-0.83818	4.84e-45
LOC103385474	-0.839307	5.54e-28
mks1	-0.841279	4.51e-12
xkrx	-0.843735	1.14e-11
LOC112488060	-0.844241	4.52e-05
LOC103388851	-0.844758	4.92e-28
selenoi	-0.846434	0.0305374
LOC103383932	-0.847556	1
LOC103395354	-0.8482	8.18e-18
nxpe3	-0.848752	1
LOC103392061	-0.848889	2.38e-28
LOC103396601	-0.849137	7.28e-32
LOC103395010	-0.84983	1.64e-12
pde4c	-0.850052	0.0756198
dennd4b	-0.850948	3.99e-39
catl	-0.853041	9.96e-09
LOC103384693	-0.853298	1
LOC103385823	-0.855204	1.06e-06
polrmt	-0.855974	1.25e-05
cc2d1b	-0.856067	1.77e-18
LOC103384725	-0.856694	0.073492
LOC103385738	-0.857349	0.00571205
hsf2bp	-0.861487	1
LOC103386258	-0.862439	1
LOC103393003	-0.86472	1.15e-29
arvcf	-0.866634	1
adamts1	-0.868104	7.64e-21
LOC103396169	-0.869949	5.71e-47
rap1gds1	-0.873755	0.000454427
rbm47	-0.874399	0.000140733
pik3r6	-0.874851	5.95e-11
pgk1	-0.875558	1.06e-08
madd	-0.880955	5.79e-06
smox	-0.882037	1
apbb1	-0.882604	0.0686692
LOC103383562	-0.883647	1.15e-08
actb	-0.885798	7.05e-16
eif4enif1	-0.88676	0.0934483
nbeal2	-0.888707	1.46e-37
rmnd1	-0.889904	1
tcf20	-0.892024	3.75e-16
LOC103390142	-0.895035	1
tmem101	-0.897911	1
csrp2	-0.89868	1.97e-13
LOC103390461	-0.898814	0.159354
LOC103383992	-0.899045	8.61e-14
LOC103381096	-0.900261	1.2e-12
LOC103396629	-0.902771	1.29e-05
LOC103378219	-0.904394	2.93e-08
LOC103397669	-0.904566	8.12e-09
LOC103379534	-0.907648	1.4e-16
LOC103385167	-0.90772	6.18e-08
id1	-0.908481	6.13e-18
cgnl1	-0.908966	4.91e-35
LOC103393068	-0.90956	5.71e-17
coq10b	-0.911802	0.00535492
pdyn	-0.912545	1
LOC103382885	-0.914846	4.37e-27
LOC103382846	-0.914988	3.1e-06
LOC112488494	-0.915229	4.06e-36
LOC103390446	-0.915331	2.5e-11
sec22b	-0.917931	2.27e-06
isyna1	-0.918006	0.000775722
LOC103387140	-0.918742	1
LOC112487740	-0.92691	0.041563
cdk6	-0.927951	0.0719841
LOC103382911	-0.929515	1.05e-27
LOC103382977	-0.932758	1.96e-38
LOC103399955	-0.933665	1
snta1	-0.934067	8.67e-26
LOC103392929	-0.934994	0.00367378
kif21b	-0.935004	1
LOC103397470	-0.938203	1
gda	-0.938307	6.77e-08
camkv	-0.939695	3.52e-16
LOC103381859	-0.940402	2.94e-22
LOC103398821	-0.940871	1.46e-13
LOC107988587	-0.941791	1.01e-08
LOC112487842	-0.947283	1
zar1	-0.947616	1.15e-43
LOC103385752	-0.947761	1.51e-08
LOC103389567	-0.949447	0.000130777
mpdz	-0.953194	1.01e-35
LOC103379551	-0.953485	1.04e-48
zc3h3	-0.954121	1
LOC103392937	-0.95473	1
slc29a3	-0.955452	0.0051666
LOC103376955	-0.956984	1.04e-18
LOC103383811	-0.95732	1
LOC103394264	-0.957971	1
LOC103388716	-0.958037	0.861302
LOC112488376	-0.965679	4.43e-05
dnase2	-0.965745	3.33e-08
kank3	-0.968106	2.42e-29
ydjc	-0.969931	5.66e-24
fat1	-0.974424	8.84e-12
LOC103388981	-0.974996	1
LOC103380080	-0.97713	6.08e-27
col1a2	-0.979197	1
ei24	-0.983964	8.81e-10
pyroxd2	-0.987209	4.72e-30
afap1	-0.992934	0.310173
survivin	-0.999097	1.42e-18
LOC103383792	-1.0009	0.0565493								LOC103383792		arid3a
LOC103389211	-1.00279	2.4e-22								LOC103389211		zeb1
LOC103398827	-1.00454	0.0133306								LOC103398827		znf407
LOC107989059	-1.00497	1								LOC107989059		pou2f2
LOC103396526	-1.01281	6.94e-09								LOC103396526		ikzf2
LOC103399936	-1.0136	1								LOC103399936		zhx1
LOC103377053	-1.01425	1.51e-11								LOC103377053		tcf21
arid3a	-1.02085	7.07e-23								ARID3A
LOC103394339	-1.02149	1.69e-08								LOC103394339
LOC103391194	-1.02569	1.48e-35								LOC103391194
LOC103387681	-1.02587	1								LOC103387681
LOC103379631	-1.0308	1								LOC103379631
LOC103378369	-1.03717	1								LOC103378369
tpr	-1.03734	4.44e-31								TPR
LOC103394265	-1.03849	1								LOC103394265
nkd2	-1.04345	1								NKD2
LOC103386063	-1.05662	1								LOC103386063
clic2	-1.05867	1.45e-06								CLIC2
LOC103380383	-1.06057	4.35e-18								LOC103380383
cyr61	-1.06716	0.201239								CYR61
arhgef37	-1.06926	1.08e-41								ARHGEF37
hook2	-1.07159	1								HOOK2
LOC103387799	-1.09497	4.1e-12								LOC103387799
LOC103379616	-1.09974	0.000742476								LOC103379616
LOC103381564	-1.10119	3.01e-14								LOC103381564
LOC103396406	-1.10179	2.13e-22								LOC103396406
cdkn2c	-1.10439	9.21e-21								CDKN2C
LOC103395017	-1.10515	1								LOC103395017
LOC103396793	-1.10974	4.95e-31								LOC103396793
LOC103381292	-1.11133	5.29e-07								LOC103381292
LOC103384495	-1.11553	1								LOC103384495
LOC103388269	-1.11955	9.09e-07								LOC103388269
asphd2	-1.12267	3.19e-13								ASPHD2
inpp4b	-1.1271	5.57e-08								INPP4B
top2a	-1.13535	0.0600819								TOP2A
LOC103386557	-1.13617	2.35e-10								LOC103386557
smc1a	-1.15644	2.58e-26								SMC1A
znf407	-1.15867	0.00278802								ZNF407
vgll3	-1.15916	2.38e-22								VGLL3
LOC103398656	-1.16564	2.44e-11								LOC103398656
mpp6	-1.16856	7.81e-34								MPP6
dlec1	-1.17018	6.25e-11								DLEC1
asb1	-1.1722	5.24e-15								ASB1
LOC112487460	-1.1769	4.03e-05								LOC112487460
LOC107990040	-1.18233	0.180295								LOC107990040
bend5	-1.18472	1.62e-37								BEND5
LOC103396390	-1.18522	4.33e-24								LOC103396390
plk3	-1.18732	1.22e-10								PLK3
akap13	-1.19379	1.05e-09								AKAP13
wdr53	-1.19501	1.51e-11								WDR53
spin1	-1.20207	9.9e-27								SPIN1
ccnb1	-1.20207	7.79e-52								CCNB1
pak1	-1.20543	1								PAK1
LOC103383249	-1.21533	6.85e-08								LOC103383249
kndc1	-1.22563	7.32e-15								KNDC1
LOC103391990	-1.23029	2.46e-31								LOC103391990
LOC103396640	-1.23236	0.00632245								LOC103396640
LOC103397124	-1.242	2.25e-13								LOC103397124
LOC103395115	-1.25057	3.81e-46								LOC103395115
eda	-1.25075	1.54e-09								EDA
tesk1	-1.25782	6.05e-10								TESK1
adcy3	-1.26379	6.63e-05								ADCY3
nucb2	-1.26696	2.77e-21								NUCB2
LOC103385340	-1.28405	4.06e-09								LOC103385340
plcb4	-1.29014	5.32e-18								PLCB4
LOC103381417	-1.30027	1.13e-31								LOC103381417
kcnk1	-1.30331	1								KCNK1
pdia5	-1.3122	1								PDIA5
man2a2	-1.31687	2.36e-27								MAN2A2
LOC103389932	-1.32448	1.56e-08								LOC103389932
rerg	-1.32531	8.07e-33								RERG
tcf21	-1.32753	5.89e-14								TCF21
LOC103389122	-1.32933	1.41e-07								LOC103389122
LOC103379713	-1.33648	5.89e-41								LOC103379713
fgd1	-1.35623	1								FGD1
LOC103385810	-1.36663	3.57e-24								LOC103385810
LOC103396709	-1.37726	4.11e-08								LOC103396709
LOC103393889	-1.37832	0.60704								LOC103393889
col20a1	-1.37946	2.05e-10								COL20A1
LOC103385566	-1.38118	2.47e-35								LOC103385566
LOC103393016	-1.39103	7.39e-07								LOC103393016
LOC103390386	-1.41701	3.82e-41								LOC103390386
lig1	-1.43304	7.13e-30								LIG1
ND5	-1.43782	1								ND5
LOC103379620	-1.45483	5.92e-97								LOC103379620
LOC103394820	-1.46043	8.04e-09								LOC103394820
stard5	-1.46908	8.22e-13								STARD5
camsap1	-1.4695	7.35e-12								CAMSAP1
rbm46	-1.47103	1.32e-06								RBM46
LOC103392211	-1.47131	5.59e-15								LOC103392211
LOC103387352	-1.48166	1.14e-19								LOC103387352
LOC107990063	-1.48398	8.64e-34								LOC107990063
neb	-1.50687	6.79e-31								NEB
LOC103393393	-1.52155	5.6e-22								LOC103393393
LOC103388176	-1.53248	0.000188959								LOC103388176
LOC103384096	-1.54229	9.27e-06								LOC103384096
LOC103390734	-1.60071	1								LOC103390734
zhx1	-1.63205	1								ZHX1
LOC103385446	-1.6841	1								LOC103385446
LOC103397902	-1.68796	4.39e-15								LOC103397902
LOC103396071	-1.69761	2.07e-46								LOC103396071
LOC103394674	-1.71427	6.73e-17								LOC103394674
kif1a	-1.71791	1.88e-34								KIF1A
LOC107988775	-1.72642	4.4e-57								LOC107988775
LOC103382285	-1.77383	1.43e-13								LOC103382285
LOC103396618	-1.80164	2.52e-10								LOC103396618
ND1	-1.84305	1								ND1
LOC103393202	-1.86535	1.86e-45								LOC103393202
ND3	-1.91491	1								ND3
ND2	-1.96288	5.52e-12								ND2
ND4	-2.00013	0.00464348								ND4
LOC103399023	-2.01988	2.49e-61								LOC103399023
LOC103390914	-2.02378	8.74e-93								LOC103390914
LOC103380292	-2.0273	6.66e-10								LOC103380292
nup50	-2.07153	0.000439103								NUP50
LOC103391742	-2.07574	2.48e-66								LOC103391742
LOC103383075	-2.07577	2.18e-28								LOC103383075
COX3	-2.09041	0.092496								COX3
LOC103398515	-2.11377	9.18e-82								LOC103398515
ipo5	-2.18546	6.37e-17								IPO5
CYTB	-2.19671	1								CYTB
LOC103389481	-2.2347	1.28e-48								LOC103389481
LOC103397452	-2.2412	6.47e-25								LOC103397452
LOC103381247	-2.28391	2.38e-95								LOC103381247
LOC103380918	-2.29254	4.13e-88								LOC103380918
LOC112487260	-2.3624	1.3e-36								LOC112487260
LOC103382284	-2.4442	2.07e-21								LOC103382284
COX2	-2.60145	5.29e-07								COX2
ATP6	-2.60876	2.83e-18								ATP6
LOC103380971	-2.68829	2.83e-38								LOC103380971
COX1	-2.77718	1.1e-21								COX1
LOC103378060	-2.78936	1.55e-105								LOC103378060
LOC103384648	-3.21876	4.92e-64								LOC103384648
LOC103377514	-3.25688	1.47e-86								LOC103377514
LOC112487259	-4.15228	2.46e-99								LOC112487259

## Sheet: Mitotic oogonia-Oocyte
Gene	log2FC	p_val
LOC103377514	3.69772	0
LOC112487259	3.6935	0
LOC103382284	3.26149	1.56e-241
LOC103385446	3.13467	1.62e-278
LOC103383075	3.10239	2.75e-302
LOC103397452	2.91184	1.99e-302
nup50	2.90483	7.91e-174
COX3	2.65538	1
LOC103382285	2.61171	4.69e-251
LOC103393807	2.58561	3.41e-301
ATP6	2.51901	5.67e-15
LOC112487247	2.50993	1.93e-204
LOC103380971	2.49948	9.83e-171
LOC103384648	2.47812	6.85e-205
CYTB	2.37733	1
LOC103391742	2.25291	0
ipo5	2.23174	2.4e-136
LOC112487726	2.22928	3.35e-112
LOC103393202	2.22569	0
LOC103395822	2.21561	1.16e-89
LOC103390386	2.20087	0
LOC103379018	2.17166	0
LOC112487260	2.14133	5.22e-77
sall4	2.12246	1.54e-138
LOC103389481	2.09416	6.7e-199
LOC103394674	2.06949	3.49e-132
LOC103380461	2.03568	1.48e-117
LOC103397210	2.02043	1.24e-205
COX1	2.01107	0.00736561
ccna2	2.00411	0
LOC103380918	1.98802	1.53e-303
LOC103395150	1.96936	3.78e-292
LOC103378063	1.95888	1.39e-180
LOC103383792	1.9356	3.58e-100
wdr53	1.89559	1.4e-146
LOC103383897	1.89113	1.3e-125
eif4enif1	1.84044	1.06e-218
dnmt1	1.80178	9.92e-105
COX2	1.77345	1
ND4	1.71902	1
LOC103395009	1.70894	1.66e-210
rrm2	1.68259	1.11e-232
actb	1.68228	0
tesk1	1.67785	4.25e-166
larp6	1.65098	5.23e-145
LOC103387140	1.64265	8.77e-63
clspn	1.64157	6.01e-77
LOC103393530	1.62298	2.46e-122
lig1	1.61243	8.33e-85
gmnn	1.61014	9.4e-283
LOC103382154	1.60208	1.77e-244
itgb4	1.60141	3.36e-169
LOC103389210	1.56881	7.48e-197
LOC103397827	1.54631	2.7e-128
LOC103385810	1.54236	6.19e-143
plk3	1.53942	1.05e-164
LOC103381564	1.53667	1.63e-66
ND3	1.53344	4.47e-19
ccnb1	1.5312	0
LOC103388196	1.51428	1.69e-52
LOC103397902	1.50948	1.15e-108
LOC103394298	1.49922	4.01e-110
LOC103393997	1.49874	3.55e-80
LOC103392929	1.48979	1.65e-211
rbm47	1.48712	5.4e-58
LOC103396640	1.46997	5.47e-87
rpain	1.46813	2.52e-205
ppig	1.45748	1.82e-50
pdia4	1.45176	1.7e-124
LOC103396811	1.45034	9.66e-90
nrp1	1.43749	1.02e-74
gpx3	1.43391	1
LOC103381494	1.41512	5.5e-108
smc2	1.4104	1.21e-46
tent5c	1.40749	5.77e-107
LOC103393393	1.39964	1.68e-10
LOC103384241	1.3948	2.85e-125
c1qtnf2	1.39182	1
LOC103392211	1.3809	1.07e-58
LOC103380280	1.37741	1.11e-101
LOC103380292	1.37372	1.01e-63
cyth1	1.37293	3.08e-35
LOC103377497	1.36025	1.46e-84
hook2	1.35481	1.81e-19
LOC103381447	1.35005	1.16e-156
sox6	1.34228	3.02e-59
igf2bp3	1.34208	6.38e-109
abl2	1.33225	2.81e-37
LOC103393683	1.33059	1.57e-134
LOC103383868	1.30698	8.3e-116
spin1	1.29856	6.11e-33
cpeb1	1.29299	1.06e-143
hirip3	1.28966	1.89e-99
rgs14	1.28907	1.48e-141
pabpn1l	1.28411	7.58e-132
cactin	1.28167	1.2e-190
ripor2	1.27614	1.63e-06
ND2	1.26906	1.14e-27
LOC103389122	1.26331	4.64e-67
ND1	1.26057	2.31e-14
kif1a	1.26039	3.21e-63
LOC103390753	1.25658	4.34e-107
rara	1.24141	9.82e-131
LOC112488055	1.23825	2.32e-68
zfp36l1	1.23204	1.02e-134
rad17	1.22471	2.26e-42
mfsd6l	1.22127	3.09e-58
LOC103377641	1.20488	6.06e-163
mycl	1.1921	1.71e-44
LOC112487460	1.18084	6.09e-12
LOC103378758	1.1807	4.57e-14
LOC103395674	1.17824	5.52e-19
pdss1	1.17403	6.61e-16
LOC112487842	1.16703	1
LOC103394064	1.15129	4.82e-121
cgnl1	1.15021	4.74e-28
LOC103398386	1.15011	1
LOC103396247	1.14686	6.29e-74
LOC103385684	1.14549	1.83e-170
top1	1.14335	8.21e-107
hspd1	1.13609	3e-96
LOC112487161	1.1339	1.54e-65
LOC103385809	1.13159	1.49e-13
LOC103395010	1.12774	1.55e-106
LOC103393448	1.12575	1.94e-93
LOC103397674	1.12455	3.27e-207
LOC103387015	1.12255	1.07e-49
LOC103377726	1.12089	2.41e-11
LOC103386239	1.12082	4.28e-74
LOC112487387	1.10674	0.128584
sart1	1.10644	7.4e-104
LOC103383249	1.1041	8.61e-48
LOC103379796	1.10265	8.66e-114
smc1a	1.09801	2.4e-162
LOC103398430	1.09793	1.31e-122
LOC103393016	1.09791	2.25e-53
zhx1	1.09674	1.2e-27
LOC107990063	1.09227	4.44e-111
nop2	1.09067	1.26e-118
LOC103393603	1.08717	1
vasp	1.0869	5.01e-94
cep85	1.08529	4.07e-64
vgll3	1.07581	3.3e-57
LOC103380116	1.07522	1.84e-08
LOC103396944	1.07516	7.13e-91
LOC103394265	1.07311	2.4e-50
LOC103388176	1.06971	4.33e-36
ubp1	1.0691	1.62e-21
gcc2	1.06875	2.22e-20
cc2d1b	1.06825	1.3e-52
abi2	1.06541	1.3e-104
klhdc3	1.06472	5.31e-49
LOC103390461	1.06407	8.72e-80
elovl7	1.06127	5.57e-62
cep164	1.05877	1.27e-08
irf5	1.05676	7.71e-39
marcks	1.05383	3.68e-101
LOC103391262	1.05355	9.26e-100
LOC103382222	1.05331	2.04e-167
rab11fip4	1.05238	1.07e-98
LOC103383494	1.05186	1.33e-77
LOC103379069	1.05146	4.54e-115
LOC103384725	1.0509	3.01e-100
app	1.04984	1.42e-71
ND5	1.04414	0.575585
top2a	1.03871	1.26e-18
LOC103395384	1.03845	1.27e-135
chaf1a	1.03701	2.79e-24
cachd1	1.03502	2.63e-71
LOC103393889	1.03124	9.3e-06
LOC103385998	1.02643	2.68e-70
iqca1	1.02289	1.19e-107
LOC103379616	1.01989	4.58e-54
LOC103387538	1.0188	2.03e-128
madd	1.01866	9.6e-47
LOC103383990	1.01676	7.93e-41
LOC103394339	1.01339	9.25e-09
pgk1	1.01286	5.04e-75
LOC103376956	1.01223	4.73e-33
LOC107989418	1.00579	1.2e-138
LOC103382885	1.00456	4.44e-42
LOC103377924	1.00401	2.71e-36
LOC103386349	0.998728	2.1e-89
LOC103384172	0.9983	8.61e-66
gnb1	0.996536	3.94e-95
osbpl9	0.993791	3.69e-24
LOC103399836	0.992421	3.32e-20
LOC103386258	0.991944	1.2e-21
gnl3	0.988222	4.61e-35
plpp2	0.987076	1.04e-15
scamp2	0.986275	7.83e-33
LOC103388024	0.981909	1.66e-72
LOC103390734	0.978591	4.41e-30
coq10b	0.976744	1.72e-15
nufip2	0.976072	1.98e-76
gm2a	0.974632	8.46e-77
LOC103378871	0.974322	4.5e-28
LOC103396071	0.974029	2.77e-51
LOC103385394	0.968373	6.91e-84
c2cd5	0.967589	5.61e-65
pdia5	0.966986	2.27e-60
LOC103382815	0.966241	3.2e-98
clic2	0.964256	1
chd9	0.960741	2.41e-37
bend5	0.958976	7.56e-172
cfap47	0.952548	1.13e-179
arid4a	0.952036	8.4e-17
LOC103393684	0.95167	7.31e-132
limd2	0.951281	6.04e-25
arid3a	0.950196	8.97e-207
prkca	0.94844	1
gab3	0.947847	1.02e-188
dnajc2	0.946413	6.33e-24
LOC103393009	0.945914	1.91e-33
nop56	0.942512	5.29e-95
LOC103389932	0.941664	3.87e-39
LOC103394950	0.941188	2.09e-18
LOC103378450	0.941059	8.7e-32
LOC103397669	0.939065	1.5e-54
pabpc1	0.938977	2.81e-132
ddx23	0.938237	2.14e-85
mdn1	0.93742	4.48e-59
ppp1r3c	0.935911	3.71e-58
pigv	0.933287	5.45e-25
hdlbp	0.932796	2.81e-144
LOC103398656	0.932201	1.11e-52
LOC103386063	0.931865	1
taf2	0.930321	0.0146658
tbk1	0.929817	7.74e-14
nbeal2	0.927836	4.21e-82
dkc1	0.927665	1.01e-65
LOC103398589	0.927065	1
kdm6b	0.918229	1.55e-102
LOC103390420	0.918143	8.5e-50
cwf19l2	0.916088	1.52e-41
LOC103390985	0.913912	2.07e-40
LOC103391951	0.907676	6.99e-10
LOC103383101	0.906371	1.43e-110
LOC103380501	0.901567	3.02e-05
LOC103396765	0.901201	1
grwd1	0.900177	8.03e-77
prex1	0.899485	3.48e-92
LOC103381190	0.898941	1
atp6v1a	0.897892	1.84e-39
LOC112487727	0.893133	1
tpr	0.889498	4.74e-74
LOC103387759	0.887412	1.25e-12
atrx	0.886382	9.35e-87
cdk6	0.885034	9.66e-55
incenp	0.884145	5.34e-11
cep135	0.881506	1
atxn7l3	0.878978	1
ybx2	0.877629	2.97e-157
LOC103385858	0.871899	2.99e-81
LOC103386057	0.870645	2.26e-38
LOC112488376	0.868328	1.14e-43
LOC103376746	0.866347	2.5e-262
hmgxb4	0.865446	2.88e-27
LOC103386792	0.865005	1.58e-89
mphosph10	0.864955	6.37e-21
wsb1	0.8627	3.93e-77
mkl2	0.862693	1.95e-40
nucb2	0.862305	9.35e-100
LOC103396793	0.862235	9.35e-114
rrp8	0.862045	1.28e-22
akap13	0.861676	1.68e-38
LOC103387553	0.860441	7.94e-69
LOC103397092	0.860344	1.94e-31
ezr	0.859769	2.3e-93
larp1	0.859177	4.92e-120
zdhhc18	0.858881	0.000883435
LOC103384892	0.856076	3.77e-130
sh3kbp1	0.855179	1
LOC103386693	0.855005	4.86e-36
LOC103382395	0.853926	1
LOC103393571	0.850733	8.09e-36
LOC103388325	0.8507	3.47e-108
lsm12	0.850643	1.35e-107
acss2	0.8504	3.53e-53
rasgrp2	0.850354	0.000747989
LOC103384693	0.850145	0.000270303
LOC103399842	0.849616	1
gpsm1	0.849485	9.68e-51
LOC103384937	0.849208	3.68e-71
map3k7	0.847411	5.95e-06
golga2	0.846141	8.85e-76
LOC103379307	0.845356	2.48e-87
LOC103395744	0.84487	1
LOC103383489	0.844328	1.69e-45
LOC103397377	0.842745	2.33e-86
edc4	0.838745	0.353683
slc38a10	0.834762	5.95e-41
LOC103385776	0.831281	6.7e-37
LOC103390124	0.830905	1.4e-87
sema3b	0.830169	6.1e-50
ppt2	0.824726	3.62e-26
LOC103386434	0.824203	1.84e-120
LOC103399955	0.82275	1.23e-78
LOC103392545	0.822746	1
LOC103378117	0.822024	1
itpr3	0.819328	2.74e-08
LOC103383932	0.811894	5.84e-21
slc7a5	0.809141	7.05e-79
LOC103396610	0.808065	3.47e-09
mrgbp	0.805852	5.44e-06
maff	0.800916	1.33e-145
LOC103386930	0.800202	1.53e-07
samd11	0.797086	6.09e-13
LOC103391726	0.796143	3.56e-22
dhx38	0.795284	9.27e-42
pknox2	0.794896	2.14e-08
LOC103396308	0.794825	1
usp13	0.794748	2.44e-121
LOC103381292	0.786467	1
LOC103385778	0.780982	3.18e-50
pdia6	0.780909	3.56e-59
fat1	0.780004	5.79e-66
LOC103385474	0.779418	2.15e-61
myo1c	0.777406	2.4e-17
dennd4b	0.777259	1.15e-06
LOC103384969	0.77433	4.74e-81
LOC112487575	0.770434	1.34e-94
LOC103393354	0.769617	4.07e-46
LOC103378925	0.768371	5.61e-28
adam19	0.768105	3.13e-163
LOC103380924	0.766862	2.69e-32
LOC103382911	0.765236	7.2e-129
nexmif	0.763548	6.61e-06
psme4	0.763026	1.75e-13
eea1	0.762124	1.18e-20
baz1b	0.761695	1.03e-15
gramd2a	0.760514	0.00192873
LOC103383562	0.760304	4.84e-16
LOC103386711	0.759691	0.0716572
eef2	0.75867	6.29e-88
adcy3	0.75749	0.490047
mau2	0.756508	4.47e-78
LOC103380383	0.756469	5.14e-12
LOC103382553	0.756268	1.72e-10
hdgfl2	0.755166	4.57e-46
slc29a3	0.754973	1.28e-61
pskh1	0.753729	2.66e-12
LOC103397052	0.752337	9.64e-44
LOC103383553	0.752186	3.84e-42
LOC103380197	0.751641	3.49e-27
LOC103389570	0.75016	1.25e-51
LOC103383207	0.750129	1.96e-93
LOC103392614	0.74963	3.18e-102
ttll9	0.748603	9.6e-86
ugt8	0.748273	1.05e-10
ugcg	0.747845	5.98e-05
LOC103383402	0.747736	1.17e-127
asphd2	0.746017	5.56e-74
LOC103378569	0.746007	5.51e-10
LOC103378060	0.745621	8.21e-180
radil	0.744418	3.05e-128
LOC103393003	0.743909	1.16e-117
trps1	0.743002	1.92e-192
LOC103384950	0.742727	1.85e-10
u2surp	0.741341	1.92e-39
bclaf3	0.739955	1
pik3r6	0.738916	4.52e-89
LOC112487120	0.738811	8.71e-28
nop58	0.737805	3.99e-72
znf148	0.735891	1.21e-28
LOC103392691	0.73414	1
LOC103393776	0.734116	2.81e-57
LOC103396390	0.731604	4.65e-69
LOC103380804	0.731104	1
prdx2	0.730685	3.87e-13
LOC103391287	0.730525	9.64e-21
LOC103386370	0.730505	6.7e-98
sft2d1	0.730485	6.73e-24
LOC103382977	0.727136	1.58e-64
LOC103393325	0.724107	1.46e-09
notum	0.723761	1.24e-43
LOC103394274	0.723699	2.63e-78
LOC103394377	0.719962	8.89e-68
hyou1	0.719295	3.79e-52
LOC103379525	0.718936	7.76e-30
p4ha1	0.718425	2e-49
mvp	0.717793	5.81e-55
pdgfra	0.717519	1
fam133b	0.717256	8.4e-48
LOC103387681	0.716786	0.0100894
isyna1	0.716576	4.92e-27
stab1	0.714515	1
LOC103392617	0.713973	1.49e-07
LOC103381895	0.713268	4.61e-33
LOC103390444	0.7132	2.1e-104
LOC112488424	0.712952	2.68e-34
LOC103381276	0.712909	5.76e-06
pgd	0.712795	1.89e-28
LOC103385414	0.712056	2.13e-103
kcnk1	0.710652	1.67e-19
dok1	0.707977	3.14e-65
gtf2a1	0.707607	6.24e-38
aff4	0.707476	1
LOC103377054	0.705495	3.5e-62
LOC103384367	0.704158	1.35e-50
LOC103387683	0.703468	5.14e-39
asb1	0.702147	7.78e-59
ppard	0.700792	2.25e-55
ddx21	0.700369	3.53e-99
rabgap1l	0.699871	4.59e-31
LOC103380477	0.699271	1.38e-71
btg1	0.698387	2.96e-143
LOC103377906	0.698017	1.1e-54
dhx36	0.697004	5.11e-33
luc7l3	0.69656	9e-05
LOC103393877	0.696204	3.66e-42
ei24	0.695297	2.11e-48
LOC103377851	0.693468	3.47e-152
usp33	0.692459	0.00333819
tg	0.69081	1
pfn2	0.687327	4.87e-168
gripap1	0.687069	1
LOC103396618	0.685844	1.19e-07
LOC103392558	0.683985	9.35e-63
LOC103396492	0.683204	2.26e-116
fam118b	0.682192	2.88e-71
LOC103396123	0.680824	2.24e-31
LOC103388441	0.67716	5.33e-50
shc1	0.675926	2.08e-62
pik3cg	0.67524	3.49e-60
LOC103388119	0.674886	4.97e-183
cd2bp2	0.674637	2.08e-62
mpp6	0.674338	2.6e-118
LOC103396437	0.673196	2.98e-117
smarcc2	0.672882	7.58e-97
LOC103376955	0.672831	1.09e-06
ydjc	0.672554	3.86e-87
LOC103387484	0.669224	0.766045
atp9b	0.668526	1.33e-80
agt	0.667417	9.56e-18
hivep3	0.66738	6.28e-25
LOC103388981	0.666257	1.23e-20
LOC103383283	0.665131	5.4e-47
LOC103390254	0.66496	4.46e-05
LOC103388768	0.662833	0.00144955
LOC103393285	0.660569	1
LOC103390581	0.660064	5.55e-37
LOC103380180	0.659924	1.45e-83
LOC103381417	0.659339	5.3e-13
celf4	0.657745	0.000759164
LOC103388544	0.656958	1.11e-62
phospho1	0.655688	1.11e-74
LOC103379081	0.652807	2.4e-62
LOC103394921	0.6497	3.78e-22
LOC103383558	0.64953	2.04e-66
vps37b	0.649315	1
hipk2	0.647573	3.79e-115
LOC103386593	0.647445	2.02e-71
LOC103380531	0.646927	1.11e-59
prrg2	0.646275	2.97e-40
tox	0.645632	1.97e-44
emilin2	0.645519	1.15e-27
LOC103397731	0.643794	1
itpr2	0.643674	3.45e-131
anxa1	0.643132	7.11e-14
pnrc2	0.642879	1.47e-85
zfhx3	0.642689	1
LOC103381614	0.641385	0.000828096
LOC103381858	0.640618	1.27e-69
spen	0.640473	8.77e-99
foxo3	0.640463	4.51e-33
LOC103389972	0.639927	0.123625
LOC103378762	0.637767	7.8e-92
rbm28	0.636817	1
LOC103392003	0.633798	0.0154203
LOC103397494	0.633449	4.39e-129
tcirg1	0.633291	1.45e-69
survivin	0.632042	3.4e-20
LOC103393977	0.631949	3.55e-46
lrp6	0.631344	3.38e-16
LOC103381306	0.630982	8.41e-75
sema3a	0.629286	7.18e-119
LOC103383626	0.629241	1.77e-47
mical3	0.629027	3.25e-43
LOC103385780	0.628073	7.94e-65
LOC103388557	0.62732	3.67e-45
chd1	0.626943	1
LOC103399827	0.626243	1.3e-116
asrgl1	0.625522	1
LOC103382509	0.625456	1.79e-45
neb	0.623992	3.21e-77
LOC103393693	0.620731	4.28e-48
prkx	0.617538	1.69e-55
mios	0.616934	1.56e-12
fam50a	0.614116	9.64e-17
nktr	0.613545	2.38e-34
LOC103386478	0.612182	3.85e-66
LOC103382708	0.610963	0.000181024
pcdh18	0.610846	2.55e-52
LOC103378563	0.610597	9.73e-39
LOC103397061	0.610468	4.21e-19
LOC103387155	0.609879	3.33e-165
pidd1	0.607737	2.09e-99
znf318	0.606708	8.54e-33
pdcd4	0.606586	8.4e-48
ktn1	0.605101	0.253812
wdr19	0.605051	4.87e-62
LOC103396169	0.604162	1.58e-70
LOC103394820	0.604129	1.09e-89
LOC103388490	0.604097	7.03e-60
diaph1	0.603358	5.64e-60
camkv	0.60302	6.1e-76
LOC103398057	0.600114	9.24e-131
gpbp1l1	0.600072	1
LOC103389295	0.599866	1.11e-71
ddx24	0.599542	1.06e-71
kndc1	0.598858	5.67e-22
LOC103379665	0.598674	2.43e-70
wdr1	0.59803	3.55e-70
LOC103383997	0.59448	1
fam172a	0.590914	1.29e-10
LOC103388392	0.590764	5.87e-15
daglb	0.590645	3.47e-92
slc1a5	0.590516	5.5e-44
LOC103396514	0.590429	3.11e-56
LOC103377053	0.589464	4.52e-67
LOC103378165	0.589387	4.88e-06
tnfaip3	0.589155	6.35e-05
LOC103394264	0.587613	1.04e-23
gnas	0.587491	3.16e-18
gzf1	0.585537	1.48e-42
mea1	0.585418	0.00014495
brca2	0.584349	3.45e-10
phf20	0.583934	7.7e-34
chd2	0.580695	7.37e-08
LOC103391502	0.57625	2.07e-27
snx4	0.576154	3.28e-50
LOC103383859	0.575779	1.95e-85
tfe3	0.575304	3e-75
smg6	0.574429	7.04e-38
LOC103385566	0.574078	8.89e-19
LOC103396526	0.574069	1
LOC103391194	0.573156	3.08e-35
nadk	0.57189	4.66e-36
LOC103379941	0.571874	1.68e-43
zeb2	0.571036	3.96e-14
LOC103379291	0.570978	6.76e-50
LOC103394269	0.570715	2.83e-186
dennd2d	0.570668	1.73e-32
LOC103384587	0.570503	1
haspin	0.570389	3.21e-17
LOC103380016	0.569552	3.79e-33
LOC103384096	0.568998	1
LOC103396406	0.568782	8.31e-81
pyroxd2	0.568753	2.64e-113
rdh10	0.567377	2.05e-40
LOC103384719	0.567296	1.17e-17
ccnk	0.563583	9.81e-27
LOC103399892	0.563302	1.81e-86
LOC103397124	0.563076	1
stard5	0.562949	1.23e-11
LOC103378680	0.562484	4.74e-09
fam98a	0.561353	2.52e-22
eif5b	0.56088	1.03e-67
LOC103397916	0.560333	1.62e-129
LOC103395921	0.560186	1.52e-39
prkar1b	0.556596	2.19e-68
aars	0.556497	1.04e-63
LOC103381239	0.553957	4.29e-06
LOC103383650	0.55312	7.81e-05
pdcd6ip	0.552817	3.03e-08
catl	0.551707	1.19e-118
ppm1a	0.551166	1.18e-34
ikbkg	0.55105	5.09e-34
grin2b	0.550817	2.48e-122
LOC107989524	0.550513	2.88e-97
sema3c	0.550258	8.37e-27
LOC103392486	0.549526	3.99e-56
LOC103392140	0.54843	1.12e-36
man2c1	0.548046	0.189222
LOC103398175	0.547349	1.26e-05
LOC103395355	0.544904	6.23e-23
LOC103384770	0.544838	0.00201703
LOC107990040	0.544713	4.26e-17
col20a1	0.544562	7.04e-77
LOC103393823	0.54392	1
itk	0.542956	6.74e-139
dbn1	0.540476	2.27e-37
LOC103381519	0.540452	1.67e-56
LOC103377803	0.540369	1.62e-43
LOC103393663	0.539976	3.43e-55
LOC103377223	0.534532	7.26e-30
LOC103396560	0.534391	3.03e-47
LOC112486851	0.533982	4.8e-14
LOC103397617	0.533093	1
mapk6	0.53141	1.54e-18
arhgef37	0.531329	6.44e-75
LOC103380474	0.530314	1.02e-11
LOC103386337	0.530164	1.04e-174
LOC103387319	0.530141	1
cap1	0.527733	4.23e-81
ttyh2	0.527066	1.66e-114
LOC103393014	0.525809	1.92e-20
dagla	0.525335	4.57e-146
boc	0.525029	2.62e-22
LOC103397068	0.524439	2.38e-40
cdc20	0.522799	4.62e-39
LOC103393952	0.522727	5.51e-67
LOC103389243	0.522643	9.64e-18
stard10	0.52154	7.5e-30
mttp	0.521265	1
adamtsl5	0.521053	1.33e-34
LOC103385384	0.520916	3.47e-85
LOC103399926	0.520724	0.0537589
hyi	0.517082	8.75e-85
usp8	0.515906	2.4e-36
clip1	0.515878	6.38e-16
kiaa1549l	0.51498	2.44e-76
LOC103383791	0.514873	6.34e-86
LOC103384975	0.514567	2.48e-08
nampt	0.513017	3.42e-44
gns	0.511057	3.19e-20
cracr2b	0.510779	1.87e-60
psap	0.510753	1.72e-66
nxnl2	0.510576	3.66e-07
twsg1	0.510469	5.3e-17
LOC103388348	0.509724	1
LOC103377893	0.509708	4.18e-83
LOC103383940	0.508027	1.19e-05
LOC103399890	0.507739	1
peak1	0.506222	6.67e-42
LOC103376883	0.505795	3.52e-14
dcaf8	0.504665	0.00160486
iqgap1	0.503396	6.24e-17
LOC103378219	0.503343	1.82e-113
LOC103380157	0.50331	1.8e-09
tchp	0.502744	1
LOC103379035	0.502439	2.37e-10
samd4a	0.501205	4.9e-32
LOC103393553	0.501073	1
hnrnpr	0.500919	1
LOC103398033	0.500861	1.51e-101
LOC103376631	0.499045	3.71e-26
LOC103386404	0.498332	8.03e-22
eif3a	0.497901	6.86e-37
LOC103379087	0.497604	1
LOC103388556	0.497476	9.29e-46
thoc2	0.497322	5.48e-12
LOC103381660	0.497306	7.34e-59
LOC103394295	0.497092	1
arhgef6	0.49416	6.24e-66
LOC103392960	0.493626	6.35e-05
LOC112487122	0.493269	0.0423501
LOC103384414	0.493134	1.91e-43
LOC103379930	0.491596	1
rrp36	0.491171	3.07e-09
acsf3	0.491071	6.48e-60
map1lc3a	0.490648	2.97e-20
LOC103388696	0.489855	1.41e-62
dlec1	0.489342	4.73e-22
slk	0.489132	0.00895351
LOC103385092	0.489113	2.79e-15
ubtf	0.488128	2.99e-93
LOC103393350	0.487774	1.8e-37
LOC103378592	0.487629	0.00072377
bptf	0.4874	2.25e-26
alcam	0.486946	1.99e-163
emilin3	0.485588	0.348641
znf407	0.48493	2.23e-48
LOC103376856	0.484729	1.02e-12
nkap	0.484384	1.45e-34
ift81	0.483469	3.34e-23
kmt2b	0.483167	2.83e-10
dnase2	0.482397	6.65e-13
LOC103379713	0.482298	4.74e-102
cfl1	0.482289	4.66e-59
LOC103377179	0.48131	1
spred1	0.48102	6.02e-142
LOC103396234	0.480144	2.97e-63
LOC103378514	0.475411	1.16e-45
LOC103387352	0.474213	2.11e-19
LOC103391967	0.474016	7.99e-46
kif21b	0.473972	1
LOC103396165	0.47343	2.38e-34
LOC103382082	0.472307	1.24e-22
LOC103395228	0.472281	2.29e-114
gnb4	0.469756	0.0104493
LOC112488040	0.469451	1.76e-95
map4	0.468703	1.25e-18
ralgapb	0.467616	2.22e-06
LOC103393294	0.466466	4.2e-28
LOC103393893	0.466309	1
ccdc50	0.466227	3.61e-06
LOC103377592	0.465836	1.95e-37
LOC103397579	0.465319	1.19e-90
LOC103377019	0.462663	2.09e-115
tbck	0.46246	1.1e-28
LOC103385556	0.46236	1
LOC103381119	0.460774	7.36e-72
LOC103399056	0.459952	1e-65
LOC107988850	0.459365	3.72e-117
arrdc2	0.459014	2e-28
hnrnpa3	0.458996	5.67e-21
LOC103397161	0.458516	1
apbb1	0.458159	1
man2a2	0.455396	1
LOC103381774	0.453724	1.28e-37
ifih1	0.453526	1
retreg1	0.451902	9.48e-28
LOC103389979	0.451717	6.83e-09
LOC103395545	0.451305	7.17e-41
sf3b1	0.451068	1.06e-33
hhatl	0.451036	1.59e-23
akap9	0.450874	4.52e-20
tnrc6a	0.450559	5.01e-17
LOC103391790	0.449688	5.39e-17
LOC112488041	0.449386	3.74e-28
tmem131	0.447026	2.59e-08
LOC103384306	0.44663	1.09e-30
LOC103387072	0.445119	1.13e-14
LOC103389899	0.444804	4.42e-61
LOC103384259	0.444603	4.01e-49
ano6	0.44421	6.74e-87
ch25h	0.44406	1.21e-55
LOC103384300	0.443809	3.78e-67
dnajc14	0.442318	1
lonrf3	0.442285	1.01e-18
mmp9	0.441994	2.91e-50
LOC103386699	0.44156	2.73e-06
itgb5	0.441176	5.88e-26
LOC103397460	0.4401	1
LOC103385131	0.439975	1.01e-63
cltc	0.439909	1.95e-19
sdc3	0.439349	7.06e-32
dab2	0.437972	1.14e-08
mapk8ip3	0.437306	8.58e-15
LOC103393310	0.437143	2.92e-74
abi1	0.436399	1.31e-20
LOC103384564	0.436091	0.0446177
LOC103384989	0.435525	0.0372437
galns	0.435235	5e-48
LOC103390711	0.434956	4.69e-25
LOC103382846	0.434402	7.56e-08
LOC103387271	0.434215	1
LOC103394898	0.432235	4.1e-40
cpne3	0.431832	1.02e-16
LOC103387669	0.431805	1.76e-12
asmtl	0.431502	7e-37
LOC103379657	0.431287	2.54e-97
itgav	0.430742	6.78e-11
xkrx	0.429986	1.43e-62
pip4k2a	0.429286	1
LOC103384389	0.428335	1.69e-74
ube3a	0.42808	3.89e-19
LOC103384639	0.426851	9.17e-20
ubl3	0.426639	7.08e-88
LOC103381269	0.426578	4.19e-29
LOC103385912	0.425203	1.27e-60
p2ry4	0.424476	1.27e-24
LOC103389996	0.423989	5.68e-62
LOC103378692	0.421705	0.0364683
LOC112488623	0.42147	1.18e-22
LOC103384135	0.419769	2.56e-23
actn4	0.419712	8.19e-109
LOC103398058	0.419247	6.32e-69
hmox1	0.418518	1
LOC103388314	0.413796	9.84e-89
LOC103381466	0.412991	0.0729185
pygl	0.412831	1.17e-83
dst	0.410797	0.000965051
tmem101	0.410194	1
LOC103381121	0.410006	5.12e-29
eif3j	0.409544	2.81e-07
LOC103386637	0.409155	1
LOC103380196	0.409076	3.04e-54
col4a5	0.408902	0.00014308
LOC103394520	0.408849	2.02e-22
fam84a	0.40747	1.85e-91
LOC103391838	0.407197	2.56e-27
txnip	0.406241	8.15e-06
LOC103385167	0.406163	8.7e-26
abcc5	0.405509	1
LOC103391107	0.404391	7.13e-62
LOC103390352	0.404096	1.48e-79
sytl4	0.403893	1.25e-06
nudt22	0.403137	1.68e-35
LOC103378142	0.402368	1.32e-09
LOC103390624	0.400994	1.75e-65
lmo7	0.400022	4.86e-39
unc5a	0.399873	1
LOC103380388	0.399752	0.00550241
nxpe3	0.398482	9.48e-93
LOC103379180	0.398395	1.01e-227
LOC103392534	0.397332	0.0331121
evi5l	0.397118	3.08e-14
LOC103384364	0.39687	1.93e-08
LOC103382107	0.395468	1
mkl1	0.394756	3.12e-15
celf2	0.394301	2.05e-35
mknk2	0.39309	1.28e-107
LOC107989933	0.392594	2.58e-50
LOC112488494	0.392588	2.58e-47
ccni	0.391818	1.31e-31
arap1	0.391064	2.35e-13
LOC103389668	0.38906	1.4e-73
LOC103385958	0.388661	3.04e-47
hk1	0.388105	9.15e-14
fam120c	0.386157	2.03e-37
anos1	0.385711	9.06e-47
LOC103390150	0.385456	1
lbr	0.384902	1
LOC103392424	0.383814	2.08e-18
LOC103398144	0.38323	1
tax1bp1	0.382022	2.47e-18
cpeb3	0.381766	1
zbtb7c	0.381742	1.27e-26
triobp	0.381337	2.29e-11
LOC103384812	0.380133	1.68e-30
LOC103396595	0.377855	1.56e-94
LOC103392954	0.376644	3.52e-36
LOC103393212	0.376538	7.61e-34
arhgap12	0.375666	0.00680444
xpc	0.374309	0.0203836
LOC103387382	0.374261	6.01e-05
zyx	0.374189	1.81e-155
LOC103396557	0.374136	2.3e-24
LOC103378313	0.372645	8.65e-43
p3h2	0.371612	0.681205
LOC103393525	0.371532	6.64e-74
sec22b	0.371107	0.000498803
ccdc93	0.370741	3.9e-30
mmp2	0.370626	6.32e-63
LOC103396244	0.369756	1
smad1	0.369421	1
pdgfc	0.369371	2.75e-12
LOC103391216	0.368691	3.39e-36
fryl	0.367774	1
rpl12	0.367655	3.18e-14
LOC103381376	0.367637	1.01e-76
dazap2	0.367627	1.06e-18
LOC103379475	0.366981	3.7e-43
LOC103378681	0.366492	1
LOC103379860	0.366341	2.3e-115
LOC103384495	0.366137	4.85e-43
LOC103396201	0.36608	1.58e-35
LOC103394242	0.365932	2.26e-23
LOC103385752	0.36522	6.42e-60
LOC103394876	0.365064	1.9e-27
LOC103392061	0.363887	5.1e-20
stk24	0.363659	1
rttn	0.363636	2.58e-25
LOC112486404	0.363036	2.51e-100
LOC103391357	0.362894	1
LOC103395363	0.362279	1.05e-10
LOC103380006	0.361802	8.05e-54
plekha8	0.360378	1.93e-08
tmem50a	0.360208	8.28e-69
LOC103383724	0.359852	1.29e-11
LOC103395115	0.359594	1.32e-05
gmfb	0.359329	6.95e-48
fgd1	0.359224	1
tpcn2	0.359011	1.61e-90
LOC103395837	0.358539	8.02e-09
rasa2	0.356831	5.23e-16
LOC103379893	0.355939	1.67e-127
LOC103381992	0.3552	3.97e-127
acer2	0.355067	1.58e-16
rgs19	0.354474	1.3e-17
trim44	0.352005	1.47e-23
LOC103393523	0.351919	7.11e-46
zbtb10	0.351176	1
LOC103385738	0.350977	1
proser2	0.348623	5.74e-17
LOC103392796	0.347896	0.000794626
casp7	0.347736	1
LOC103377432	0.347362	6.85e-53
LOC103380724	0.345921	1
LOC103396709	0.345701	1
LOC103383004	0.345587	2.9e-07
nkd2	0.344348	0.000597905
znf326	0.342822	2.32e-37
LOC103378835	0.342641	1.85e-34
LOC103395354	0.342398	5.4e-32
miga1	0.341234	1
LOC103392870	0.340218	1
LOC103397076	0.33929	1.35e-13
mme	0.337286	1.82e-17
chst8	0.337004	4.86e-38
LOC103380285	0.336725	2.33e-50
LOC103378630	0.334545	3.36e-36
LOC112486783	0.331595	4.41e-29
csrp2	0.330997	0.193298
tns4	0.329851	4.57e-123
LOC103394596	0.329844	2.33e-09
LOC103385043	0.328073	1
LOC103382323	0.327911	0.224319
LOC103382827	0.327324	8.64e-52
lonrf2	0.326901	1
LOC103398575	0.326076	1
zc3h4	0.325383	1
brwd3	0.324586	9.71e-07
ptpre	0.324463	1.51e-16
c16h3orf70	0.324274	1.85e-71
laptm4a	0.322806	3.11e-14
oga	0.322755	2.88e-13
efemp2	0.322259	3.09e-20
2021-09-10	0.321158	1
LOC103388513	0.320971	1.22e-07
arhgap45	0.320581	4.18e-47
fstl1	0.319291	8.73e-21
LOC103387564	0.319147	4.12e-08
LOC103397595	0.318543	7.75e-08
tardbp	0.317224	0.00163301
LOC112487648	0.317017	0.46655
LOC103388894	0.316636	1
lama5	0.316291	1
LOC103384382	0.315744	8.71e-138
LOC103379573	0.315515	8.59e-06
abcb10	0.314488	2.22e-08
plcb4	0.313418	1
lrp10	0.313262	3.69e-31
ltbr	0.312935	1.81e-22
snrnp70	0.311965	4.4e-94
fam124b	0.310496	3.86e-53
LOC103384445	0.309591	1.56e-41
LOC103392076	0.309557	3.75e-17
zdhhc4	0.307667	5.83e-07
usp43	0.306883	1
spred2	0.306603	2.25e-05
LOC103395726	0.306371	3.1e-157
ddx46	0.306019	5.46e-46
rerg	0.305203	2.74e-15
hmgn3	0.304951	5.16e-31
narf	0.302544	3.16e-31
ssfa2	0.302459	1.77e-56
LOC103396196	0.302386	6.89e-49
LOC103382659	0.301962	1
LOC103381842	0.301598	4.55e-07
LOC103391972	0.301329	5.46e-06
LOC103385695	0.300964	1.24e-24
LOC103388025	0.300322	2.79e-30
mpdz	0.300181	1
LOC103381222	0.298518	3.48e-137
prps2	0.296584	1.66e-44
LOC103388009	0.296317	8.15e-46
pde4c	0.29465	1.7e-15
LOC103389422	0.293943	4.69e-66
slc1a4	0.293275	1.28e-35
LOC103385285	0.292081	5.97e-16
LOC103394282	0.29154	1.54e-41
LOC103384623	0.291023	1
LOC103387331	0.288914	6.67e-29
plod1	0.288694	5.3e-38
upf3a	0.288642	5.62e-10
znf462	0.286607	1.64e-32
LOC103378982	0.28537	9.81e-19
LOC103394559	0.284808	6.87e-19
LOC103380890	0.28408	0.730434
tbx21	0.283664	2.71e-34
LOC103386692	0.283503	1.76e-07
epha3	0.283477	7.76e-15
LOC103396629	0.282087	1
LOC103395845	0.279827	7.95e-26
LOC103388822	0.27876	1.95e-85
LOC103392380	0.278377	3.63e-19
LOC103395839	0.278212	4.97e-50
LOC103398605	0.278044	8.05e-69
epb41l2	0.277782	0.0116924
LOC103383943	0.27743	1
LOC103380797	0.277181	5.61e-12
LOC103385974	0.277125	9.52e-20
LOC103396821	0.276924	7.62e-130
uvssa	0.276417	1
LOC103394115	0.275618	1.46e-06
mycbp2	0.275077	1
LOC103388839	0.274914	4.19e-31
LOC112486550	0.274183	2.11e-45
stat1	0.274145	4.23e-07
LOC103389706	0.273832	0.00016725
LOC107988390	0.272226	2.58e-08
LOC103385995	0.272034	1.21e-126
chrdl2	0.271532	6.91e-68
LOC103391597	0.269769	1.01e-131
negr1	0.268607	1
LOC103379385	0.268579	9.42e-85
LOC103388851	0.268287	4.65e-14
LOC103397239	0.267733	1.89e-158
LOC103394556	0.267673	1.29e-74
blvrb	0.267273	6.6e-05
plag1	0.266983	3.29e-189
LOC103383709	0.266573	0.231382
LOC103381769	0.266293	2.6e-27
LOC103381764	0.266079	1.96e-85
LOC107988351	0.265975	1.01e-68
casz1	0.265934	9.96e-74
rflnb	0.265682	1.93e-14
LOC103386308	0.264693	4.32e-07
sh3bp2	0.264533	3.35e-211
LOC103379795	0.264137	1
dctn1	0.263847	0.000816271
slc6a4	0.263803	1.53e-30
eif4g1	0.263432	6.05e-06
LOC103399943	0.261746	0.028254
gpatch8	0.259866	1.8e-28
pfkp	0.259411	0.0189906
selenoi	0.259313	8.66e-10
LOC103399856	0.258449	1.39e-21
sptlc2	0.257991	1
LOC103391571	0.257647	6.94e-51
klf6	0.257178	1.88e-47
steap4	0.256436	0.00170689
LOC103377770	0.252506	0.444116
LOC103392697	0.25166	0.00448467
p_val	pct.1
myh11	-0.25077	2.17e-34
pdyn	-0.252373	2.76e-43
LOC103376752	-0.254197	1
LOC103390592	-0.255707	1.16e-08
LOC103397081	-0.2562	1
LOC103386219	-0.256442	3.23e-06
LOC103398890	-0.257077	1.6e-15
vegfd	-0.260105	1
crim1	-0.26178	1
LOC103386884	-0.262382	0.00360429
lyz	-0.263476	0.954619
speg	-0.263744	1.21e-24
LOC103388271	-0.264272	0.000695228
LOC103382516	-0.26712	1
rsl24d1	-0.269914	1
LOC103399879	-0.274531	0.00672198
LOC103378707	-0.275387	4.53e-91
ubald1	-0.277651	1.71e-27
orai2	-0.2777	0.000987502
capza2	-0.284121	7.43e-07
LOC103377359	-0.284521	1
LOC103392055	-0.289486	2.04e-06
LOC103398854	-0.290004	0.000686976
LOC103381588	-0.291408	0.000566338
LOC103386225	-0.296725	3.98e-61
LOC103395918	-0.29773	5.2e-38
coch	-0.301673	1.83e-17
LOC103396149	-0.301776	1.27e-39
LOC103394920	-0.302078	1
LOC103386934	-0.305042	1
nr0b1	-0.305703	2.63e-25
spns2	-0.310768	1
LOC103395392	-0.31137	1.07e-08
LOC103378869	-0.311752	3.84e-15
slc35b3	-0.315572	1.43e-05
LOC103397610	-0.316965	2.84e-09
LOC103398957	-0.31784	8.86e-14
hsf2bp	-0.318836	0.000353033
galnt12	-0.319141	1.38e-21
LOC112486791	-0.321982	3.75e-25
LOC103380429	-0.322064	2.42e-12
LOC112486382	-0.32265	0.0289023
LOC103379305	-0.323926	1
arl5a	-0.326545	9.78e-07
LOC103392753	-0.330515	1
LOC112488060	-0.330629	0.0168088
LOC112487490	-0.330762	4.39e-10
LOC103389427	-0.333298	3.18e-11
LOC103391100	-0.334197	2.51e-16
arpc5	-0.335697	1
LOC103394934	-0.335844	2.76e-15
LOC103377951	-0.33884	0.105913
LOC103385471	-0.33917	0.676467
azi2	-0.339292	1.81e-21
LOC103379620	-0.339368	1.34e-49
LOC103388817	-0.348318	2.93e-43
fhdc1	-0.350812	4.8e-31
LOC103379898	-0.352185	2.3e-20
LOC103384527	-0.355482	2.21e-16
LOC103393619	-0.35676	1
nrm	-0.358206	2.52e-25
cyr61	-0.363492	1
c9h19orf67	-0.363907	1
lhx9	-0.366484	2.74e-12
LOC103379258	-0.369122	1
ncf4	-0.373212	0.0112237
LOC103397208	-0.373914	0.014848
hormad1	-0.374375	1
plin2	-0.374553	2.33e-41
phlda2	-0.378236	2.59e-24
nde1	-0.383804	1.6e-10
capn7	-0.387024	1.6e-24
LOC103377911	-0.38772	1.56e-76
LOC103380988	-0.389313	1
LOC103385076	-0.390253	1
hes4	-0.390862	1.78e-67
il15ra	-0.391041	5.27e-52
LOC112487674	-0.391891	0.000436612
LOC112487907	-0.394029	1.74e-12
ankrd40	-0.394906	1
LOC103398646	-0.395812	1.38e-09
LOC103392935	-0.397507	0.0995958
LOC103386181	-0.399006	1.19e-21
fdx1	-0.399049	8.9e-07
LOC103390726	-0.399264	0.126267
arl14	-0.407577	1.44e-07
LOC103377101	-0.411818	3.88e-59
tank	-0.41291	1
LOC103398562	-0.41662	0.527151
LOC103382419	-0.418588	1
LOC103399918	-0.418624	2.87e-11
LOC103397877	-0.419476	1
LOC103391697	-0.420619	0.105261
chga	-0.421376	3.93e-12
LOC103386097	-0.422624	1
LOC103395738	-0.429118	0.00218797
hspg2	-0.43079	1
sycp1	-0.433907	6.61e-05
LOC107989521	-0.436063	3.11e-10
LOC103396751	-0.44495	1
cdkn2c	-0.444966	0.0162805
LOC112487610	-0.445163	0.000488398
LOC103386568	-0.445937	2.89e-24
LOC103392333	-0.451549	4.03e-23
LOC103381902	-0.452914	0.000289672
LOC103385607	-0.45661	0.000948204
LOC103378437	-0.464759	2.1e-25
LOC103391494	-0.468408	1.32e-20
klhl12	-0.47059	4.15e-06
LOC103378992	-0.471661	1
exosc7	-0.473345	9.67e-05
LOC103393504	-0.477862	1
LOC112486958	-0.478785	1
LOC107988495	-0.479026	1
LOC103379509	-0.48421	1
LOC103398834	-0.487037	1
sumo2	-0.492682	0.000271037
LOC103384560	-0.495097	1.32e-30
LOC103376736	-0.498902	1.26e-22
npm1	-0.499242	1.47e-17
neurl1b	-0.502975	1.2e-29
LOC103397127	-0.512651	3.36e-40
ahcyl1	-0.525162	4.36e-30
LOC103393781	-0.526905	2.94e-19
LOC103382633	-0.526916	6.6e-142
LOC103378478	-0.527425	5.33e-90
LOC103398418	-0.527677	1
frmd4a	-0.538866	1
serpine2	-0.539016	5.81e-10
arhgdia	-0.542209	2.53e-22
jcad	-0.548451	6.33e-42
LOC112488540	-0.555389	1
LOC112487692	-0.561168	1
LOC103398716	-0.562308	1
igflr1	-0.564495	1
LOC103391101	-0.571825	1
LOC103388751	-0.575403	7.89e-06
LOC103379931	-0.578117	1
pstpip2	-0.578439	2.62e-11
LOC103379089	-0.586148	0.0570483
LOC107988775	-0.589441	1.68e-46
c8h11orf98	-0.592794	1
LOC103384926	-0.608173	0.000146562
LOC103395196	-0.612654	1.14e-11
LOC103386426	-0.627466	1
LOC103398248	-0.628433	5.73e-21
polrmt	-0.63385	1.7e-16
tbkbp1	-0.635784	2e-05
LOC103390797	-0.643685	6.74e-07
LOC103381127	-0.644106	2.19e-20
ctsh	-0.646177	1
nufip1	-0.653699	3.38e-25
LOC103377004	-0.657731	9.43e-13
LOC103389160	-0.662679	1.07e-10
LOC103385340	-0.664198	1
LOC107988587	-0.666752	2.3e-06
LOC103398515	-0.679754	3.23e-25
nrbf2	-0.68164	2.72e-35
LOC112487280	-0.687337	1.71e-17
LOC103397696	-0.696231	1.1e-30
LOC103391240	-0.700921	0.186669
LOC103380098	-0.711252	1
LOC103385290	-0.727108	3.34e-12
arap3	-0.745827	0.222498
LOC103389360	-0.752558	1
LOC103386557	-0.759873	2.94e-11
LOC112486238	-0.761126	1.51e-12
camsap1	-0.762111	1e-09
morc3	-0.762991	1
tdrd9	-0.772186	1
LOC103377233	-0.77267	5.69e-23
LOC103378050	-0.774254	6.63e-21
lsm7	-0.774684	2.49e-42
LOC103394545	-0.776175	2.15e-48
LOC103398719	-0.777146	8.6e-25
LOC103390091	-0.784025	0.0644117
LOC103385771	-0.784898	1.45e-29
LOC103378570	-0.789642	7.1e-26
LOC103385008	-0.789813	0.00848999
LOC103384968	-0.791044	2e-42
LOC103392764	-0.79409	3.83e-94
relb	-0.843239	0.0432927
cpa1	-0.858718	1
ckap2l	-0.875197	8.99e-09
otc	-0.912032	9.16e-13
urod	-0.953344	2.73e-20
LOC103388236	-0.959782	1.08e-38
LOC103395863	-0.964395	4.66e-113
LOC103389656	-0.971236	2.49e-36
LOC112486251	-0.999035	0.000129811
LOC103387954	-1.01952	0.00629327
pgp	-1.05598	1
LOC103384134	-1.06504	2.9e-38
LOC103395823	-1.06674	1.45e-51
rps5	-1.07847	1.53e-273
LOC103388197	-1.09517	3.01e-112
LOC103399023	-1.09977	1.54e-206
LOC103379551	-1.12298	8.08e-161
LOC103379397	-1.12335	1
LOC103385823	-1.21452	2.8e-22
LOC107989013	-1.25981	1.74e-05
LOC103390585	-1.33018	5.53e-248
LOC103390914	-1.3842	1.13e-138
LOC103388389	-1.39291	7.87e-172
lsm5	-1.45159	7.41e-35
LOC103387799	-1.48979	1.45e-168
LOC103393113	-1.50488	4.39e-166
LOC103396601	-1.53265	5.18e-159
LOC103378172	-1.54995	0
LOC103389113	-1.56939	2.11e-137
lipc	-1.5909	2.08e-192
LOC103377398	-1.62134	1.57e-162
LOC103395122	-1.63696	1.47e-100
LOC103390645	-1.68718	1.11e-55
psmg4	-1.6885	1.29e-162
rps23	-1.68965	0
LOC103399979	-1.70648	2.79e-90
LOC103392522	-1.76193	2.52e-295
rrh	-1.78073	8.55e-200
rps29	-1.86821	0
LOC103385093	-1.88814	3.36e-137
LOC103386747	-1.9135	1.11e-143
LOC103387448	-1.91803	6.26e-215
thoc7	-1.95127	1.56e-138
LOC103396379	-2.01851	1.47e-183
LOC103393015	-2.04012	6e-66
rplp1	-2.05088	0
LOC103394271	-2.0513	3.07e-183
lsm6	-2.05626	1.76e-80
rpl10a	-2.08939	0
anapc11	-2.15347	9.33e-218
timm9	-2.21178	1.94e-51
zar1	-2.24648	2e-169
eef1b2	-2.27526	0
ost4	-2.35892	3.64e-219
LOC103394397	-2.40924	5.66e-197
LOC103390707	-2.54011	1.08e-271
rpl30	-2.59397	0
LOC103395539	-2.69029	3.73e-80
LOC103391647	-2.72326	3.76e-165
rpl11	-2.80686	0
mrpl42	-2.83149	0
LOC103380452	-2.86504	3.38e-292
rps20	-2.96469	0
uba52	-2.9799	0
LOC103386791	-2.99073	0
rpl36	-3.00752	0
LOC103382057	-3.03946	4.8e-121
map1lc3c	-3.05619	2.55e-23
rps25	-3.06649	0
rpl32	-3.26319	0
LOC103394423	-3.66613	6.83e-297
