# Supplementary material for: Single-Cell Atlas of the Chinese Tongue Sole (Cynoglossus semilaevis) Ovary Reveals Transcriptional Programs of Oogenesis in Fish
Source: Front Cell Dev Biol. 2022 Mar 1;10:828124. doi: 10.3389/fcell.2022.828124 (PMC8921555; doi:10.3389/fcell.2022.828124)
Supplement: Supplementary file 5 [file DataSheet5.XLSX]

## Sheet: GC1
Gene	p_val	avg_logFC	pct.1	pct.2	p_val_adj	cluster
LOC103394544	6.15364e-26	62.2172	0.79	0.538	1.28716e-21	GC1
LOC103396079	2.62195e-96	29.7192	0.992	0.568	5.48434e-92	GC1
prps2	5.22689e-76	28.3601	0.989	0.827	1.09331e-71	GC1
LOC103390401	2.85179e-62	28.3601	0.952	0.631	5.96509e-58	GC1
LOC103397814	1.44808e-101	23.3553	0.96	0.425	3.02896e-97	GC1
inha	1.77147e-66	20.3601	0.989	0.681	3.70539e-62	GC1
LOC103396029	3.99199e-106	19.3718	0.997	0.685	8.35005e-102	GC1
id1	3.47087e-08	17.5587	0.545	0.403	0.000726002	GC1
LOC103392376	2.62167e-81	15.9169	0.952	0.488	5.48374e-77	GC1
LOC112487935	7.94118e-28	15.8545	0.798	0.538	1.66106e-23	GC1
sparc	9.19559e-57	15.3592	0.979	0.738	1.92344e-52	GC1
actb	4.11337e-26	15.115	0.997	0.961	8.60393e-22	GC1
LOC103396028	1.06007e-43	13.9298	0.854	0.49	2.21735e-39	GC1
foxl2	4.04686e-79	13.3597	0.976	0.609	8.46481e-75	GC1
colec11	8.39163e-76	13.3414	0.904	0.395	1.75528e-71	GC1
LOC103379009	1.90971e-07	13.198	0.721	0.551	0.00399454	GC1
slit1	4.66567e-96	13.1114	0.902	0.33	9.75917e-92	GC1
LOC103390191	4.43314e-80	12.8253	0.83	0.273	9.2728e-76	GC1
smchd1	3.76932e-81	11.7699	0.899	0.384	7.88429e-77	GC1
btg1	7.93909e-77	11.7311	0.971	0.703	1.66062e-72	GC1
LOC103394797	5.94655e-53	11.4748	0.878	0.475	1.24384e-48	GC1
col4a5	2.67821e-94	11.3607	0.968	0.525	5.60202e-90	GC1
arpc1b	3.26184e-19	11.1253	0.564	0.299	6.82279e-15	GC1
LOC103388965	2.8427e-77	10.6782	0.989	0.744	5.94608e-73	GC1
LOC103387199	2.16858e-64	10.3883	0.886	0.438	4.53602e-60	GC1
LOC103386906	1.62721e-33	10.3091	0.968	0.787	3.40363e-29	GC1
LOC103383731	7.53073e-76	10.1794	0.814	0.258	1.5752e-71	GC1
canx	1.82361e-33	9.73915	0.822	0.544	3.81444e-29	GC1
LOC103395857	2.57905e-36	9.65416	0.707	0.34	5.3946e-32	GC1
tcf4	7.53842e-69	9.59132	0.801	0.263	1.57681e-64	GC1
gata6	3.91046e-49	9.48603	0.944	0.649	8.1795e-45	GC1
LOC103387669	4.75047e-68	8.89517	0.912	0.508	9.93657e-64	GC1
LOC103395641	1.51142e-37	8.88816	0.819	0.466	3.16144e-33	GC1
LOC103394373	1.32906e-67	8.8348	0.824	0.315	2.77999e-63	GC1
LOC103392691	1.24698e-11	8.75336	0.306	0.128	2.60831e-07	GC1
LOC103396056	6.84428e-47	8.48239	0.745	0.321	1.43162e-42	GC1
frmd6	9.60921e-70	8.46483	0.769	0.219	2.00996e-65	GC1
marcks	2.82331e-12	8.42746	0.372	0.176	5.90551e-08	GC1
LOC103396470	1.00832e-28	8.37819	0.699	0.388	2.1091e-24	GC1
mme	2.06501e-70	8.35325	0.848	0.33	4.31938e-66	GC1
clu	3.74448e-46	8.0972	0.896	0.538	7.83232e-42	GC1
LOC103394746	4.82716e-35	7.94754	0.787	0.432	1.0097e-30	GC1
aldoc	8.6873e-17	7.90929	0.652	0.429	1.81712e-12	GC1
LOC103396030	4.09404e-43	7.80866	0.66	0.226	8.5635e-39	GC1
plod1	2.41836e-65	7.69892	0.872	0.406	5.05848e-61	GC1
LOC103382600	8.74588e-72	7.29779	0.899	0.481	1.82938e-67	GC1
LOC103389249	2.1267e-59	7.23622	0.758	0.265	4.44842e-55	GC1
hmgb1	3.71397e-28	7.22943	0.864	0.694	7.76851e-24	GC1
LOC103383248	1.90185e-61	7.21226	0.84	0.364	3.9781e-57	GC1
igf2	5.18981e-53	7.17779	0.686	0.223	1.08555e-48	GC1
LOC103378762	7.10338e-43	7.05994	0.816	0.442	1.48581e-38	GC1
COX1	4.66263e-30	6.95032	0.984	0.909	9.75283e-26	GC1
wnt9b	3.53293e-31	6.85421	0.418	0.1	7.38984e-27	GC1
app	4.55555e-44	6.84238	0.864	0.553	9.52885e-40	GC1
maf	2.84741e-75	6.64932	0.798	0.245	5.95593e-71	GC1
cfl1	1.66685e-27	6.56741	0.798	0.531	3.48654e-23	GC1
LOC103379795	1.10991e-36	6.50267	0.521	0.143	2.32159e-32	GC1
LOC103389426	4.09527e-38	6.39429	0.652	0.258	8.56608e-34	GC1
LOC103388230	8.85354e-44	6.36683	0.915	0.614	1.85189e-39	GC1
LOC103383541	1.66514e-60	6.27786	0.79	0.312	3.48298e-56	GC1
dab2	4.54257e-48	6.17212	0.851	0.486	9.5017e-44	GC1
nrarp	3.2404e-81	5.91396	0.803	0.219	6.77795e-77	GC1
LOC103394270	1.69225e-16	5.76601	0.713	0.531	3.53969e-12	GC1
LOC103380477	1.26055e-43	5.7593	0.66	0.249	2.6367e-39	GC1
LOC103388285	6.65748e-63	5.73028	0.721	0.208	1.39254e-58	GC1
LOC103391597	1.56337e-39	5.71501	0.79	0.429	3.27011e-35	GC1
LOC103386926	7.20471e-60	5.57743	0.824	0.353	1.50701e-55	GC1
p3h2	1.5846e-47	5.44245	0.689	0.25	3.3145e-43	GC1
sesn1	1.84295e-70	5.44011	0.782	0.228	3.8549e-66	GC1
LOC103384837	2.20422e-50	5.40751	0.846	0.421	4.61057e-46	GC1
LOC103395363	2.08635e-52	5.22256	0.734	0.278	4.36402e-48	GC1
cltc	5.09253e-17	5.13634	0.516	0.263	1.0652e-12	GC1
LOC103390493	3.03143e-36	5.09674	0.598	0.204	6.34085e-32	GC1
mknk2	7.58843e-10	5.07267	0.668	0.514	1.58727e-05	GC1
LOC103386118	1.17452e-65	5.05636	0.742	0.23	2.45674e-61	GC1
LOC103379801	6.0905e-48	5.04562	0.689	0.271	1.27395e-43	GC1
LOC103379863	4.85769e-37	4.88634	0.66	0.267	1.01608e-32	GC1
LOC103392424	7.14703e-81	4.79299	0.947	0.479	1.49494e-76	GC1
elf4	9.04542e-41	4.71796	0.636	0.219	1.89203e-36	GC1
LOC103396333	1.1719e-38	4.64287	0.654	0.276	2.45126e-34	GC1
LOC103394545	3.5659e-19	4.57715	0.59	0.332	7.45879e-15	GC1
LOC103382847	6.07334e-26	4.56906	0.556	0.241	1.27036e-21	GC1
rnf144b	6.30643e-78	4.52588	0.867	0.351	1.31912e-73	GC1
LOC103379758	2.10259e-44	4.49972	0.758	0.36	4.39799e-40	GC1
idh2	1.04293e-21	4.48268	0.572	0.28	2.18149e-17	GC1
LOC103383207	9.04634e-37	4.44947	0.596	0.21	1.89222e-32	GC1
LOC103377562	8.58233e-41	4.43311	0.729	0.34	1.79517e-36	GC1
LOC103384973	2.2546e-67	4.36013	0.976	0.59	4.71594e-63	GC1
LOC103376746	3.26867e-15	4.30011	0.955	0.824	6.83707e-11	GC1
tinagl1	3.44055e-68	4.29124	0.803	0.284	7.1966e-64	GC1
LOC103388894	2.22064e-59	4.22864	0.771	0.291	4.64492e-55	GC1
lama5	4.87619e-42	4.22049	0.694	0.284	1.01995e-37	GC1
LOC103377546	5.28014e-18	4.17856	0.843	0.651	1.10445e-13	GC1
LOC103394214	2.72636e-12	4.16247	0.497	0.284	5.70273e-08	GC1
tmem269	5.89198e-49	3.999	0.936	0.705	1.23243e-44	GC1
LOC103390856	2.96624e-40	3.96095	0.771	0.347	6.20449e-36	GC1
LOC103396196	2.21271e-43	3.93854	0.715	0.317	4.62832e-39	GC1
pnrc2	8.30029e-23	3.90976	0.904	0.698	1.73617e-18	GC1
LOC103383794	8.17968e-28	3.88478	0.636	0.317	1.71094e-23	GC1
hopx	5.53991e-47	3.86476	0.816	0.388	1.15878e-42	GC1
LOC103386004	7.02311e-37	3.86294	0.604	0.23	1.46902e-32	GC1
col4a6	1.36028e-62	3.80495	0.814	0.332	2.84529e-58	GC1
gpatch8	5.39874e-40	3.78918	0.798	0.464	1.12925e-35	GC1
lrch4	9.25501e-47	3.78318	0.617	0.174	1.93587e-42	GC1
pag1	1.83783e-46	3.75302	0.67	0.221	3.84419e-42	GC1
LOC103388009	5.65937e-32	3.73233	0.481	0.145	1.18377e-27	GC1
ivns1abp	7.4862e-45	3.67521	0.606	0.176	1.56589e-40	GC1
emilin2	3.64934e-49	3.63614	0.713	0.263	7.63333e-45	GC1
foxn3	2.5096e-36	3.61505	0.606	0.224	5.24933e-32	GC1
uhrf2	4.07713e-29	3.58106	0.598	0.269	8.52813e-25	GC1
LOC103396588	1.78674e-24	3.53038	0.66	0.358	3.73733e-20	GC1
alpl	2.67627e-28	3.52806	0.84	0.57	5.59795e-24	GC1
itgb5	3.7189e-35	3.43458	0.601	0.236	7.77881e-31	GC1
slc45a4	8.81331e-49	3.42274	0.665	0.21	1.84348e-44	GC1
hsd17b1	1.05834e-88	3.31152	0.987	0.635	2.21374e-84	GC1
p4ha1	1.00878e-20	3.29823	0.564	0.282	2.11007e-16	GC1
aars	9.99697e-38	3.29684	0.684	0.308	2.09107e-33	GC1
tnrc6a	2.92427e-16	3.26968	0.452	0.21	6.1167e-12	GC1
armh4	9.16642e-38	3.22866	0.519	0.143	1.91734e-33	GC1
rsrp1	1.28435e-06	3.19815	0.543	0.386	0.0268648	GC1
snx17	7.47619e-24	3.19298	0.508	0.212	1.5638e-19	GC1
LOC103394973	1.82536e-39	3.18646	0.604	0.2	3.8181e-35	GC1
zbtb20	1.51616e-38	3.15251	0.715	0.304	3.17135e-34	GC1
zeb2	1.18497e-17	3.14447	0.263	0.063	2.4786e-13	GC1
LOC103380384	3.48166e-10	3.13392	0.566	0.38	7.2826e-06	GC1
LOC103399907	2.3149e-21	3.12562	0.418	0.15	4.84208e-17	GC1
LOC103396000	1.99436e-53	3.10749	0.816	0.399	4.17159e-49	GC1
LOC103385314	2.9071e-57	3.09646	0.955	0.679	6.08078e-53	GC1
ptpn14	2.58103e-30	3.05517	0.521	0.18	5.39873e-26	GC1
2021-09-10	2.85852e-49	3.04716	0.678	0.228	5.97917e-45	GC1
u2surp	3.10303e-12	3.0323	0.561	0.347	6.49061e-08	GC1
sema3c	1.13049e-41	3.03099	0.596	0.191	2.36465e-37	GC1
ubtf	1.08777e-14	3.02258	0.673	0.425	2.27529e-10	GC1
	1.44244e-14	3.01986	0.66	0.447	3.01715e-10	GC1
LOC103383968	2.30222e-22	3.00258	0.375	0.113	4.81555e-18	GC1
LOC103380038	3.07062e-19	2.99252	0.295	0.076	6.42283e-15	GC1
LOC103377591	2.79079e-23	2.96482	0.351	0.087	5.83749e-19	GC1
tmem108	1.95084e-25	2.9609	0.378	0.095	4.08057e-21	GC1
sema3b	3.09262e-25	2.93131	0.418	0.128	6.46883e-21	GC1
pdcd6ip	5.73589e-31	2.91808	0.556	0.206	1.19978e-26	GC1
cnpy3	1.00285e-13	2.88211	0.351	0.148	2.09766e-09	GC1
LOC107988837	7.84033e-19	2.87715	0.574	0.308	1.63996e-14	GC1
LOC103379657	2.39189e-33	2.83394	0.444	0.106	5.00311e-29	GC1
hps5	1.39803e-06	2.8267	0.263	0.141	0.0292425	GC1
LOC103392037	9.67821e-32	2.82647	0.535	0.182	2.02439e-27	GC1
agrn	3.38467e-33	2.81813	0.572	0.204	7.07972e-29	GC1
LOC103382271	4.80279e-15	2.80117	0.551	0.328	1.0046e-10	GC1
plekhg4b	4.14103e-40	2.76381	0.559	0.158	8.6618e-36	GC1
LOC103388441	1.18392e-31	2.75151	0.604	0.245	2.4764e-27	GC1
itga3	1.05778e-32	2.72256	0.63	0.276	2.21255e-28	GC1
ntn4	6.29213e-53	2.71058	0.617	0.145	1.31612e-48	GC1
LOC103397133	3.76118e-17	2.67938	0.548	0.284	7.86726e-13	GC1
LOC103394295	1.1171e-14	2.67617	0.391	0.174	2.33665e-10	GC1
LOC103380158	5.23432e-58	2.67369	0.92	0.527	1.09486e-53	GC1
gpsm1	4.8817e-09	2.65967	0.505	0.328	0.000102111	GC1
LOC103386524	1.14914e-20	2.65229	0.691	0.423	2.40365e-16	GC1
LOC103390873	4.23306e-28	2.6444	0.559	0.226	8.85428e-24	GC1
LOC103393035	3.13556e-08	2.63832	0.532	0.362	0.000655865	GC1
fat1	4.24333e-29	2.63458	0.638	0.299	8.87578e-25	GC1
LOC103381019	7.22408e-45	2.61459	0.787	0.343	1.51106e-40	GC1
cpn1	6.59065e-22	2.5945	0.508	0.202	1.37857e-17	GC1
LOC103394530	5.0323e-29	2.58768	0.566	0.23	1.05261e-24	GC1
p4hb	1.74075e-24	2.58143	0.699	0.432	3.64112e-20	GC1
LOC103392505	1.17829e-70	2.56257	0.79	0.234	2.46464e-66	GC1
LOC103380383	1.87282e-29	2.55797	0.457	0.135	3.91737e-25	GC1
LOC103390166	9.92081e-21	2.55693	0.803	0.586	2.07514e-16	GC1
abi1	2.6133e-24	2.5477	0.556	0.245	5.46623e-20	GC1
bcam	5.81776e-46	2.53449	0.894	0.527	1.2169e-41	GC1
fscn1	1.61097e-13	2.49776	0.465	0.243	3.36966e-09	GC1
LOC103395492	3.30986e-13	2.49491	0.407	0.193	6.92324e-09	GC1
LOC103393181	8.41207e-41	2.4861	0.646	0.243	1.75955e-36	GC1
LOC103386518	2.56231e-35	2.48045	0.481	0.126	5.35959e-31	GC1
vgll3	5.57068e-16	2.47435	0.295	0.093	1.16522e-11	GC1
chga	1.1239e-21	2.47295	0.279	0.056	2.35086e-17	GC1
LOC103381986	8.07825e-12	2.46639	0.566	0.347	1.68973e-07	GC1
capzb	1.33509e-12	2.46461	0.471	0.239	2.79262e-08	GC1
LOC103395576	2.13127e-13	2.45407	0.957	0.913	4.45799e-09	GC1
LOC103398175	1.28408e-32	2.42444	0.577	0.224	2.68592e-28	GC1
LOC103383769	4.11049e-10	2.41294	0.277	0.117	8.59791e-06	GC1
LOC103384708	1.09103e-07	2.39946	0.574	0.438	0.00228211	GC1
LOC103390031	5.91254e-50	2.37996	0.569	0.132	1.23673e-45	GC1
gsn	8.12079e-10	2.34685	0.33	0.165	1.69863e-05	GC1
tnrc18	2.99882e-17	2.34208	0.505	0.256	6.27264e-13	GC1
phlpp2	1.14202e-44	2.34127	0.505	0.096	2.38875e-40	GC1
cotl1	2.8892e-17	2.29991	0.577	0.323	6.04334e-13	GC1
LOC103378982	8.33821e-12	2.29643	0.572	0.382	1.7441e-07	GC1
ckap4	6.19178e-25	2.28868	0.402	0.117	1.29514e-20	GC1
LOC103388266	2.2578e-37	2.28237	0.577	0.186	4.72265e-33	GC1
eno1	8.04386e-10	2.27599	0.566	0.386	1.68253e-05	GC1
aldh1a2	1.01566e-13	2.2521	0.444	0.232	2.12446e-09	GC1
LOC103395301	1.72919e-06	2.24483	0.513	0.38	0.0361696	GC1
LOC103380713	2.03721e-12	2.23827	0.641	0.451	4.26124e-08	GC1
LOC103399858	1.48693e-12	2.23547	0.447	0.25	3.11021e-08	GC1
cadps2	6.43864e-25	2.23057	0.471	0.167	1.34677e-20	GC1
LOC103386121	1.29398e-15	2.22489	0.473	0.234	2.70662e-11	GC1
LOC103387818	4.48869e-28	2.21034	0.527	0.191	9.38899e-24	GC1
sdc3	4.21832e-28	2.19971	0.723	0.378	8.82347e-24	GC1
arap1	9.00528e-33	2.19109	0.606	0.249	1.88363e-28	GC1
LOC103379728	2.78413e-08	2.17946	0.641	0.471	0.000582356	GC1
efemp2	4.75374e-41	2.15126	0.524	0.128	9.9434e-37	GC1
tmem14a	1.87519e-09	2.14686	0.447	0.276	3.92234e-05	GC1
irs2	6.01022e-12	2.1439	0.298	0.117	1.25716e-07	GC1
LOC103392420	2.83851e-15	2.12148	0.476	0.23	5.93731e-11	GC1
LOC103378385	4.67068e-48	2.10005	0.763	0.338	9.76967e-44	GC1
trib2	1.50729e-27	2.09837	0.521	0.195	3.15279e-23	GC1
LOC103399827	2.45441e-13	2.09615	0.654	0.442	5.13388e-09	GC1
LOC103397889	1.18412e-16	2.08997	0.577	0.328	2.47682e-12	GC1
LOC103397501	5.65188e-17	2.08951	0.423	0.186	1.1822e-12	GC1
mfsd2a	7.65524e-39	2.07795	0.561	0.161	1.60125e-34	GC1
srek1	1.42634e-16	2.07711	0.524	0.271	2.98347e-12	GC1
LOC103381118	6.6252e-34	2.05592	0.617	0.249	1.38579e-29	GC1
elmod1	1.08299e-36	2.03607	0.444	0.089	2.26529e-32	GC1
LOC103385912	3.06503e-17	2.02442	0.548	0.302	6.41112e-13	GC1
cmtm6	6.04995e-11	2.02111	0.295	0.124	1.26547e-06	GC1
LOC103389570	1.19325e-32	2.00989	0.614	0.252	2.49592e-28	GC1
tspan6	1.565e-09	2.00928	0.492	0.317	3.27351e-05	GC1
hes1	1.51232e-16	1.98491	0.394	0.161	3.16332e-12	GC1
znf536	4.16254e-40	1.97897	0.543	0.143	8.7068e-36	GC1
LOC103385958	3.27068e-07	1.96916	0.551	0.395	0.00684128	GC1
LOC103396358	1.05596e-07	1.95872	0.535	0.375	0.00220876	GC1
LOC103398911	8.20626e-16	1.95859	0.553	0.302	1.7165e-11	GC1
peak1	3.64546e-28	1.95565	0.436	0.121	7.6252e-24	GC1
adamtsl5	3.21593e-28	1.94356	0.441	0.134	6.72676e-24	GC1
ppard	4.8156e-19	1.93761	0.391	0.15	1.00728e-14	GC1
LOC103386397	1.96814e-39	1.93503	0.559	0.16	4.11675e-35	GC1
LOC103380192	1.07445e-20	1.89627	0.521	0.234	2.24743e-16	GC1
LOC103378690	4.09908e-38	1.88481	0.588	0.187	8.57404e-34	GC1
man2c1	1.00559e-40	1.88298	0.564	0.161	2.10338e-36	GC1
bmt2	5.17777e-30	1.87893	0.476	0.145	1.08303e-25	GC1
calu	2.81169e-30	1.87576	0.561	0.204	5.88121e-26	GC1
sema7a	1.29233e-35	1.86927	0.652	0.263	2.70316e-31	GC1
LOC103390897	2.98557e-32	1.86372	0.383	0.067	6.24492e-28	GC1
LOC103393287	5.24431e-16	1.85247	0.676	0.455	1.09695e-11	GC1
LOC103379037	4.48978e-07	1.84896	0.556	0.414	0.00939127	GC1
foxo1	3.15138e-34	1.84777	0.465	0.115	6.59175e-30	GC1
sart1	6.03697e-14	1.84599	0.524	0.286	1.26275e-09	GC1
metrn	7.11907e-40	1.84082	0.569	0.163	1.4891e-35	GC1
jpt1	9.99364e-07	1.8361	0.561	0.406	0.0209037	GC1
spcs1	9.54289e-14	1.82593	0.585	0.347	1.99609e-09	GC1
slc39a13	1.41687e-26	1.79207	0.612	0.299	2.96368e-22	GC1
LOC103378045	1.80709e-11	1.77428	0.388	0.193	3.77989e-07	GC1
LOC103385643	2.42605e-16	1.76174	0.516	0.262	5.07456e-12	GC1
LOC103376752	1.9127e-18	1.75344	0.428	0.173	4.0008e-14	GC1
perp	2.88654e-12	1.75338	0.617	0.447	6.03778e-08	GC1
LOC103392788	9.6637e-18	1.75105	0.62	0.365	2.02136e-13	GC1
LOC103396311	4.35039e-43	1.74073	0.497	0.098	9.0997e-39	GC1
crebzf	1.85904e-08	1.72691	0.543	0.36	0.000388855	GC1
LOC103396514	6.18146e-34	1.72172	0.479	0.135	1.29298e-29	GC1
LOC103380157	1.00289e-22	1.72054	0.476	0.193	2.09775e-18	GC1
LOC103393318	9.97775e-35	1.71412	0.513	0.141	2.08705e-30	GC1
ubp1	2.63749e-19	1.71251	0.497	0.232	5.51683e-15	GC1
LOC103386003	8.26157e-35	1.70262	0.588	0.204	1.72807e-30	GC1
ddost	4.72582e-07	1.69448	0.452	0.301	0.009885	GC1
LOC103382659	1.01594e-31	1.69433	0.564	0.206	2.12504e-27	GC1
tspan3	2.47425e-09	1.69377	0.566	0.371	5.17538e-05	GC1
pdia6	3.21456e-08	1.68456	0.314	0.16	0.000672389	GC1
LOC103390165	1.50018e-17	1.66848	0.718	0.499	3.13793e-13	GC1
dazap2	5.37154e-15	1.66014	0.606	0.356	1.12357e-10	GC1
LOC103385498	1.65633e-07	1.65636	0.609	0.479	0.00346455	GC1
srsf2	2.38926e-07	1.65554	0.58	0.43	0.00499762	GC1
psap	6.85372e-31	1.65442	0.907	0.716	1.43359e-26	GC1
ctnna1	1.85907e-08	1.63293	0.516	0.345	0.000388862	GC1
LOC103379916	3.85169e-19	1.62805	0.42	0.161	8.05658e-15	GC1
tmed2	1.22371e-08	1.61949	0.457	0.299	0.000255964	GC1
LOC103381466	8.35837e-16	1.6141	0.426	0.197	1.74832e-11	GC1
tmbim6	2.88596e-12	1.6055	0.633	0.443	6.03655e-08	GC1
LOC103392938	1.04586e-06	1.60437	0.33	0.191	0.0218762	GC1
map4	3.88405e-27	1.60418	0.521	0.197	8.12426e-23	GC1
arhgap18	1.28583e-16	1.60417	0.245	0.058	2.68956e-12	GC1
LOC103387267	6.8055e-22	1.58363	0.694	0.364	1.42351e-17	GC1
LOC103392870	6.40939e-14	1.54712	0.434	0.215	1.34065e-09	GC1
LOC103391682	1.06492e-14	1.5428	0.441	0.206	2.22749e-10	GC1
LOC103392273	2.97961e-19	1.53715	0.434	0.176	6.23246e-15	GC1
LOC103388294	2.31918e-08	1.53697	0.864	0.779	0.000485103	GC1
nhsl2	3.2549e-25	1.53484	0.471	0.165	6.80827e-21	GC1
twsg1	6.94606e-13	1.53002	0.577	0.343	1.45291e-08	GC1
gpr146	8.31906e-27	1.52675	0.46	0.143	1.7401e-22	GC1
LOC103388042	9.5361e-09	1.50774	0.487	0.323	0.000199467	GC1
LOC103389348	3.93309e-11	1.49954	0.282	0.113	8.22683e-07	GC1
hey1	1.1398e-30	1.48891	0.428	0.106	2.38411e-26	GC1
LOC103379514	9.02888e-13	1.48716	0.346	0.15	1.88857e-08	GC1
LOC103397766	8.55925e-09	1.48707	0.263	0.117	0.000179034	GC1
LOC103379930	4.23502e-19	1.48622	0.396	0.148	8.8584e-15	GC1
LOC103381585	5.24791e-33	1.47631	0.487	0.134	1.09771e-28	GC1
LOC103377373	5.33684e-18	1.46342	0.327	0.098	1.11631e-13	GC1
smarca2	1.12172e-19	1.44988	0.521	0.243	2.34631e-15	GC1
LOC103389713	6.51706e-26	1.44686	0.503	0.187	1.36317e-21	GC1
LOC103394483	2.05319e-11	1.44644	0.449	0.25	4.29466e-07	GC1
eif4g1	1.0849e-09	1.44579	0.271	0.119	2.26929e-05	GC1
LOC103394350	4.17e-27	1.43945	0.41	0.109	8.72238e-23	GC1
kmt2b	7.31751e-13	1.43922	0.399	0.199	1.5306e-08	GC1
LOC103381742	2.47292e-17	1.42874	0.428	0.18	5.17261e-13	GC1
mical3	2.26917e-06	1.41421	0.306	0.171	0.0474642	GC1
micu1	6.31795e-13	1.41382	0.537	0.319	1.32153e-08	GC1
tifa	9.72726e-08	1.41186	0.324	0.178	0.00203465	GC1
LOC103386317	2.0722e-25	1.3987	0.545	0.21	4.33442e-21	GC1
lpl	8.45308e-20	1.39659	0.367	0.122	1.76813e-15	GC1
LOC103378835	3.6664e-08	1.39582	0.566	0.412	0.000766901	GC1
ctnnb1	4.95821e-11	1.3948	0.426	0.228	1.03711e-06	GC1
cpsf6	4.58788e-07	1.38099	0.399	0.252	0.00959648	GC1
sdf4	3.37615e-19	1.37785	0.455	0.187	7.06189e-15	GC1
arhgef17	1.70935e-14	1.37326	0.271	0.083	3.57546e-10	GC1
golgb1	7.90314e-18	1.36756	0.41	0.169	1.6531e-13	GC1
LOC103396420	6.53014e-42	1.3586	0.5	0.1	1.36591e-37	GC1
LOC103389084	5.20254e-22	1.35517	0.375	0.113	1.08822e-17	GC1
ncor1	6.28836e-23	1.35438	0.484	0.193	1.31534e-18	GC1
mib2	3.50203e-23	1.35287	0.354	0.091	7.32519e-19	GC1
pbxip1	1.68698e-16	1.35176	0.481	0.232	3.52865e-12	GC1
LOC103397760	2.66305e-16	1.34963	0.285	0.082	5.57031e-12	GC1
arhgef26	1.2643e-30	1.34413	0.316	0.041	2.64454e-26	GC1
kiaa1549l	2.02585e-09	1.34238	0.362	0.195	4.23747e-05	GC1
LOC103395355	9.53776e-09	1.33808	0.261	0.117	0.000199501	GC1
rara	1.81699e-07	1.32908	0.287	0.156	0.0038006	GC1
slc1a4	1.63657e-39	1.32713	0.418	0.061	3.42322e-35	GC1
gabarap	1.54907e-10	1.32349	0.625	0.438	3.24018e-06	GC1
LOC103388642	2.36713e-12	1.32092	0.527	0.306	4.95132e-08	GC1
LOC103394606	1.98653e-16	1.31847	0.479	0.228	4.15522e-12	GC1
LOC103394954	1.6578e-29	1.31445	0.604	0.269	3.46763e-25	GC1
itgav	7.91802e-12	1.3115	0.444	0.232	1.65621e-07	GC1
proser2	1.45972e-28	1.30971	0.396	0.093	3.05331e-24	GC1
bcl2	7.80745e-21	1.30933	0.34	0.096	1.63308e-16	GC1
hsp90b1	1.74959e-10	1.30776	0.335	0.161	3.65961e-06	GC1
LOC103383625	3.0919e-29	1.30738	0.468	0.141	6.46732e-25	GC1
s100a14	4.03427e-15	1.30591	0.763	0.538	8.43848e-11	GC1
LOC103383402	1.37993e-27	1.30333	0.665	0.336	2.88639e-23	GC1
celf4	6.62769e-27	1.29687	0.391	0.1	1.38631e-22	GC1
card11	1.68971e-24	1.29232	0.503	0.193	3.53437e-20	GC1
LOC103383246	4.71478e-22	1.28835	0.383	0.115	9.8619e-18	GC1
tmed9	7.77153e-07	1.28383	0.516	0.367	0.0162557	GC1
LOC103394331	6.48335e-22	1.28032	0.54	0.232	1.35612e-17	GC1
LOC103390982	7.57234e-12	1.27431	0.351	0.165	1.58391e-07	GC1
rbm26	2.44935e-09	1.26503	0.332	0.165	5.12331e-05	GC1
hdlbp	1.48829e-10	1.26198	0.707	0.525	3.11305e-06	GC1
LOC103387432	9.7529e-13	1.26109	0.588	0.354	2.04001e-08	GC1
LOC103389755	4.27815e-24	1.24938	0.457	0.154	8.9486e-20	GC1
LOC103392076	6.58794e-16	1.24623	0.34	0.128	1.378e-11	GC1
LOC103379958	1.3001e-11	1.24551	0.388	0.191	2.71943e-07	GC1
ttpa	5.42311e-22	1.23848	0.426	0.154	1.13435e-17	GC1
tax1bp1	2.08444e-07	1.23309	0.625	0.475	0.00436002	GC1
LOC103395392	3.89186e-11	1.23107	0.67	0.468	8.14059e-07	GC1
LOC103396595	1.73586e-09	1.23014	0.497	0.328	3.63091e-05	GC1
LOC103386536	3.71331e-10	1.22657	0.42	0.236	7.76713e-06	GC1
plekhh1	1.55896e-24	1.22259	0.375	0.102	3.26087e-20	GC1
srcap	1.97249e-13	1.21961	0.404	0.189	4.12586e-09	GC1
LOC103395528	1.05206e-35	1.21449	0.463	0.104	2.2006e-31	GC1
ephb3	2.13636e-23	1.20541	0.269	0.041	4.46861e-19	GC1
LOC103395328	1.40673e-17	1.20218	0.468	0.213	2.94247e-13	GC1
LOC103394414	1.92356e-20	1.20197	0.641	0.36	4.02352e-16	GC1
LOC103396971	2.55963e-25	1.19875	0.641	0.321	5.35398e-21	GC1
slc9a3r1	1.37993e-08	1.19632	0.314	0.158	0.00028864	GC1
LOC103378514	2.39884e-18	1.19329	0.412	0.165	5.01765e-14	GC1
LOC103376789	7.05234e-15	1.19235	0.54	0.299	1.47514e-10	GC1
LOC103386436	2.97543e-19	1.19095	0.548	0.282	6.22371e-15	GC1
fnbp1	2.46334e-12	1.18694	0.364	0.171	5.15256e-08	GC1
2021-09-06	6.61121e-13	1.18677	0.394	0.195	1.38287e-08	GC1
creb3l2	6.72833e-23	1.18185	0.465	0.171	1.40736e-18	GC1
flrt2	1.53739e-19	1.17805	0.298	0.072	3.21576e-15	GC1
LOC103383558	1.18914e-26	1.16907	0.511	0.186	2.48733e-22	GC1
LOC103383617	2.96127e-16	1.16773	0.394	0.163	6.19409e-12	GC1
arglu1	1.1767e-06	1.16724	0.535	0.369	0.024613	GC1
LOC103383997	4.49508e-26	1.16352	0.46	0.152	9.40236e-22	GC1
LOC103384011	7.4978e-25	1.1634	0.38	0.104	1.56831e-20	GC1
LOC103387658	5.42142e-12	1.15944	0.314	0.13	1.134e-07	GC1
atp11c	1.13886e-18	1.15867	0.354	0.117	2.38215e-14	GC1
cast	1.60101e-13	1.1509	0.316	0.121	3.34882e-09	GC1
sec11a	6.97035e-10	1.13647	0.391	0.219	1.45799e-05	GC1
fbln2	3.50791e-24	1.13468	0.362	0.091	7.33749e-20	GC1
LOC103380778	1.78063e-52	1.12927	0.699	0.226	3.72455e-48	GC1
LOC103396334	1.77503e-17	1.12426	0.588	0.327	3.71282e-13	GC1
pdia3	6.97034e-17	1.12324	0.731	0.506	1.45799e-12	GC1
LOC103393684	3.86652e-20	1.11416	0.596	0.327	8.08759e-16	GC1
mon2	5.60227e-13	1.1116	0.426	0.217	1.17183e-08	GC1
LOC103389920	1.19222e-06	1.10797	0.391	0.247	0.0249377	GC1
LOC103396775	7.05829e-20	1.10562	0.527	0.245	1.47638e-15	GC1
neto1	1.59331e-28	1.09117	0.343	0.061	3.33273e-24	GC1
fshr	1.24173e-14	1.08989	0.372	0.154	2.59732e-10	GC1
LOC103393172	1.12486e-19	1.08872	0.258	0.05	2.35288e-15	GC1
sin3a	6.4864e-10	1.08709	0.383	0.199	1.35676e-05	GC1
znf462	9.26195e-13	1.08445	0.29	0.106	1.93732e-08	GC1
LOC103376955	5.83159e-25	1.08072	0.372	0.093	1.21979e-20	GC1
LOC103398605	1.09365e-08	1.07441	0.298	0.143	0.00022876	GC1
arhgap23	5.41795e-17	1.05632	0.386	0.15	1.13327e-12	GC1
tns3	1.48449e-22	1.05513	0.295	0.059	3.10512e-18	GC1
actn4	5.18306e-19	1.05405	0.641	0.345	1.08414e-14	GC1
ssr4	1.40837e-08	1.05245	0.652	0.508	0.000294588	GC1
LOC103389513	7.70332e-17	1.05201	0.364	0.139	1.6113e-12	GC1
LOC103385858	5.1697e-17	1.05159	0.551	0.265	1.08135e-12	GC1
LOC103384870	2.05755e-11	1.05127	0.58	0.369	4.30377e-07	GC1
LOC103379307	6.12491e-17	1.04917	0.511	0.247	1.28115e-12	GC1
apbb2	1.87295e-20	1.04622	0.418	0.152	3.91766e-16	GC1
negr1	5.07773e-15	1.04207	0.298	0.102	1.06211e-10	GC1
LOC103381207	7.43289e-11	1.04032	0.495	0.301	1.55474e-06	GC1
LOC103382031	4.42578e-11	1.03753	0.434	0.239	9.25741e-07	GC1
LOC103393182	5.52666e-11	1.03202	0.306	0.13	1.15601e-06	GC1
tcf20	1.48776e-12	1.02867	0.322	0.13	3.11196e-08	GC1
LOC103390067	9.07346e-08	1.02348	0.449	0.291	0.0018979	GC1
ubald1	1.50653e-15	1.01866	0.434	0.204	3.1512e-11	GC1
sec62	7.04122e-15	1.01499	0.386	0.161	1.47281e-10	GC1
LOC103378980	7.50376e-24	1.01475	0.359	0.091	1.56956e-19	GC1
ltbp3	3.23579e-18	1.01256	0.418	0.165	6.76829e-14	GC1
LOC103388172	3.37476e-27	1.00736	0.439	0.124	7.05899e-23	GC1
LOC103386289	2.512e-24	1.0033	0.394	0.113	5.25434e-20	GC1
LOC103390775	4.05876e-11	1.00014	0.354	0.167	8.48971e-07	GC1
LOC112487817	1.01781e-14	0.999831	0.261	0.074	2.12896e-10	GC1
LOC103380936	5.67075e-14	0.996755	0.247	0.074	1.18615e-09	GC1
LOC103393631	1.67169e-13	0.993418	0.444	0.221	3.49667e-09	GC1
aass	4.98955e-13	0.982969	0.258	0.085	1.04366e-08	GC1
rras2	1.89467e-16	0.981557	0.274	0.076	3.96309e-12	GC1
robo2	1.0122e-21	0.981027	0.473	0.182	2.11722e-17	GC1
golga2	2.43518e-11	0.972388	0.362	0.174	5.09366e-07	GC1
emb	1.73499e-16	0.971913	0.386	0.145	3.62909e-12	GC1
LOC103393310	8.52454e-24	0.969628	0.332	0.074	1.78308e-19	GC1
slco3a1	8.33286e-15	0.963782	0.356	0.147	1.74299e-10	GC1
gspt1	3.88347e-10	0.95903	0.593	0.416	8.12306e-06	GC1
LOC103391298	2.79944e-09	0.958994	0.375	0.204	5.85559e-05	GC1
hnrnpr	1.31742e-08	0.956604	0.447	0.275	0.000275564	GC1
fuca2	5.35016e-12	0.952347	0.356	0.171	1.11909e-07	GC1
letm1	1.8231e-22	0.943008	0.335	0.083	3.81337e-18	GC1
c16h3orf70	2.12874e-14	0.939423	0.255	0.074	4.45268e-10	GC1
csde1	1.69347e-12	0.939385	0.527	0.301	3.54223e-08	GC1
LOC103395058	4.3246e-18	0.938859	0.319	0.096	9.04577e-14	GC1
LOC103384807	1.21899e-07	0.934179	0.42	0.263	0.00254976	GC1
rabac1	1.02624e-08	0.931222	0.354	0.197	0.000214659	GC1
copa	6.72592e-13	0.930735	0.452	0.239	1.40686e-08	GC1
LOC103381464	1.29817e-20	0.928152	0.665	0.404	2.71539e-16	GC1
sgcd	7.97111e-13	0.926768	0.255	0.085	1.66732e-08	GC1
bmpr2	2.90758e-22	0.923474	0.476	0.187	6.08178e-18	GC1
LOC112488424	1.12117e-09	0.920153	0.415	0.232	2.34516e-05	GC1
tnip1	1.3141e-12	0.915652	0.532	0.327	2.7487e-08	GC1
ogt	1.9851e-11	0.913196	0.346	0.158	4.15224e-07	GC1
LOC103387390	1.00832e-12	0.91256	0.223	0.065	2.10911e-08	GC1
LOC103398058	2.07827e-13	0.912401	0.415	0.195	4.34711e-09	GC1
itpkb	3.89189e-13	0.912378	0.372	0.173	8.14067e-09	GC1
LOC103386057	1.41297e-06	0.908777	0.441	0.299	0.0295551	GC1
prickle1	5.5314e-28	0.904593	0.412	0.106	1.157e-23	GC1
bclaf3	4.01982e-09	0.903677	0.38	0.208	8.40826e-05	GC1
LOC103390404	5.23259e-12	0.902445	0.226	0.069	1.0945e-07	GC1
stom	1.00415e-09	0.900371	0.287	0.128	2.10038e-05	GC1
LOC103397916	4.88765e-30	0.897638	0.388	0.082	1.02235e-25	GC1
map1lc3a	5.17674e-08	0.896954	0.465	0.299	0.00108282	GC1
LOC103385914	3.31004e-26	0.893882	0.324	0.059	6.92361e-22	GC1
LOC103385327	6.52072e-21	0.887082	0.404	0.139	1.36394e-16	GC1
srsf11	8.21294e-10	0.880576	0.59	0.41	1.7179e-05	GC1
LOC103390580	4.33747e-09	0.875664	0.402	0.236	9.07269e-05	GC1
LOC103379428	1.30009e-10	0.87438	0.269	0.108	2.71941e-06	GC1
LOC103383322	1.00457e-11	0.874357	0.388	0.195	2.10125e-07	GC1
chmp1b	9.63122e-08	0.874072	0.399	0.237	0.00201456	GC1
dbn1	6.95628e-14	0.871208	0.372	0.161	1.45505e-09	GC1
LOC103392400	2.02506e-11	0.870984	0.346	0.167	4.23583e-07	GC1
LOC103380062	1.27978e-14	0.870138	0.324	0.121	2.67691e-10	GC1
LOC103380219	1.2217e-06	0.869186	0.314	0.18	0.0255543	GC1
bloc1s1	1.1864e-09	0.866206	0.378	0.199	2.48159e-05	GC1
tp53bp2	5.38062e-08	0.865467	0.266	0.126	0.00112546	GC1
2021-03-08	1.26182e-09	0.860605	0.439	0.25	2.63935e-05	GC1
LOC103378348	9.02281e-09	0.859671	0.444	0.265	0.00018873	GC1
afap1l2	1.42248e-18	0.858812	0.282	0.071	2.97541e-14	GC1
pnisr	1.871e-10	0.858359	0.457	0.263	3.91358e-06	GC1
cd46	1.05543e-06	0.855226	0.471	0.332	0.0220763	GC1
LOC103392299	2.43442e-17	0.849152	0.404	0.161	5.09208e-13	GC1
afdn	1.58225e-14	0.848362	0.38	0.161	3.3096e-10	GC1
LOC103384019	4.59089e-18	0.842468	0.271	0.067	9.60276e-14	GC1
cd302	3.51705e-11	0.84135	0.378	0.191	7.35662e-07	GC1
LOC103380007	1.75208e-19	0.83798	0.314	0.083	3.66482e-15	GC1
hmgn3	7.34689e-10	0.836796	0.364	0.195	1.53675e-05	GC1
nkrf	3.53995e-08	0.835063	0.255	0.117	0.00074045	GC1
LOC103384228	7.43275e-20	0.834382	0.415	0.15	1.55471e-15	GC1
myo1d	7.34662e-27	0.833422	0.346	0.071	1.53669e-22	GC1
LOC103380674	1.74292e-17	0.833032	0.351	0.122	3.64567e-13	GC1
LOC103383287	9.96867e-09	0.830657	0.646	0.486	0.000208515	GC1
yes1	2.14664e-15	0.82939	0.303	0.098	4.49012e-11	GC1
calm3	8.97081e-16	0.826848	0.516	0.271	1.87643e-11	GC1
LOC103392206	6.54547e-22	0.826223	0.311	0.072	1.36912e-17	GC1
wls	1.27514e-07	0.824812	0.42	0.267	0.00266721	GC1
sec61b	6.55526e-08	0.823406	0.447	0.288	0.00137116	GC1
LOC103386254	3.66938e-18	0.82286	0.394	0.145	7.67524e-14	GC1
LOC103388490	1.70139e-09	0.818821	0.407	0.236	3.5588e-05	GC1
LOC103395362	5.56965e-27	0.818773	0.367	0.082	1.165e-22	GC1
LOC103392130	3.5315e-15	0.815597	0.242	0.063	7.38684e-11	GC1
LOC103389085	1.09904e-17	0.814731	0.367	0.13	2.29886e-13	GC1
irf2bp2	7.475e-08	0.813979	0.324	0.178	0.00156355	GC1
nktr	6.73873e-10	0.813548	0.415	0.226	1.40954e-05	GC1
LOC103386454	7.13828e-07	0.812267	0.426	0.278	0.0149311	GC1
LOC103390150	5.0253e-14	0.808939	0.463	0.23	1.05114e-09	GC1
wsb1	1.33753e-14	0.808858	0.388	0.169	2.79771e-10	GC1
lrp6	1.82447e-11	0.807465	0.394	0.2	3.81625e-07	GC1
LOC103385642	2.30267e-10	0.803619	0.386	0.208	4.8165e-06	GC1
nop53	2.87909e-09	0.802858	0.577	0.391	6.02219e-05	GC1
LOC103393380	6.13386e-16	0.802277	0.316	0.106	1.28302e-11	GC1
id3	3.86746e-24	0.801265	0.622	0.323	8.08957e-20	GC1
LOC103385384	8.98102e-15	0.800287	0.239	0.063	1.87856e-10	GC1
crebrf	1.08449e-17	0.799651	0.348	0.113	2.26842e-13	GC1
LOC103388825	3.64386e-11	0.79951	0.561	0.356	7.62187e-07	GC1
LOC112486491	1.97194e-19	0.799278	0.298	0.072	4.1247e-15	GC1
LOC103391285	1.33587e-19	0.798438	0.367	0.121	2.79424e-15	GC1
LOC103392616	1.84211e-18	0.797408	0.311	0.085	3.85314e-14	GC1
LOC103393632	7.03201e-18	0.788542	0.33	0.104	1.47088e-13	GC1
LOC103389885	9.44247e-11	0.785581	0.306	0.132	1.97508e-06	GC1
LOC103391020	1.20296e-08	0.783891	0.439	0.267	0.000251623	GC1
c18h6orf62	1.34836e-08	0.78154	0.38	0.212	0.000282037	GC1
LOC103391367	6.8016e-10	0.780429	0.42	0.226	1.42269e-05	GC1
cd200r1	2.54349e-10	0.777808	0.319	0.148	5.32022e-06	GC1
copb1	1.29181e-09	0.777723	0.348	0.18	2.70208e-05	GC1
LOC103394977	1.47153e-09	0.776115	0.566	0.373	3.078e-05	GC1
smarcd3	2.79438e-21	0.774436	0.359	0.104	5.84501e-17	GC1
nudt5	1.75765e-06	0.77422	0.37	0.236	0.0367648	GC1
fndc3b	1.98459e-19	0.773786	0.37	0.121	4.15116e-15	GC1
iqgap1	2.74207e-16	0.771969	0.465	0.215	5.73559e-12	GC1
LOC103391567	5.7596e-23	0.770725	0.311	0.065	1.20474e-18	GC1
LOC112486586	5.71628e-16	0.769483	0.468	0.213	1.19567e-11	GC1
cmas	1.89422e-06	0.767419	0.266	0.143	0.0396213	GC1
LOC103384259	6.50771e-19	0.765865	0.309	0.083	1.36122e-14	GC1
znf318	4.29842e-16	0.764027	0.463	0.221	8.991e-12	GC1
rergl	4.81394e-16	0.75876	0.285	0.082	1.00693e-11	GC1
LOC103389575	2.58895e-09	0.756567	0.306	0.148	5.4153e-05	GC1
ddx3x	1.36267e-10	0.754472	0.327	0.154	2.85029e-06	GC1
zfpm1	3.81213e-17	0.754291	0.322	0.104	7.97384e-13	GC1
LOC103377307	3.15355e-13	0.754161	0.25	0.078	6.59629e-09	GC1
LOC103376957	2.72571e-15	0.748716	0.372	0.145	5.70137e-11	GC1
c2cd5	8.98451e-12	0.747711	0.319	0.139	1.87929e-07	GC1
plscr3	7.15159e-09	0.747232	0.444	0.271	0.00014959	GC1
slc9a6	5.81265e-09	0.74441	0.287	0.134	0.000121583	GC1
fbxl3	1.39668e-06	0.740585	0.293	0.167	0.0292143	GC1
p2ry4	3.20949e-12	0.739993	0.237	0.076	6.71328e-08	GC1
sptan1	7.18436e-14	0.738695	0.532	0.302	1.50275e-09	GC1
bptf	3.32232e-16	0.731174	0.375	0.141	6.9493e-12	GC1
LOC112488050	2.1959e-06	0.729168	0.253	0.135	0.0459317	GC1
LOC103381918	1.89933e-16	0.724795	0.324	0.106	3.97283e-12	GC1
LOC103382275	4.71254e-12	0.723305	0.234	0.074	9.85723e-08	GC1
cad	3.57047e-20	0.722795	0.407	0.143	7.46836e-16	GC1
pabpc1	2.40499e-22	0.722534	0.886	0.67	5.03052e-18	GC1
LOC103393176	8.74701e-15	0.721272	0.532	0.293	1.82961e-10	GC1
slc38a10	2.45954e-18	0.720233	0.335	0.104	5.14461e-14	GC1
LOC103398816	4.2988e-26	0.720118	0.5	0.176	8.9918e-22	GC1
sbf1	8.79212e-15	0.717082	0.338	0.13	1.83905e-10	GC1
prrc1	1.94079e-10	0.717003	0.269	0.109	4.05954e-06	GC1
prkcb	1.46405e-17	0.716214	0.33	0.108	3.06235e-13	GC1
LOC103395001	2.01203e-08	0.712945	0.229	0.095	0.000420856	GC1
prag1	9.97807e-17	0.712566	0.29	0.083	2.08711e-12	GC1
LOC103385809	2.55763e-15	0.712272	0.338	0.119	5.34979e-11	GC1
LOC103385127	1.4499e-09	0.711024	0.202	0.071	3.03276e-05	GC1
LOC103387720	1.56214e-10	0.710482	0.269	0.109	3.26752e-06	GC1
LOC103394161	6.2839e-07	0.708728	0.269	0.139	0.013144	GC1
LOC107990036	2.96951e-13	0.707873	0.346	0.145	6.21133e-09	GC1
LOC103386527	3.18866e-07	0.707596	0.229	0.106	0.00666972	GC1
map7d1	9.86481e-11	0.707328	0.29	0.122	2.06342e-06	GC1
mccc2	5.83867e-08	0.705697	0.391	0.237	0.00122127	GC1
LOC103392719	3.1087e-08	0.704759	0.295	0.147	0.000650247	GC1
ak4	1.23873e-09	0.704414	0.441	0.249	2.59105e-05	GC1
sall1	2.65159e-24	0.703618	0.343	0.078	5.54633e-20	GC1
LOC112488388	3.9915e-20	0.703036	0.279	0.061	8.34902e-16	GC1
LOC103383560	1.3281e-16	0.702034	0.359	0.132	2.77799e-12	GC1
abcd3	6.42799e-08	0.701958	0.242	0.111	0.00134454	GC1
LOC103386434	1.41211e-07	0.700563	0.418	0.256	0.0029537	GC1
arhgef10l	1.52445e-16	0.700055	0.348	0.122	3.18869e-12	GC1
lzts2	2.11899e-08	0.699709	0.223	0.091	0.000443229	GC1
LOC103396312	7.83185e-09	0.696887	0.367	0.202	0.000163819	GC1
lmo7	1.87769e-11	0.69678	0.245	0.085	3.92757e-07	GC1
LOC103382194	2.18488e-15	0.696132	0.335	0.122	4.57012e-11	GC1
tspan4	4.58725e-20	0.695002	0.34	0.095	9.59516e-16	GC1
ddx42	8.7149e-08	0.693564	0.372	0.219	0.0018229	GC1
LOC103387766	1.65941e-08	0.693229	0.322	0.171	0.0003471	GC1
ctu2	1.72405e-07	0.690522	0.274	0.139	0.00360619	GC1
LOC103377328	2.91413e-21	0.689084	0.306	0.071	6.09549e-17	GC1
washc4	7.94514e-10	0.689012	0.293	0.132	1.66188e-05	GC1
LOC103386555	2.70903e-15	0.68505	0.314	0.108	5.66648e-11	GC1
hif1a	1.16871e-06	0.680153	0.322	0.187	0.024446	GC1
LOC103388530	7.8466e-17	0.679634	0.279	0.076	1.64127e-12	GC1
man1a1	2.10034e-20	0.678737	0.324	0.085	4.39328e-16	GC1
LOC103389939	1.59238e-15	0.677902	0.519	0.275	3.33078e-11	GC1
gatad2a	2.38296e-06	0.676512	0.282	0.154	0.0498443	GC1
LOC112487615	2.59123e-20	0.674024	0.319	0.082	5.42007e-16	GC1
LOC103382506	2.37344e-14	0.671757	0.34	0.134	4.96452e-10	GC1
LOC103392003	6.52955e-19	0.670751	0.287	0.071	1.36579e-14	GC1
LOC103398546	1.8204e-08	0.66914	0.242	0.106	0.000380773	GC1
LOC103376623	6.93723e-08	0.668968	0.33	0.187	0.00145106	GC1
gas2	2.53449e-27	0.667709	0.516	0.193	5.3014e-23	GC1
nxn	1.50748e-14	0.66709	0.375	0.154	3.1532e-10	GC1
nr0b1	2.40503e-12	0.664772	0.394	0.191	5.0306e-08	GC1
arhgef1	1.2376e-06	0.66465	0.221	0.102	0.025887	GC1
LOC103384441	1.4445e-20	0.664296	0.327	0.087	3.02147e-16	GC1
tenm3	7.98619e-18	0.662415	0.266	0.063	1.67047e-13	GC1
LOC103383428	4.49328e-16	0.660815	0.346	0.124	9.39858e-12	GC1
itga1	1.72403e-11	0.658346	0.239	0.082	3.60615e-07	GC1
LOC103391747	5.94238e-17	0.658296	0.37	0.137	1.24297e-12	GC1
ap3d1	8.65753e-13	0.657329	0.444	0.23	1.8109e-08	GC1
col16a1	8.64008e-14	0.653281	0.298	0.106	1.80725e-09	GC1
LOC103385675	2.71581e-14	0.65057	0.324	0.122	5.68066e-10	GC1
bcl9l	5.6433e-14	0.646296	0.314	0.119	1.18041e-09	GC1
laptm4a	1.54931e-09	0.646012	0.508	0.317	3.24069e-05	GC1
cdo1	2.8152e-15	0.645725	0.327	0.117	5.88856e-11	GC1
myo9b	1.98399e-11	0.645525	0.29	0.117	4.14991e-07	GC1
LOC103376711	3.6266e-35	0.645093	0.606	0.234	7.58576e-31	GC1
LOC103382782	4.97234e-13	0.644319	0.476	0.252	1.04006e-08	GC1
LOC103394439	3.18447e-11	0.640434	0.404	0.215	6.66095e-07	GC1
LOC103377197	4.81126e-07	0.640285	0.367	0.223	0.0100637	GC1
fchsd2	1.15724e-17	0.6402	0.245	0.052	2.42059e-13	GC1
nkiras2	3.31031e-08	0.639558	0.311	0.163	0.000692417	GC1
st3gal2	7.18671e-12	0.637571	0.242	0.08	1.50324e-07	GC1
LOC103377727	2.85294e-22	0.636974	0.351	0.093	5.96749e-18	GC1
LOC103391292	2.56833e-11	0.636947	0.396	0.199	5.37217e-07	GC1
g3bp2	5.79014e-09	0.636693	0.449	0.273	0.000121112	GC1
LOC103377951	2.06887e-23	0.633993	0.492	0.199	4.32745e-19	GC1
LOC103392789	9.20575e-17	0.633538	0.277	0.074	1.92557e-12	GC1
hells	1.58453e-13	0.633531	0.535	0.295	3.31437e-09	GC1
LOC103377018	5.2912e-10	0.631702	0.441	0.252	1.10676e-05	GC1
ccdc30	1.01354e-07	0.62891	0.21	0.089	0.00212002	GC1
LOC103380812	1.94329e-15	0.628425	0.293	0.093	4.06478e-11	GC1
srpra	2.88191e-07	0.628309	0.242	0.117	0.00602809	GC1
smad1	4.15163e-11	0.626493	0.234	0.08	8.68396e-07	GC1
smc5	6.97102e-14	0.625711	0.301	0.108	1.45813e-09	GC1
cd82	2.2858e-15	0.623941	0.447	0.21	4.7812e-11	GC1
LOC103397595	1.73935e-08	0.622347	0.5	0.317	0.000363819	GC1
acp2	4.67283e-12	0.620453	0.282	0.106	9.77415e-08	GC1
eif5b	7.60523e-07	0.617461	0.327	0.189	0.0159079	GC1
gab1	1.51731e-08	0.616957	0.269	0.126	0.000317376	GC1
ppp2r5a	1.27471e-08	0.616453	0.37	0.208	0.000266632	GC1
LOC103394067	4.86002e-07	0.615573	0.346	0.204	0.0101657	GC1
tsc22d2	3.71168e-11	0.615488	0.324	0.143	7.76372e-07	GC1
ralbp1	8.53803e-07	0.615038	0.242	0.121	0.017859	GC1
ptbp1	1.19703e-10	0.614376	0.322	0.15	2.50382e-06	GC1
tmem50a	1.03851e-13	0.612129	0.434	0.212	2.17225e-09	GC1
arf1	1.20551e-07	0.611056	0.309	0.167	0.00252156	GC1
plp2	4.13677e-22	0.610744	0.628	0.328	8.65288e-18	GC1
clta	4.38203e-07	0.60884	0.324	0.191	0.00916588	GC1
LOC103379990	1.54456e-09	0.60699	0.303	0.145	3.23076e-05	GC1
ppp3ca	4.16624e-13	0.606575	0.295	0.108	8.71453e-09	GC1
zmynd8	1.67838e-11	0.605938	0.402	0.202	3.51067e-07	GC1
LOC103384194	1.12263e-15	0.603403	0.29	0.091	2.3482e-11	GC1
LOC103382082	1.62734e-06	0.602863	0.266	0.145	0.034039	GC1
LOC103390916	5.73798e-13	0.601885	0.332	0.139	1.20021e-08	GC1
lamc1	1.64901e-16	0.599067	0.335	0.117	3.44922e-12	GC1
vasp	1.82563e-11	0.598434	0.314	0.134	3.81867e-07	GC1
bckdk	5.73165e-08	0.597866	0.324	0.171	0.00119889	GC1
LOC103395345	9.34752e-12	0.595878	0.391	0.195	1.95522e-07	GC1
LOC103394543	5.8838e-12	0.595495	0.285	0.111	1.23072e-07	GC1
arl13b	9.1904e-11	0.593928	0.221	0.074	1.92236e-06	GC1
LOC103395416	1.56154e-06	0.593813	0.311	0.178	0.0326628	GC1
LOC103394070	3.44126e-09	0.593641	0.29	0.137	7.19807e-05	GC1
rnf13	5.24306e-09	0.592422	0.237	0.096	0.000109669	GC1
arrb2	8.81075e-07	0.591581	0.324	0.193	0.0184295	GC1
LOC103385076	9.47151e-11	0.590942	0.301	0.126	1.98116e-06	GC1
LOC103388823	1.49914e-12	0.590068	0.37	0.171	3.13575e-08	GC1
LOC103398704	2.43762e-11	0.586756	0.221	0.071	5.09878e-07	GC1
LOC112487404	3.0366e-15	0.583083	0.269	0.08	6.35165e-11	GC1
LOC103398713	3.25575e-19	0.583018	0.335	0.098	6.81006e-15	GC1
glyr1	2.9252e-13	0.582969	0.484	0.271	6.11864e-09	GC1
bcl9	1.08225e-10	0.582572	0.298	0.134	2.26374e-06	GC1
LOC103392674	1.77232e-12	0.581756	0.205	0.054	3.70716e-08	GC1
LOC103388952	2.19997e-10	0.58117	0.245	0.091	4.60168e-06	GC1
LOC103378975	2.45881e-25	0.580985	0.269	0.033	5.1431e-21	GC1
LOC103386699	7.25582e-09	0.580828	0.41	0.236	0.00015177	GC1
gata4	3.38274e-07	0.580027	0.221	0.1	0.00707569	GC1
zyx	4.18331e-15	0.577703	0.383	0.158	8.75023e-11	GC1
sbno2	2.03856e-09	0.573891	0.245	0.1	4.26405e-05	GC1
prpf39	9.84465e-07	0.57359	0.293	0.161	0.0205921	GC1
LOC103377570	9.17708e-13	0.573467	0.202	0.052	1.91957e-08	GC1
LOC103398277	1.01212e-07	0.571551	0.207	0.087	0.00211704	GC1
LOC103382902	4.31371e-21	0.570276	0.37	0.109	9.02298e-17	GC1
LOC112486242	6.9043e-08	0.569594	0.309	0.167	0.00144417	GC1
maff	2.1317e-09	0.569064	0.215	0.076	4.45888e-05	GC1
LOC103393286	1.0329e-10	0.568833	0.473	0.286	2.16052e-06	GC1
arhgap24	3.48569e-35	0.568264	0.508	0.128	7.29102e-31	GC1
serinc1	3.62372e-18	0.567628	0.668	0.406	7.57974e-14	GC1
LOC103398443	2.2955e-06	0.566755	0.226	0.115	0.0480149	GC1
myo1c	5.47725e-12	0.564544	0.37	0.171	1.14568e-07	GC1
catl	4.36595e-14	0.563434	0.761	0.544	9.13225e-10	GC1
LOC103398779	1.52857e-16	0.561498	0.423	0.178	3.19732e-12	GC1
LOC103384667	5.69482e-11	0.560643	0.29	0.121	1.19119e-06	GC1
LOC103395100	7.04e-16	0.560138	0.364	0.134	1.47256e-11	GC1
ak1	1.94631e-09	0.557771	0.372	0.199	4.0711e-05	GC1
LOC103397783	6.66695e-10	0.555035	0.247	0.096	1.39453e-05	GC1
LOC103384737	1.52137e-07	0.554207	0.213	0.093	0.00318225	GC1
cbfa2t2	8.64548e-17	0.55384	0.309	0.093	1.80838e-12	GC1
LOC103379030	8.93937e-09	0.553322	0.516	0.354	0.000186985	GC1
sipa1l2	1.19841e-13	0.553198	0.263	0.083	2.50672e-09	GC1
btbd6	6.10914e-16	0.551966	0.356	0.13	1.27785e-11	GC1
mfap1	7.52902e-07	0.551867	0.33	0.191	0.0157484	GC1
nedd9	1.19927e-13	0.550865	0.202	0.046	2.50852e-09	GC1
LOC103396078	2.20903e-19	0.550344	0.253	0.048	4.62062e-15	GC1
cux1	7.9054e-07	0.549698	0.274	0.143	0.0165357	GC1
atp6ap2	9.76731e-08	0.549076	0.404	0.243	0.00204303	GC1
phf2	9.4151e-09	0.549037	0.351	0.186	0.000196936	GC1
casc4	1.47518e-08	0.547447	0.298	0.145	0.000308563	GC1
LOC103395272	1.55169e-11	0.545748	0.324	0.141	3.24567e-07	GC1
tmem206	1.1832e-08	0.543701	0.277	0.132	0.000247489	GC1
LOC103384135	3.8666e-08	0.54224	0.234	0.102	0.000808776	GC1
eif5a	8.57433e-11	0.542108	0.383	0.199	1.79349e-06	GC1
LOC103397209	5.58506e-11	0.541895	0.282	0.117	1.16823e-06	GC1
tpm4	1.52546e-09	0.539151	0.551	0.362	3.1908e-05	GC1
LOC103383417	6.80842e-10	0.535288	0.282	0.119	1.42412e-05	GC1
raf1	4.26899e-09	0.533895	0.319	0.16	8.92945e-05	GC1
LOC103398260	1.62445e-07	0.533714	0.218	0.098	0.00339786	GC1
LOC103378388	1.58012e-08	0.533632	0.327	0.167	0.000330513	GC1
hmg20b	9.5416e-07	0.533622	0.239	0.119	0.0199582	GC1
LOC103381764	2.88274e-09	0.53089	0.303	0.141	6.02984e-05	GC1
LOC103379975	3.32698e-10	0.530099	0.434	0.237	6.95904e-06	GC1
pim1	6.99622e-08	0.528341	0.298	0.16	0.0014634	GC1
znf704	1.59227e-17	0.527864	0.535	0.271	3.33056e-13	GC1
LOC103383499	3.62609e-10	0.527452	0.226	0.082	7.58469e-06	GC1
lmbr1l	2.32289e-19	0.526716	0.277	0.061	4.85879e-15	GC1
kpna4	1.82948e-06	0.525864	0.402	0.263	0.0382672	GC1
LOC103397871	2.11364e-06	0.525776	0.239	0.122	0.0442111	GC1
rbm5	6.10624e-09	0.524628	0.63	0.46	0.000127724	GC1
tead3	1.4026e-12	0.521473	0.266	0.093	2.93381e-08	GC1
wnk2	1.05639e-19	0.516906	0.218	0.03	2.20965e-15	GC1
LOC103381416	7.29693e-17	0.51668	0.253	0.061	1.5263e-12	GC1
LOC103385694	1.15356e-22	0.51646	0.29	0.054	2.41291e-18	GC1
pigq	1.54976e-06	0.515644	0.354	0.217	0.0324163	GC1
LOC103395031	5.69151e-18	0.515215	0.237	0.046	1.19049e-13	GC1
top1	4.104e-08	0.512855	0.447	0.278	0.000858433	GC1
ciita	1.77534e-13	0.512386	0.314	0.117	3.71348e-09	GC1
aip	4.07626e-08	0.511487	0.418	0.256	0.000852632	GC1
LOC103390624	5.36512e-14	0.509873	0.205	0.046	1.12222e-09	GC1
LOC103380768	1.06918e-17	0.508062	0.245	0.052	2.23641e-13	GC1
max	6.02234e-08	0.507198	0.503	0.334	0.00125969	GC1
LOC103383551	2.73341e-16	0.506739	0.253	0.063	5.71747e-12	GC1
epc1	1.74686e-10	0.504636	0.316	0.143	3.65391e-06	GC1
osbpl9	4.70584e-07	0.50389	0.309	0.169	0.0098432	GC1
acvr2a	2.84804e-10	0.502868	0.295	0.126	5.95724e-06	GC1
LOC103378177	1.39677e-11	0.502117	0.229	0.074	2.92162e-07	GC1
LOC103391967	4.32991e-08	0.501238	0.338	0.186	0.000905687	GC1
LOC103396171	3.24634e-12	0.500129	0.202	0.054	6.79036e-08	GC1
erlec1	6.48019e-08	0.499632	0.247	0.115	0.00135546	GC1
LOC103396108	2.35642e-08	0.499483	0.37	0.213	0.000492893	GC1
arpc3	3.66516e-12	0.498695	0.428	0.217	7.66641e-08	GC1
smc1a	2.54846e-09	0.497323	0.327	0.158	5.3306e-05	GC1
LOC103380335	7.6226e-08	0.49726	0.263	0.126	0.00159442	GC1
mboat2	3.92276e-09	0.497186	0.205	0.076	8.20524e-05	GC1
ptprg	7.0552e-07	0.496307	0.247	0.126	0.0147574	GC1
pfas	5.31425e-08	0.495931	0.279	0.141	0.00111158	GC1
tbc1d22b	9.54587e-11	0.49502	0.266	0.104	1.99671e-06	GC1
LOC103394375	4.3065e-15	0.492895	0.386	0.163	9.00791e-11	GC1
LOC103395325	9.8955e-07	0.490175	0.221	0.104	0.0206984	GC1
tchp	9.9822e-08	0.489514	0.274	0.134	0.00208798	GC1
huwe1	2.9523e-07	0.486802	0.465	0.317	0.00617533	GC1
lats2	3.92483e-09	0.485792	0.205	0.074	8.20957e-05	GC1
il17d	1.63667e-06	0.484771	0.226	0.109	0.0342341	GC1
klf3	3.05183e-10	0.484565	0.207	0.069	6.38352e-06	GC1
lrp10	9.09447e-10	0.483658	0.282	0.124	1.90229e-05	GC1
LOC103381306	7.06091e-08	0.483588	0.415	0.256	0.00147693	GC1
LOC103384300	1.72325e-08	0.482447	0.391	0.226	0.000360451	GC1
LOC103383913	1.91387e-08	0.482416	0.34	0.184	0.000400324	GC1
rnd3	1.17826e-12	0.481843	0.242	0.076	2.46457e-08	GC1
LOC103381370	8.37364e-07	0.481613	0.327	0.193	0.0175151	GC1
LOC103392930	4.08395e-17	0.481163	0.463	0.202	8.54239e-13	GC1
LOC103383815	1.70452e-20	0.480914	0.231	0.033	3.56535e-16	GC1
leprot	6.11464e-07	0.478144	0.364	0.224	0.01279	GC1
dcaf12	2.45023e-08	0.477938	0.29	0.143	0.000512515	GC1
trim8	1.18508e-06	0.475515	0.229	0.109	0.0247884	GC1
LOC103394446	3.62589e-09	0.474359	0.218	0.083	7.58428e-05	GC1
LOC103387376	3.48845e-14	0.473785	0.495	0.263	7.29679e-10	GC1
usp8	3.35286e-09	0.472242	0.356	0.189	7.01318e-05	GC1
LOC103381738	1.17235e-07	0.471285	0.239	0.109	0.00245221	GC1
nid1	2.28423e-11	0.470598	0.279	0.108	4.77793e-07	GC1
LOC103381914	1.63671e-11	0.470333	0.58	0.362	3.4235e-07	GC1
strn4	7.89343e-18	0.470135	0.383	0.137	1.65107e-13	GC1
srsf5	2.06071e-08	0.469872	0.444	0.271	0.000431038	GC1
LOC103386423	3.5117e-12	0.469715	0.327	0.135	7.34543e-08	GC1
LOC103384078	2.08466e-12	0.467486	0.335	0.141	4.36048e-08	GC1
LOC103389243	4.83176e-29	0.467048	0.721	0.416	1.01066e-24	GC1
cope	5.18796e-08	0.464487	0.455	0.297	0.00108517	GC1
nek7	2.15104e-08	0.463053	0.239	0.104	0.000449934	GC1
LOC103381664	2.35386e-14	0.462103	0.237	0.063	4.92358e-10	GC1
LOC103383508	3.63376e-08	0.461704	0.293	0.145	0.000760074	GC1
ddx17	4.10062e-07	0.461461	0.359	0.215	0.00857727	GC1
LOC103386091	5.88313e-09	0.461296	0.207	0.078	0.000123058	GC1
ing5	7.87723e-12	0.46006	0.444	0.226	1.64768e-07	GC1
LOC103378323	6.41966e-12	0.460018	0.234	0.074	1.3428e-07	GC1
prkci	3.61894e-07	0.459284	0.239	0.117	0.00756975	GC1
LOC103384038	2.33343e-10	0.459235	0.221	0.076	4.88084e-06	GC1
evi5	1.51132e-06	0.456614	0.271	0.147	0.0316122	GC1
LOC103385291	1.39136e-07	0.452943	0.279	0.139	0.00291031	GC1
LOC103389739	8.14528e-07	0.452812	0.37	0.223	0.0170375	GC1
czh9orf64	6.85967e-10	0.452609	0.298	0.132	1.43484e-05	GC1
rprd1a	3.02105e-07	0.451076	0.309	0.167	0.00631913	GC1
vamp3	9.07496e-07	0.448993	0.311	0.18	0.0189821	GC1
LOC103384303	7.79376e-08	0.447218	0.303	0.158	0.00163022	GC1
LOC103387897	9.57869e-11	0.446597	0.253	0.096	2.00357e-06	GC1
LOC103380267	2.40615e-10	0.444383	0.258	0.1	5.03295e-06	GC1
LOC103380139	4.18393e-12	0.443923	0.293	0.111	8.75153e-08	GC1
fam168a	1.61258e-06	0.443806	0.255	0.134	0.0337304	GC1
LOC103399056	6.2821e-08	0.44287	0.386	0.221	0.00131403	GC1
LOC103380006	2.23378e-09	0.442243	0.271	0.121	4.6724e-05	GC1
hdac4	2.07941e-12	0.440663	0.205	0.054	4.34951e-08	GC1
LOC103390988	1.28236e-06	0.439574	0.309	0.173	0.0268232	GC1
LOC103392383	1.47819e-08	0.434013	0.287	0.135	0.000309194	GC1
LOC103388524	8.23723e-15	0.433769	0.543	0.31	1.72298e-10	GC1
LOC103378693	1.75432e-08	0.433541	0.263	0.119	0.000366951	GC1
LOC103381629	3.62916e-07	0.433362	0.266	0.137	0.00759112	GC1
ell	1.45512e-08	0.433088	0.255	0.113	0.000304367	GC1
nr3c1	1.22446e-07	0.431895	0.287	0.148	0.00256121	GC1
LOC103385578	1.83766e-07	0.431807	0.269	0.135	0.00384383	GC1
arhgap5	4.12908e-10	0.431525	0.293	0.124	8.6368e-06	GC1
kiaa1522	7.36706e-13	0.431265	0.285	0.1	1.54097e-08	GC1
tram2	1.31498e-13	0.429965	0.309	0.115	2.75055e-09	GC1
LOC103393821	4.72367e-12	0.428897	0.25	0.085	9.8805e-08	GC1
olfml2a	1.44322e-16	0.428643	0.378	0.145	3.01879e-12	GC1
LOC103386801	1.65823e-18	0.428586	0.301	0.08	3.46853e-14	GC1
LOC103390471	1.25237e-14	0.42796	0.245	0.065	2.61958e-10	GC1
slc19a1	4.2376e-10	0.427644	0.239	0.091	8.86379e-06	GC1
fermt2	1.19732e-08	0.427416	0.271	0.124	0.000250443	GC1
LOC103381519	9.12141e-08	0.426941	0.314	0.167	0.00190792	GC1
sh3pxd2b	4.23011e-12	0.425545	0.218	0.063	8.84812e-08	GC1
LOC103393591	1.00114e-07	0.42509	0.327	0.178	0.00209408	GC1
tshz1	5.91832e-11	0.424981	0.202	0.061	1.23793e-06	GC1
grn	7.35605e-09	0.423096	0.271	0.122	0.000153866	GC1
LOC103380484	1.25025e-10	0.422759	0.285	0.117	2.61514e-06	GC1
snrnp70	1.64187e-10	0.421811	0.468	0.278	3.4343e-06	GC1
st3gal5	5.80876e-09	0.420598	0.247	0.106	0.000121502	GC1
ccdc88a	5.59131e-08	0.420534	0.215	0.091	0.00116953	GC1
LOC103377298	8.85943e-16	0.420411	0.258	0.069	1.85313e-11	GC1
LOC103380410	9.17921e-09	0.419861	0.287	0.137	0.000192001	GC1
LOC103394440	8.55023e-09	0.417578	0.237	0.098	0.000178845	GC1
itm2a	3.31834e-08	0.414431	0.391	0.228	0.000694097	GC1
LOC103380388	7.71905e-09	0.41122	0.226	0.089	0.000161459	GC1
mob2	8.12401e-07	0.408733	0.229	0.109	0.016993	GC1
tead1	2.7026e-08	0.407946	0.207	0.082	0.000565303	GC1
smc3	8.71105e-10	0.40611	0.601	0.397	1.82209e-05	GC1
gpr108	1.72832e-09	0.404264	0.277	0.122	3.61513e-05	GC1
fmnl2	1.81574e-27	0.401673	0.471	0.152	3.79798e-23	GC1
adcy9	2.12904e-09	0.401136	0.239	0.096	4.4533e-05	GC1
rasa1	2.8196e-07	0.399159	0.25	0.122	0.00589776	GC1
lrrfip2	1.06105e-08	0.398098	0.207	0.078	0.000221939	GC1
LOC103387331	4.34804e-08	0.398077	0.324	0.176	0.000909479	GC1
st3gal3	1.00027e-13	0.397443	0.29	0.098	2.09226e-09	GC1
ankfn1	1.6255e-07	0.397356	0.279	0.141	0.00340006	GC1
LOC103394720	4.12473e-10	0.395642	0.301	0.134	8.6277e-06	GC1
LOC103389104	4.58057e-16	0.39522	0.231	0.052	9.58118e-12	GC1
ash1l	2.23337e-09	0.394815	0.293	0.134	4.67154e-05	GC1
LOC103383064	4.64452e-08	0.393952	0.277	0.132	0.000971495	GC1
lama4	1.52988e-11	0.392955	0.207	0.059	3.20005e-07	GC1
elf2	2.69847e-09	0.392244	0.253	0.106	5.64439e-05	GC1
ncoa2	4.67949e-10	0.391474	0.223	0.082	9.7881e-06	GC1
LOC103381848	1.70969e-09	0.390711	0.293	0.135	3.57616e-05	GC1
pea15	5.73102e-21	0.387425	0.449	0.173	1.19876e-16	GC1
LOC103378630	2.51346e-22	0.387156	0.636	0.349	5.2574e-18	GC1
LOC103394045	3.28845e-17	0.38679	0.226	0.043	6.87845e-13	GC1
tpd52l1	8.28326e-08	0.386787	0.253	0.119	0.00173261	GC1
LOC103381096	6.06869e-09	0.386703	0.279	0.124	0.000126939	GC1
LOC103387069	1.87983e-09	0.383889	0.218	0.082	3.93204e-05	GC1
LOC103379965	7.69115e-15	0.382268	0.574	0.336	1.60876e-10	GC1
ralb	1.17363e-06	0.381871	0.285	0.156	0.0245489	GC1
snx12	3.82705e-08	0.378771	0.375	0.208	0.000800504	GC1
wbp1l	2.54517e-07	0.378198	0.207	0.089	0.00532374	GC1
LOC103396252	1.63894e-07	0.376691	0.309	0.163	0.00342818	GC1
LOC103391236	5.1278e-08	0.376494	0.5	0.334	0.00107258	GC1
LOC103384381	1.04915e-07	0.376458	0.229	0.102	0.00219451	GC1
plxna1	3.36167e-08	0.375482	0.298	0.147	0.000703161	GC1
LOC103387629	1.07254e-12	0.373294	0.399	0.191	2.24344e-08	GC1
LOC103397673	1.41442e-08	0.367575	0.234	0.096	0.000295853	GC1
wasf2	6.88781e-07	0.36706	0.351	0.204	0.0144072	GC1
add1	1.51932e-06	0.363549	0.34	0.2	0.0317797	GC1
LOC103395550	1.15817e-07	0.362819	0.21	0.089	0.00242254	GC1
prr12	1.1047e-06	0.3624	0.207	0.093	0.023107	GC1
LOC103396281	3.22152e-08	0.361597	0.285	0.141	0.000673846	GC1
c1galt1c1	2.17874e-06	0.360797	0.269	0.145	0.0455727	GC1
kmt2e	1.75561e-06	0.360247	0.29	0.161	0.0367221	GC1
ampd2	5.64944e-12	0.356913	0.245	0.082	1.18169e-07	GC1
LOC103398981	2.65273e-08	0.355918	0.255	0.117	0.000554872	GC1
rhoq	2.18263e-13	0.354864	0.309	0.111	4.56541e-09	GC1
LOC103397199	3.02603e-10	0.353393	0.327	0.156	6.32956e-06	GC1
stx7	1.66432e-10	0.350781	0.218	0.072	3.48127e-06	GC1
LOC103380283	6.40158e-16	0.350248	0.391	0.154	1.33902e-11	GC1
rnf10	1.04194e-06	0.34979	0.309	0.171	0.0217943	GC1
itgb1bp1	9.15015e-09	0.349499	0.202	0.074	0.000191394	GC1
LOC103389254	1.75018e-06	0.349496	0.245	0.126	0.0366086	GC1
LOC103385194	1.18771e-06	0.348177	0.402	0.256	0.0248434	GC1
LOC103380290	8.08732e-14	0.348105	0.226	0.058	1.69162e-09	GC1
arfgap3	7.27132e-10	0.347997	0.306	0.139	1.52094e-05	GC1
kdsr	1.22908e-07	0.346949	0.332	0.178	0.00257086	GC1
kansl3	5.3117e-07	0.345647	0.237	0.113	0.0111105	GC1
LOC103392321	1.36546e-07	0.345122	0.255	0.122	0.00285613	GC1
LOC103397899	8.95835e-15	0.344801	0.215	0.048	1.87382e-10	GC1
LOC103391561	6.69875e-10	0.341695	0.223	0.08	1.40118e-05	GC1
gnb1	1.82946e-16	0.339976	0.771	0.553	3.82668e-12	GC1
rnasek	2.58032e-07	0.339556	0.444	0.306	0.00539726	GC1
sptlc2	2.62639e-08	0.33931	0.245	0.109	0.000549362	GC1
LOC103382833	3.01869e-07	0.337561	0.21	0.093	0.00631419	GC1
c14h1orf115	3.06712e-45	0.336668	0.657	0.204	6.41549e-41	GC1
LOC103388341	2.27008e-08	0.335321	0.258	0.119	0.000474832	GC1
hyal1	6.97598e-10	0.335031	0.279	0.121	1.45917e-05	GC1
gskip	1.14609e-10	0.334896	0.255	0.096	2.39728e-06	GC1
gigyf1	1.54366e-06	0.33319	0.261	0.134	0.0322888	GC1
reep3	6.51317e-09	0.331269	0.237	0.096	0.000136236	GC1
LOC103387334	9.8569e-11	0.32642	0.274	0.108	2.06177e-06	GC1
exoc4	2.85562e-07	0.325514	0.213	0.095	0.00597309	GC1
copg2	4.33553e-07	0.324876	0.415	0.258	0.00906863	GC1
LOC103383414	6.13804e-07	0.324147	0.215	0.098	0.0128389	GC1
kmt2d	1.34478e-12	0.323376	0.449	0.241	2.81288e-08	GC1
LOC103386692	7.00016e-10	0.322802	0.247	0.098	1.46422e-05	GC1
mydgf	1.24066e-08	0.321586	0.205	0.078	0.000259509	GC1
vps13c	2.13434e-08	0.321484	0.271	0.126	0.00044644	GC1
LOC103388483	3.01707e-15	0.32125	0.415	0.184	6.31081e-11	GC1
LOC103397084	5.80484e-09	0.320643	0.285	0.132	0.00012142	GC1
cnpy4	3.61339e-07	0.316316	0.234	0.111	0.00755812	GC1
tpm1	3.97765e-07	0.31447	0.266	0.134	0.00832006	GC1
LOC103384347	2.63519e-08	0.313677	0.444	0.278	0.000551202	GC1
LOC103394374	3.55176e-08	0.309678	0.207	0.082	0.000742922	GC1
LOC103393198	4.5916e-07	0.309481	0.25	0.121	0.00960425	GC1
LOC103386319	1.33156e-10	0.309289	0.213	0.069	2.78522e-06	GC1
LOC103385105	2.08676e-10	0.308108	0.215	0.072	4.36487e-06	GC1
LOC103388342	7.00147e-07	0.307217	0.343	0.197	0.014645	GC1
tmf1	2.14727e-07	0.306908	0.223	0.1	0.00449145	GC1
LOC103384016	1.47413e-07	0.306434	0.298	0.158	0.00308344	GC1
map2k7	2.68358e-17	0.305661	0.354	0.122	5.61325e-13	GC1
LOC103392880	7.98663e-08	0.305248	0.202	0.08	0.00167056	GC1
LOC103397812	1.70297e-07	0.304685	0.202	0.083	0.00356211	GC1
LOC103379410	1.46985e-06	0.304609	0.221	0.104	0.0307449	GC1
LOC103385975	1.68448e-06	0.304405	0.503	0.349	0.0352344	GC1
LOC112486248	1.49524e-16	0.304025	0.386	0.145	3.1276e-12	GC1
zdhhc5	1.31252e-07	0.303346	0.202	0.083	0.0027454	GC1
prcp	4.37559e-08	0.302636	0.258	0.119	0.000915243	GC1
LOC103382562	7.68982e-07	0.301613	0.266	0.135	0.0160848	GC1
ccdc93	8.56239e-10	0.296162	0.221	0.08	1.791e-05	GC1
LOC103392545	1.4872e-12	0.295509	0.41	0.197	3.11078e-08	GC1
LOC103387548	1.50966e-06	0.295152	0.402	0.254	0.0315776	GC1
LOC103387634	7.62541e-09	0.294729	0.303	0.143	0.000159501	GC1
LOC103380524	1.69364e-06	0.294382	0.239	0.121	0.0354259	GC1
egfr	3.69694e-10	0.293278	0.25	0.095	7.73288e-06	GC1
myo7a	1.56423e-08	0.291126	0.303	0.15	0.000327191	GC1
LOC103379518	2.51497e-08	0.287807	0.279	0.132	0.000526055	GC1
LOC103394673	5.7311e-08	0.286272	0.221	0.093	0.00119877	GC1
LOC103380473	8.98377e-07	0.285872	0.274	0.139	0.0187914	GC1
pik3r1	2.63225e-08	0.285273	0.221	0.089	0.000550588	GC1
crebl2	1.57026e-08	0.285149	0.301	0.147	0.000328452	GC1
pkig	3.9572e-07	0.285123	0.277	0.143	0.00827728	GC1
foxp4	2.4991e-10	0.284356	0.21	0.069	5.22737e-06	GC1
ptpn13	1.97061e-08	0.284121	0.242	0.104	0.000412193	GC1
znf148	2.32685e-06	0.283701	0.205	0.095	0.0486707	GC1
LOC103390961	3.65354e-13	0.283622	0.356	0.15	7.64211e-09	GC1
dennd4c	2.8135e-07	0.281984	0.354	0.199	0.00588501	GC1
pcdh18	7.55307e-17	0.281476	0.314	0.098	1.57988e-12	GC1
ube2g2	1.73072e-06	0.281039	0.348	0.206	0.0362015	GC1
arcn1	2.33304e-06	0.277964	0.332	0.199	0.0488002	GC1
acbd3	1.28916e-07	0.276189	0.205	0.085	0.00269653	GC1
os9	7.10664e-07	0.271561	0.237	0.113	0.014865	GC1
stt3a	1.711e-07	0.266473	0.314	0.165	0.0035789	GC1
LOC103384212	1.24877e-09	0.263516	0.255	0.104	2.61206e-05	GC1
LOC103398064	2.27179e-06	0.262402	0.226	0.111	0.047519	GC1
LOC103398944	7.33696e-07	0.259953	0.261	0.132	0.0153467	GC1
rab2a	1.94642e-08	0.257686	0.423	0.247	0.000407132	GC1
kif1b	1.29598e-07	0.257416	0.266	0.126	0.0027108	GC1
LOC103379187	6.70545e-07	0.256094	0.255	0.13	0.0140258	GC1
atxn7l3	2.91278e-08	0.25548	0.301	0.15	0.000609266	GC1
LOC103394931	1.1948e-08	0.255463	0.223	0.091	0.000249917	GC1
hsbp1	1.64341e-07	0.253966	0.394	0.232	0.00343752	GC1
LOC103384405	4.98286e-07	0.25392	0.396	0.252	0.0104227	GC1
rab41	1.26367e-07	0.250783	0.237	0.108	0.00264322	GC1
dpm2	1.0302e-07	0.250547	0.311	0.163	0.00215487	GC1
fryl	8.98766e-07	0.244945	0.303	0.165	0.0187995	GC1
pik3cg	1.94184e-06	0.244394	0.205	0.095	0.0406176	GC1
trip11	8.36314e-09	0.238472	0.266	0.121	0.000174932	GC1
LOC107989855	4.9592e-07	0.232752	0.205	0.089	0.0103732	GC1
LOC103388010	2.70238e-08	0.231853	0.237	0.1	0.000565257	GC1
LOC112487803	5.85719e-08	0.231593	0.202	0.08	0.00122515	GC1
mapk6	5.2695e-19	0.231574	0.434	0.173	1.10222e-14	GC1
LOC103391843	2.79175e-07	0.22691	0.29	0.154	0.00583951	GC1
cpq	1.72146e-08	0.226112	0.285	0.134	0.000360077	GC1
cog6	8.20021e-08	0.225273	0.263	0.124	0.00171524	GC1
ctbs	1.71389e-10	0.222662	0.293	0.124	3.58494e-06	GC1
LOC103393563	1.04951e-06	0.222658	0.295	0.158	0.0219526	GC1
ndfip2	1.01193e-11	0.221245	0.434	0.232	2.11665e-07	GC1
lhfpl6	2.6016e-12	0.221179	0.205	0.054	5.44176e-08	GC1
ostc	7.77647e-07	0.218837	0.205	0.091	0.016266	GC1
LOC103391187	5.16672e-08	0.218218	0.202	0.08	0.00108072	GC1
LOC103380890	2.37753e-07	0.206591	0.285	0.145	0.00497307	GC1
LOC103377382	2.08963e-06	0.204687	0.202	0.093	0.0437088	GC1
tm9sf3	6.46288e-11	0.204607	0.34	0.154	1.35184e-06	GC1
hspa5	2.021e-06	0.202695	0.29	0.16	0.0422732	GC1
renbp	2.8808e-07	0.202081	0.207	0.089	0.00602578	GC1
ctsc	3.16458e-07	0.200413	0.319	0.178	0.00661935	GC1

## Sheet: GC2
Gene	p_val	avg_logFC	pct.1	pct.2	p_val_adj	cluster
LOC103378060	7.47209e-13	191.378	0.997	0.998	1.56294e-08	GC2
LOC103379620	2.84424e-20	163.378	0.992	0.993	5.94929e-16	GC2
LOC103382313	7.8468e-12	156.378	0.944	0.95	1.64132e-07	GC2
LOC103388389	3.16533e-20	138.378	0.984	0.963	6.62092e-16	GC2
LOC103381247	4.59598e-40	123.378	0.989	0.941	9.61342e-36	GC2
rps23	1.77772e-11	112.052	1	0.996	3.71847e-07	GC2
rplp1	2.94949e-08	103.642	0.997	1	0.000616945	GC2
LOC103392072	4.02527e-14	99.3782	0.989	0.993	8.41965e-10	GC2
rpl31	4.68903e-08	97.3782	0.987	0.996	0.000980803	GC2
rpl18a	4.50321e-17	95.3782	0.978	0.991	9.41937e-13	GC2
rps20	2.21259e-09	93.3782	0.997	0.998	4.62808e-05	GC2
rps25	1.33114e-07	89.0406	0.992	1	0.00278434	GC2
fau	1.13194e-10	83.3781	0.997	0.996	2.36768e-06	GC2
rps3	3.41602e-11	74.66	0.987	0.996	7.1453e-07	GC2
rpl39	1.13604e-06	74.2372	0.995	0.985	0.0237626	GC2
rps26	7.80357e-16	72.06	0.995	0.998	1.63227e-11	GC2
rps18	1.33663e-13	70.3733	0.997	1	2.79583e-09	GC2
LOC103394567	3.52506e-15	69.3782	0.992	0.998	7.37338e-11	GC2
rps5	4.18091e-16	69.3776	0.992	0.994	8.74521e-12	GC2
LOC103385823	2.26481e-07	68.065	0.997	0.982	0.0047373	GC2
LOC103382312	3.71105e-14	67.5051	0.968	0.969	7.76241e-10	GC2
rpl8	7.7419e-08	65.3782	0.978	0.989	0.00161937	GC2
rpl7	1.57521e-08	61.347	0.989	1	0.000329487	GC2
rps24	4.23249e-08	60.5131	0.978	0.994	0.000885311	GC2
LOC103397472	1.16567e-11	60.5042	0.965	0.994	2.43824e-07	GC2
rpl27a	3.02856e-09	58.3773	0.981	0.994	6.33483e-05	GC2
LOC103378706	2.58924e-13	57.3782	0.989	0.993	5.41592e-09	GC2
LOC103379709	2.4278e-11	53.3782	0.978	0.987	5.07823e-07	GC2
rps10	3.17624e-09	53.3779	0.989	0.994	6.64373e-05	GC2
LOC103379551	1.19023e-26	52.3782	0.981	0.974	2.4896e-22	GC2
rpl23	5.5911e-10	51.3625	0.976	0.994	1.16949e-05	GC2
LOC103397057	6.98497e-12	47.3814	0.938	0.976	1.46105e-07	GC2
rpl17	7.50022e-13	46.3782	0.984	0.993	1.56882e-08	GC2
rps9	8.65711e-21	46.0516	0.987	0.991	1.81081e-16	GC2
LOC103393683	2.52652e-12	45.3754	0.992	0.996	5.28473e-08	GC2
rpl21	4.59908e-08	42.5187	0.981	0.991	0.00096199	GC2
zar1	2.07819e-06	41.0517	0.755	0.665	0.0434695	GC2
rpl34	1.14048e-07	37.3782	0.989	0.989	0.00238555	GC2
rps13	1.37645e-16	37.3599	0.973	0.993	2.87912e-12	GC2
LOC103388963	6.61386e-09	35.3782	0.978	0.991	0.000138342	GC2
rps4x	8.61476e-11	34.3128	0.987	0.994	1.80195e-06	GC2
LOC103393908	2.16617e-17	33.3576	0.976	0.982	4.53098e-13	GC2
rps3a	1.74723e-14	33.3232	0.973	0.982	3.65469e-10	GC2
LOC103392522	3.20141e-08	33.0294	0.978	0.998	0.00066964	GC2
LOC103386546	1.15869e-35	31.3756	0.984	0.996	2.42364e-31	GC2
rpl13	1.69549e-14	31.3714	0.981	0.985	3.54645e-10	GC2
rpl9	4.83924e-09	30.558	0.978	0.987	0.000101222	GC2
LOC103390006	7.90946e-12	29.3295	0.903	0.913	1.65442e-07	GC2
LOC103392929	2.2154e-09	28.2833	0.898	0.832	4.63396e-05	GC2
rpl14	3.71076e-16	27.3715	0.973	0.996	7.7618e-12	GC2
LOC103396071	5.85443e-07	25.3849	0.914	0.902	0.0122457	GC2
LOC103393113	1.27812e-14	25.3749	0.788	0.665	2.67345e-10	GC2
rpl7a	8.27774e-10	22.065	0.984	0.993	1.73145e-05	GC2
LOC103382154	1.24846e-13	21.6728	0.855	0.788	2.6114e-09	GC2
lsm2	1.43449e-11	20.4055	0.624	0.438	3.00052e-07	GC2
LOC103376631	1.1422e-13	19.3781	0.925	0.799	2.38913e-09	GC2
tcf21	1.77323e-22	18.6664	0.331	0.085	3.70907e-18	GC2
LOC103392030	1.28525e-10	16.3321	0.903	0.877	2.68837e-06	GC2
LOC103382284	1.17235e-06	15.3783	0.78	0.705	0.0245221	GC2
LOC103385160	4.1386e-07	14.7045	0.858	0.923	0.00865671	GC2
rpl28	2.29475e-21	14.4259	0.976	0.991	4.79993e-17	GC2
LOC103380918	1.16939e-07	14.3784	0.858	0.81	0.00244602	GC2
rplp0	1.50982e-17	13.3752	0.93	0.983	3.15809e-13	GC2
ddx4	4.98073e-22	12.7493	0.387	0.127	1.04182e-17	GC2
LOC103392743	1.97569e-31	12.4731	0.987	0.991	4.13254e-27	GC2
rpl10	2.5916e-15	12.3807	0.984	0.993	5.42086e-11	GC2
snu13	7.49187e-09	12.3648	0.715	0.606	0.000156708	GC2
LOC103394183	7.98957e-14	11.4974	0.75	0.565	1.67118e-09	GC2
LOC103392296	7.97178e-40	11.2359	0.965	0.993	1.66746e-35	GC2
LOC103380658	3.24571e-20	10.681	0.253	0.05	6.78904e-16	GC2
map1lc3c	3.69614e-07	10.3807	0.849	0.799	0.00773122	GC2
LOC103397769	3.00694e-09	9.42677	0.968	0.994	6.28961e-05	GC2
LOC103397662	8.78231e-19	9.37818	0.978	0.993	1.837e-14	GC2
LOC103396043	4.60716e-08	9.35908	0.755	0.681	0.000963679	GC2
COX2	4.83104e-24	9.33172	0.836	0.965	1.01051e-19	GC2
LOC103388164	5.96632e-09	8.85769	0.702	0.569	0.000124798	GC2
pcna	2.0203e-11	8.3468	0.801	0.654	4.22587e-07	GC2
LOC103398515	1.03652e-18	8.09676	0.661	0.413	2.16809e-14	GC2
LOC103398810	7.03526e-08	7.91359	0.21	0.088	0.00147157	GC2
LOC103385446	4.57826e-15	7.74516	0.737	0.58	9.57635e-11	GC2
LOC112487376	2.4043e-09	7.45975	0.487	0.313	5.02907e-05	GC2
ppib	6.18853e-16	7.45886	0.672	0.832	1.29445e-11	GC2
LOC103393915	2.62013e-07	6.6932	0.363	0.212	0.00548052	GC2
LOC103399023	8.57719e-22	6.37822	0.858	0.683	1.79409e-17	GC2
sod2	3.83148e-15	6.37576	0.575	0.354	8.01432e-11	GC2
gpx3	4.42448e-09	6.37187	0.629	0.499	9.25469e-05	GC2
LOC112487259	1.64349e-09	6.23724	0.519	0.346	3.43769e-05	GC2
snrpd1	8.68254e-10	6.07576	0.72	0.613	1.81613e-05	GC2
pclaf	3.88448e-07	5.84625	0.511	0.368	0.00812516	GC2
LOC103385218	2.64962e-07	5.6485	0.505	0.337	0.00554221	GC2
LOC103394278	2.37215e-06	5.3683	0.755	0.643	0.0496183	GC2
rps6	4.68824e-15	5.07003	0.987	0.993	9.8064e-11	GC2
LOC103384526	8.26957e-21	5.06074	0.927	0.98	1.72975e-16	GC2
LOC103387155	4.95302e-12	4.83449	0.715	0.571	1.03602e-07	GC2
LOC103377182	1.45069e-10	4.80281	0.645	0.818	3.0344e-06	GC2
uchl1	4.44681e-09	4.51134	0.403	0.239	9.30139e-05	GC2
LOC103399979	1.62487e-07	4.4719	0.253	0.123	0.00339874	GC2
tdrd9	1.46891e-13	4.09234	0.21	0.053	3.07251e-09	GC2
eef1g	2.17717e-13	3.71894	0.906	0.972	4.55398e-09	GC2
LOC103379018	1.4207e-06	3.59285	0.556	0.418	0.0297168	GC2
LOC103394264	1.48996e-09	3.3967	0.86	0.799	3.11655e-05	GC2
COX3	2.35076e-27	3.38067	0.962	0.994	4.91708e-23	GC2
LOC103395823	2.55142e-12	3.25898	0.618	0.433	5.3368e-08	GC2
LOC107988775	1.03793e-14	3.2309	0.39	0.171	2.17105e-10	GC2
LOC103398060	2.3232e-12	3.08732	0.556	0.335	4.85944e-08	GC2
survivin	5.28331e-10	3.08684	0.473	0.284	1.10511e-05	GC2
LOC103390748	1.85667e-13	3.0769	0.258	0.083	3.8836e-09	GC2
LOC103384127	1.61184e-15	2.95306	0.586	0.363	3.37149e-11	GC2
dnd1	3.96294e-12	2.87809	0.411	0.221	8.28927e-08	GC2
amh	2.83853e-13	2.50778	0.366	0.576	5.93735e-09	GC2
brix1	1.25833e-06	2.50054	0.379	0.247	0.0263205	GC2
LOC103393807	5.20317e-09	2.3856	0.489	0.324	0.000108835	GC2
henmt1	4.02908e-12	2.36479	0.22	0.068	8.42763e-08	GC2
exosc3	5.95367e-07	2.26095	0.339	0.203	0.0124533	GC2
eif2s2	1.71639e-06	2.14792	0.323	0.484	0.0359017	GC2
LOC103385086	1.96384e-16	2.13032	0.608	0.785	4.10777e-12	GC2
LOC103382563	7.09766e-08	2.0128	0.444	0.6	0.00148462	GC2
LOC103385281	2.28081e-11	2.00526	0.355	0.175	4.77078e-07	GC2
LOC103388701	2.6857e-18	1.80518	0.366	0.619	5.61768e-14	GC2
atrx	3.58367e-10	1.78741	0.183	0.379	7.49596e-06	GC2
eif3m	6.18183e-11	1.68799	0.548	0.726	1.29305e-06	GC2
tmed10	5.05759e-14	1.54629	0.255	0.503	1.0579e-09	GC2
dap	1.06307e-07	1.39012	0.387	0.549	0.00222362	GC2
LOC103377592	7.55028e-12	1.37851	0.728	0.823	1.57929e-07	GC2
ND2	2.59211e-12	1.37655	0.296	0.534	5.42192e-08	GC2
acat2	1.7756e-06	1.32956	0.21	0.098	0.0371403	GC2
LOC103398654	1.11141e-07	1.26855	0.142	0.291	0.00232474	GC2
LOC112486625	1.23933e-07	1.18974	0.446	0.3	0.00259232	GC2
ND4	9.44105e-14	1.03795	0.594	0.772	1.97478e-09	GC2
ctso	6.02439e-14	1.02246	0.363	0.157	1.26012e-09	GC2
pld6	3.25473e-09	1.01566	0.277	0.129	6.80791e-05	GC2
LOC103393878	1.15738e-09	0.981453	0.425	0.632	2.42089e-05	GC2
wdr77	1.91305e-08	0.973261	0.301	0.151	0.000400153	GC2
dpy30	1.99642e-06	0.945556	0.21	0.101	0.0417591	GC2
LOC103388093	9.95844e-13	0.935376	0.411	0.634	2.08301e-08	GC2
LOC103378070	1.44757e-08	0.782906	0.081	0.223	0.000302788	GC2
dnajc9	2.17054e-08	0.757151	0.247	0.109	0.000454011	GC2
ssr3	1.94524e-09	0.736792	0.392	0.58	4.06885e-05	GC2
LOC103378707	4.28391e-09	0.678943	0.817	0.893	8.96065e-05	GC2
prmt5	1.01031e-07	0.631105	0.315	0.173	0.00211326	GC2
LOC103383897	9.82059e-10	0.625166	0.255	0.107	2.05417e-05	GC2
golga4	9.46568e-12	0.617119	0.067	0.238	1.97994e-07	GC2
nup50	1.85785e-06	0.478907	0.341	0.21	0.0388607	GC2
c1d	8.78053e-09	0.472877	0.379	0.206	0.000183662	GC2
LOC103398003	4.74439e-08	0.406988	0.508	0.346	0.000992384	GC2
LOC103383498	4.0969e-09	0.396688	0.191	0.365	8.56949e-05	GC2
LOC103377095	1.49204e-15	0.390555	0.917	0.967	3.12089e-11	GC2
c14h1orf115	5.26599e-13	0.383827	0.258	0.481	1.10149e-08	GC2
LOC103382566	4.38324e-19	0.34381	0.363	0.619	9.16842e-15	GC2
pdcd2l	1.81694e-09	0.302353	0.228	0.087	3.80049e-05	GC2
prrc2b	5.55529e-13	0.279487	0.121	0.326	1.162e-08	GC2
LOC103389243	1.72482e-16	0.246111	0.401	0.637	3.60781e-12	GC2
LOC103378630	3.90916e-11	0.240711	0.36	0.54	8.17679e-07	GC2

## Sheet: GC3
Gene	p_val	avg_logFC	pct.1	pct.2	p_val_adj	cluster
LOC103384642	4.53327e-32	131.345	1	0.875	9.48223e-28	GC3
LOC103381660	2.8237e-56	102.599	0.975	0.326	5.90633e-52	GC3
LOC103384339	7.20461e-37	94.3454	1	0.796	1.50699e-32	GC3
LOC103383965	1.63985e-35	41.344	0.688	0.149	3.43008e-31	GC3
LOC107989578	6.22417e-25	37.8533	1	0.74	1.30191e-20	GC3
enpp6	1.3458e-79	34.3079	0.9	0.121	2.815e-75	GC3
tfpi2	4.13962e-18	33.4017	0.212	0.02	8.65884e-14	GC3
LOC103384641	2.53555e-20	27.8472	0.888	0.572	5.30361e-16	GC3
otor	7.24631e-43	25.0402	0.975	0.366	1.51571e-38	GC3
LOC103399836	4.64934e-125	24.6462	0.988	0.063	9.72502e-121	GC3
LOC103384936	8.28981e-108	24.0232	0.975	0.086	1.73398e-103	GC3
tmsb4x	1.73371e-12	22.5789	0.988	0.911	3.62641e-08	GC3
LOC103393974	4.47298e-48	19.018	0.95	0.339	9.35613e-44	GC3
synpo	1.35969e-52	17.133	0.962	0.274	2.84406e-48	GC3
castor2	7.95764e-71	15.0582	0.875	0.125	1.6645e-66	GC3
alcam	8.36843e-140	13.5342	0.975	0.041	1.75043e-135	GC3
LOC103379941	1.52318e-79	12.4363	0.75	0.061	3.18603e-75	GC3
adam11	4.1021e-72	12.377	0.8	0.084	8.58037e-68	GC3
selenop	9.85104e-10	11.7511	1	0.86	2.06054e-05	GC3
serpine2	1.27884e-33	11.6366	0.85	0.289	2.67495e-29	GC3
LOC103385454	7.79458e-12	11.2185	0.988	0.871	1.63039e-07	GC3
upp1	1.01899e-21	10.7594	0.612	0.176	2.13143e-17	GC3
LOC103378746	4.07236e-88	10.5477	0.8	0.056	8.51815e-84	GC3
LOC103382882	5.52752e-32	10.3973	0.912	0.396	1.15619e-27	GC3
LOC103381193	5.4748e-39	10.1488	0.912	0.329	1.14516e-34	GC3
ahnak	5.21848e-22	9.65806	0.975	0.648	1.09155e-17	GC3
cdh2	1.66231e-58	9.36373	0.788	0.123	3.47704e-54	GC3
LOC103386113	6.5044e-116	9.17013	0.788	0.024	1.36053e-111	GC3
LOC103392534	1.71158e-132	8.81933	0.762	0.01	3.58012e-128	GC3
LOC103395109	2.22732e-101	8.61437	0.638	0.013	4.65888e-97	GC3
lhx9	4.67468e-112	8.41663	0.9	0.053	9.77802e-108	GC3
LOC103383650	1.75822e-51	8.34806	0.788	0.152	3.67766e-47	GC3
LOC103399842	2.99937e-69	8.06513	0.85	0.114	6.27378e-65	GC3
LOC103388314	3.91903e-150	8.05855	0.838	0.008	8.19743e-146	GC3
LOC103387271	1.27118e-35	7.52604	0.4	0.037	2.65893e-31	GC3
csrp2	2.09714e-39	7.48339	0.912	0.322	4.38658e-35	GC3
LOC103392954	1.45272e-27	6.89252	0.788	0.31	3.03865e-23	GC3
LOC103377775	3.95231e-96	6.86623	0.85	0.057	8.26705e-92	GC3
pgr	4.46014e-141	6.8557	0.775	0.006	9.32928e-137	GC3
dsp	2.07761e-18	6.73304	0.825	0.418	4.34574e-14	GC3
LOC103397790	7.22743e-23	6.69833	0.675	0.217	1.51176e-18	GC3
LOC103396526	4.3138e-57	6.54651	0.55	0.04	9.02318e-53	GC3
LOC103389586	5.89674e-14	6.39385	0.4	0.114	1.23342e-09	GC3
ehd2	1.72489e-24	6.32578	0.775	0.275	3.60796e-20	GC3
LOC103393154	8.34594e-117	6.18596	0.725	0.014	1.74572e-112	GC3
LOC103390729	4.03312e-92	6.0261	0.625	0.018	8.43608e-88	GC3
LOC103392428	4.3979e-131	5.78748	0.738	0.007	9.19908e-127	GC3
rbp5	8.21192e-10	5.59603	0.612	0.308	1.71769e-05	GC3
stab1	8.20298e-35	5.53856	0.612	0.115	1.71582e-30	GC3
gpatch3	1.61111e-11	5.48467	0.275	0.062	3.36995e-07	GC3
lxn	5.77796e-69	5.40461	0.75	0.079	1.20858e-64	GC3
LOC103395384	8.64206e-68	5.24694	0.825	0.101	1.80766e-63	GC3
LOC103379908	4.3393e-75	5.0556	0.712	0.055	9.07652e-71	GC3
LOC103377858	4.05893e-112	5.04753	0.625	0.005	8.49006e-108	GC3
LOC103381858	9.44741e-13	4.79273	0.425	0.127	1.97611e-08	GC3
LOC112488494	5.02866e-76	4.6775	0.688	0.047	1.05184e-71	GC3
srpx2	3.41275e-36	4.54309	0.512	0.071	7.13844e-32	GC3
LOC103384725	1.47071e-20	4.50267	0.85	0.459	3.07629e-16	GC3
LOC103382499	1.37049e-53	4.50071	0.538	0.041	2.86666e-49	GC3
sema3a	2.14546e-60	4.4704	0.712	0.079	4.48766e-56	GC3
LOC103382885	1.98103e-32	4.44357	0.662	0.151	4.14373e-28	GC3
LOC103381774	2.77678e-14	4.35994	0.838	0.514	5.8082e-10	GC3
mmp2	1.16948e-28	4.33398	0.575	0.121	2.44619e-24	GC3
LOC103393152	1.75718e-74	4.1746	0.475	0.01	3.67549e-70	GC3
LOC103396434	5.33685e-89	4.06311	0.588	0.014	1.11631e-84	GC3
zbtb16	9.6499e-17	4.00615	0.45	0.12	2.01847e-12	GC3
fras1	1.5152e-09	3.8423	0.512	0.235	3.16933e-05	GC3
LOC103394520	1.62457e-21	3.75919	0.3	0.037	3.39811e-17	GC3
fam84a	4.77264e-96	3.7035	0.575	0.008	9.98293e-92	GC3
LOC103379262	2.30919e-40	3.69802	0.3	0.011	4.83013e-36	GC3
fermt1	5.04422e-47	3.68184	0.338	0.011	1.0551e-42	GC3
LOC103397791	1.00029e-09	3.6812	0.388	0.144	2.09231e-05	GC3
nbeal2	6.70472e-41	3.65095	0.45	0.041	1.40243e-36	GC3
retreg1	1.07352e-53	3.6394	0.55	0.044	2.24548e-49	GC3
LOC103388822	5.19881e-16	3.51952	0.425	0.108	1.08744e-11	GC3
boc	2.99199e-39	3.4974	0.675	0.131	6.25834e-35	GC3
tln2	3.89691e-32	3.48587	0.612	0.122	8.15117e-28	GC3
LOC103381376	6.08891e-71	3.45801	0.588	0.031	1.27362e-66	GC3
cachd1	7.70521e-27	3.38206	0.725	0.226	1.6117e-22	GC3
kctd4	1.19171e-36	3.37492	0.225	0.004	2.49269e-32	GC3
cdh2	1.68338e-17	3.35583	0.688	0.273	3.52113e-13	GC3
zfp36l1	1.50862e-33	3.34544	0.975	0.486	3.15558e-29	GC3
zbtb10	1.4352e-10	3.26359	0.462	0.186	3.00201e-06	GC3
LOC103381529	1.59515e-08	3.15173	0.512	0.248	0.000333658	GC3
LOC103388956	6.4559e-07	3.06288	0.288	0.104	0.0135038	GC3
hspg2	2.90894e-20	3.01014	0.625	0.201	6.08463e-16	GC3
LOC103384589	9.55931e-53	2.8696	0.462	0.026	1.99952e-48	GC3
LOC103397104	8.80665e-10	2.86921	0.275	0.073	1.84209e-05	GC3
eppk1	1.2032e-43	2.8598	0.262	0.004	2.51673e-39	GC3
col6a1	1.88979e-80	2.84868	0.588	0.02	3.95286e-76	GC3
LOC103395381	3.77663e-24	2.81277	0.638	0.187	7.89957e-20	GC3
LOC103389668	2.01297e-39	2.76784	0.488	0.053	4.21052e-35	GC3
LOC103393016	6.07792e-29	2.73214	0.262	0.016	1.27132e-24	GC3
LOC103392683	6.00083e-21	2.72445	0.512	0.126	1.25519e-16	GC3
cyr61	6.11087e-07	2.70864	0.212	0.061	0.0127821	GC3
ltbp1	1.26354e-27	2.6947	0.562	0.122	2.64294e-23	GC3
rdh10	9.80131e-11	2.65457	0.3	0.08	2.05014e-06	GC3
LOC103387202	8.43975e-30	2.63201	0.488	0.077	1.76534e-25	GC3
LOC103395343	1.08016e-26	2.62829	0.562	0.121	2.25938e-22	GC3
rab38	6.48918e-73	2.58396	0.575	0.026	1.35734e-68	GC3
LOC103389822	1.74692e-08	2.57911	0.525	0.25	0.000365403	GC3
LOC103385352	3.31694e-12	2.55458	0.625	0.269	6.93805e-08	GC3
LOC103388661	2.51007e-15	2.55156	0.5	0.156	5.25032e-11	GC3
LOC103379534	1.0833e-48	2.54616	0.638	0.083	2.26593e-44	GC3
LOC103388774	3.55668e-12	2.54533	0.638	0.322	7.43952e-08	GC3
LOC103395183	5.27362e-46	2.51424	0.275	0.004	1.10308e-41	GC3
LOC103391194	2.52995e-07	2.44215	0.288	0.101	0.0052919	GC3
podxl	7.85771e-56	2.3948	0.488	0.028	1.6436e-51	GC3
usp43	1.48662e-58	2.34378	0.525	0.032	3.10956e-54	GC3
LOC103378135	3.70704e-22	2.32094	0.575	0.153	7.75401e-18	GC3
emx2	1.25863e-07	2.2336	0.762	0.51	0.00263268	GC3
vit	4.63114e-16	2.19894	0.362	0.075	9.68695e-12	GC3
adamtsl1	6.71622e-80	2.19779	0.475	0.006	1.40483e-75	GC3
LOC103393526	6.95705e-57	2.19057	0.475	0.024	1.45521e-52	GC3
LOC103381839	3.97054e-29	2.12208	0.412	0.053	8.30518e-25	GC3
crim1	3.19774e-32	2.10476	0.238	0.008	6.6887e-28	GC3
LOC103392486	1.55288e-21	2.10104	0.688	0.23	3.24817e-17	GC3
mcu	3.8873e-16	2.10077	0.462	0.135	8.13106e-12	GC3
LOC103386459	7.68654e-20	2.07907	0.625	0.189	1.60779e-15	GC3
adgra3	6.97367e-26	2.06774	0.6	0.152	1.45868e-21	GC3
LOC103393014	6.81653e-25	2.05442	0.475	0.091	1.42581e-20	GC3
eif3a	3.65839e-10	2.04702	0.75	0.463	7.65226e-06	GC3
rnf182	2.90155e-49	2.01086	0.388	0.017	6.06917e-45	GC3
bnc2	2.46825e-16	1.95509	0.312	0.057	5.16283e-12	GC3
tmem98	2.32503e-72	1.88915	0.475	0.011	4.86326e-68	GC3
kiaa1217	1.16306e-15	1.88811	0.45	0.128	2.43278e-11	GC3
LOC103384934	1.64742e-34	1.88133	0.412	0.042	3.44591e-30	GC3
LOC103393423	2.64074e-81	1.81329	0.538	0.013	5.52364e-77	GC3
fam198a	7.55766e-14	1.7992	0.212	0.03	1.58084e-09	GC3
anxa1	2.1879e-09	1.79725	0.388	0.139	4.57643e-05	GC3
zfp36l2	3.2165e-08	1.78854	0.35	0.123	0.000672794	GC3
LOC103384782	8.1406e-10	1.74589	0.238	0.054	1.70277e-05	GC3
LOC103398296	1.35703e-06	1.67995	0.262	0.09	0.028385	GC3
nav2	7.10989e-21	1.67203	0.312	0.042	1.48718e-16	GC3
LOC103378662	5.35605e-63	1.65829	0.375	0.005	1.12032e-58	GC3
map3k3	9.35697e-08	1.65626	0.338	0.131	0.0019572	GC3
mpdz	3.73446e-12	1.64958	0.425	0.137	7.81138e-08	GC3
LOC103386112	6.72677e-07	1.64897	0.462	0.234	0.0140704	GC3
samd11	3.71054e-59	1.62146	0.488	0.024	7.76135e-55	GC3
LOC103384693	1.78407e-07	1.59935	0.588	0.329	0.00373174	GC3
LOC103397022	9.50797e-44	1.58613	0.438	0.032	1.98878e-39	GC3
LOC112486267	1.53217e-13	1.57394	0.462	0.146	3.20483e-09	GC3
LOC103380330	4.9611e-07	1.56854	0.3	0.11	0.0103771	GC3
LOC103378360	1.26546e-12	1.56284	0.5	0.189	2.64696e-08	GC3
LOC103388179	4.40437e-15	1.54025	0.325	0.067	9.21263e-11	GC3
LOC103392950	4.39157e-28	1.50394	0.312	0.028	9.18584e-24	GC3
LOC103397429	1.83707e-07	1.49928	0.288	0.102	0.0038426	GC3
rbm47	1.89817e-38	1.45506	0.425	0.037	3.9704e-34	GC3
LOC103391107	6.92381e-14	1.4338	0.45	0.141	1.44825e-09	GC3
LOC103379955	1.72584e-10	1.42052	0.675	0.372	3.60993e-06	GC3
gli1	1.20189e-60	1.41619	0.412	0.011	2.514e-56	GC3
LOC103394647	5.40321e-08	1.40453	0.712	0.431	0.00113019	GC3
atp2a3	3.24798e-34	1.39638	0.3	0.017	6.79381e-30	GC3
nuak1	7.85683e-22	1.39429	0.262	0.026	1.64341e-17	GC3
plekha7	6.13881e-20	1.38678	0.288	0.037	1.28406e-15	GC3
plekha5	1.18226e-12	1.37629	0.5	0.181	2.47292e-08	GC3
LOC103394152	2.72464e-10	1.36187	0.388	0.127	5.69912e-06	GC3
LOC103377432	2.9511e-59	1.3563	0.625	0.054	6.17283e-55	GC3
igsf8	9.70408e-17	1.33762	0.475	0.131	2.0298e-12	GC3
plekhn1	2.24369e-36	1.33246	0.212	0.002	4.69314e-32	GC3
LOC103388027	1.74872e-26	1.32335	0.275	0.022	3.6578e-22	GC3
LOC103387484	6.42506e-26	1.29707	0.512	0.101	1.34393e-21	GC3
met	1.07074e-62	1.28225	0.512	0.025	2.23967e-58	GC3
LOC103381144	4.93214e-30	1.27924	0.262	0.014	1.03166e-25	GC3
LOC103385076	2.20506e-07	1.26168	0.4	0.178	0.00461232	GC3
LOC103377999	2.31264e-43	1.25612	0.25	0.002	4.83735e-39	GC3
LOC107990028	7.08628e-40	1.2479	0.262	0.006	1.48224e-35	GC3
epha4	1.05996e-56	1.24267	0.425	0.016	2.21712e-52	GC3
col6a2	4.21069e-73	1.24192	0.5	0.013	8.8075e-69	GC3
LOC103384244	2.93053e-08	1.22879	0.362	0.14	0.000612978	GC3
id2	1.6851e-49	1.22609	0.438	0.025	3.52473e-45	GC3
phldb2	1.0616e-89	1.22102	0.575	0.012	2.22055e-85	GC3
LOC103384809	7.44994e-40	1.21817	0.262	0.006	1.5583e-35	GC3
LOC103394433	1.7417e-15	1.18998	0.275	0.046	3.6431e-11	GC3
lsamp	4.55749e-27	1.17442	0.462	0.075	9.53291e-23	GC3
mapk8ip3	2.35096e-22	1.16216	0.412	0.074	4.9175e-18	GC3
LOC103396287	3.25379e-15	1.15031	0.212	0.026	6.80594e-11	GC3
LOC103378482	2.11503e-07	1.14564	0.25	0.079	0.00442402	GC3
LOC103382419	5.22302e-56	1.14523	0.35	0.006	1.0925e-51	GC3
LOC103379679	6.51949e-56	1.12795	0.412	0.014	1.36368e-51	GC3
txnip	2.37186e-06	1.12438	0.625	0.413	0.0496122	GC3
ckap2l	3.22995e-35	1.12404	0.325	0.02	6.75609e-31	GC3
tbx2	5.18384e-54	1.11927	0.35	0.007	1.0843e-49	GC3
LOC103392091	1.87856e-27	1.09052	0.412	0.059	3.92938e-23	GC3
LOC103388696	7.63132e-49	1.09017	0.35	0.011	1.59624e-44	GC3
LOC103397915	3.40329e-16	1.08794	0.3	0.054	7.11866e-12	GC3
nbea	9.86197e-14	1.08356	0.325	0.074	2.06283e-09	GC3
LOC103379305	1.26825e-39	1.0774	0.288	0.01	2.6528e-35	GC3
qsox1	5.41786e-09	1.03331	0.5	0.218	0.000113325	GC3
LOC103393992	6.41246e-23	1.02989	0.25	0.022	1.34129e-18	GC3
pacs2	1.56381e-63	1.02307	0.438	0.012	3.27101e-59	GC3
LOC103381201	1.59802e-08	1.00815	0.312	0.104	0.000334258	GC3
LOC103385778	5.44904e-26	1.00089	0.388	0.054	1.13978e-21	GC3
cftr	1.32148e-25	1.00083	0.338	0.04	2.76415e-21	GC3
pear1	4.7857e-34	0.993925	0.362	0.03	1.00102e-29	GC3
ak4	1.17157e-06	0.977425	0.538	0.308	0.0245057	GC3
piezo2	5.17167e-39	0.971939	0.35	0.02	1.08176e-34	GC3
cfap52	2.7509e-36	0.954644	0.212	0.002	5.75405e-32	GC3
pdlim3	1.27935e-25	0.933104	0.275	0.023	2.67601e-21	GC3
LOC103397412	9.42366e-44	0.932961	0.275	0.005	1.97115e-39	GC3
LOC103379452	1.86174e-27	0.92607	0.288	0.023	3.89419e-23	GC3
ifi35	6.14203e-11	0.921478	0.262	0.061	1.28473e-06	GC3
LOC103384668	5.14328e-12	0.913077	0.312	0.078	1.07582e-07	GC3
rcc1l	2.52152e-11	0.90772	0.262	0.059	5.27426e-07	GC3
LOC107988495	1.17402e-33	0.906903	0.238	0.007	2.45569e-29	GC3
wt1	6.06376e-25	0.89927	0.225	0.013	1.26836e-20	GC3
LOC103385207	5.0187e-12	0.898808	0.4	0.121	1.04976e-07	GC3
LOC107990082	8.57519e-11	0.880983	0.438	0.154	1.79367e-06	GC3
LOC103390068	7.82966e-25	0.87596	0.438	0.073	1.63773e-20	GC3
inpp5a	1.22855e-18	0.847999	0.288	0.041	2.56975e-14	GC3
LOC103391262	1.36479e-09	0.842061	0.312	0.092	2.85474e-05	GC3
anos1	2.32937e-40	0.839615	0.3	0.011	4.87235e-36	GC3
irx2	1.91602e-62	0.83347	0.338	0.001	4.00775e-58	GC3
LOC103378927	2.38987e-29	0.822926	0.238	0.011	4.9989e-25	GC3
LOC103398513	1.34497e-20	0.815455	0.388	0.069	2.81328e-16	GC3
LOC103396962	2.57442e-08	0.807504	0.35	0.127	0.000538492	GC3
c17h16orf89	5.79542e-07	0.795689	0.3	0.113	0.0121223	GC3
twist1	1.28573e-36	0.79018	0.262	0.008	2.68936e-32	GC3
LOC103394718	4.55052e-15	0.780762	0.5	0.146	9.51832e-11	GC3
LOC103397068	3.75449e-07	0.779497	0.55	0.301	0.00785326	GC3
LOC103382676	4.28665e-08	0.774111	0.212	0.054	0.000896638	GC3
LOC103384165	6.08617e-10	0.773121	0.412	0.152	1.27304e-05	GC3
LOC103391457	1.0991e-15	0.771749	0.362	0.08	2.29898e-11	GC3
pdlim7	4.1967e-14	0.770853	0.312	0.065	8.77824e-10	GC3
fgl2	1.30741e-30	0.757904	0.212	0.006	2.7347e-26	GC3
ak5	1.07177e-33	0.743379	0.312	0.019	2.24182e-29	GC3
baiap2	1.10785e-11	0.738918	0.362	0.107	2.31729e-07	GC3
LOC103386156	1.83545e-60	0.728945	0.362	0.005	3.83921e-56	GC3
LOC103394706	1.23683e-10	0.727576	0.3	0.079	2.58707e-06	GC3
nuak2	5.66168e-11	0.725226	0.225	0.044	1.18425e-06	GC3
LOC103397574	7.42348e-53	0.721332	0.288	0.001	1.55277e-48	GC3
gnaz	5.00524e-14	0.719294	0.325	0.069	1.04695e-09	GC3
LOC103376736	6.98274e-17	0.719049	0.275	0.041	1.46058e-12	GC3
nupr1	9.07077e-10	0.717321	0.375	0.131	1.89733e-05	GC3
erich3	4.23509e-29	0.706913	0.3	0.023	8.85854e-25	GC3
cdc42ep4	1.38383e-20	0.702161	0.325	0.048	2.89455e-16	GC3
c3h3orf58	4.15586e-10	0.695192	0.238	0.054	8.6928e-06	GC3
lrrc4b	6.53685e-17	0.693277	0.325	0.057	1.36731e-12	GC3
crybg1	2.11136e-19	0.686359	0.288	0.038	4.41634e-15	GC3
LOC103393624	1.45165e-30	0.684954	0.325	0.026	3.03641e-26	GC3
LOC103380539	3.87221e-12	0.680781	0.275	0.059	8.0995e-08	GC3
LOC103377062	1.79591e-07	0.677326	0.35	0.138	0.0037565	GC3
ptpru	1.2231e-21	0.673376	0.375	0.061	2.55836e-17	GC3
LOC103382755	6.39626e-09	0.662633	0.35	0.122	0.000133791	GC3
LOC103394033	1.48862e-14	0.659637	0.3	0.059	3.11374e-10	GC3
LOC103399946	1.65372e-07	0.659364	0.275	0.091	0.00345908	GC3
arhgef10	3.27465e-12	0.652718	0.275	0.06	6.84959e-08	GC3
mbnl2	1.46848e-09	0.647353	0.438	0.166	3.07161e-05	GC3
chd3	1.09902e-08	0.62956	0.425	0.165	0.000229883	GC3
piezo1	2.08934e-10	0.629035	0.35	0.107	4.37027e-06	GC3
LOC103388869	1.68434e-08	0.601306	0.575	0.313	0.000352314	GC3
pard6b	8.76887e-18	0.600295	0.412	0.091	1.83418e-13	GC3
LOC103391186	6.83177e-07	0.599574	0.338	0.132	0.01429	GC3
sema3g	8.44167e-13	0.588798	0.312	0.071	1.76574e-08	GC3
LOC103383789	4.77651e-23	0.577203	0.225	0.016	9.99103e-19	GC3
LOC103398401	3.84567e-07	0.577004	0.525	0.269	0.00804398	GC3
LOC103396647	4.10931e-32	0.573672	0.238	0.008	8.59544e-28	GC3
cgn	1.88779e-09	0.573487	0.4	0.144	3.9487e-05	GC3
LOC103399850	8.128e-09	0.572796	0.238	0.059	0.000170013	GC3
LOC112486917	4.19712e-44	0.572366	0.288	0.006	8.77911e-40	GC3
tmpo	5.46162e-07	0.568926	0.35	0.141	0.0114241	GC3
LOC103392735	2.44901e-36	0.559717	0.212	0.002	5.12259e-32	GC3
arfgef1	1.78888e-13	0.557998	0.25	0.044	3.7418e-09	GC3
uaca	1.65331e-08	0.553777	0.238	0.063	0.000345823	GC3
LOC112487646	1.92736e-22	0.547473	0.288	0.031	4.03147e-18	GC3
tmem131	5.03374e-07	0.540693	0.338	0.137	0.0105291	GC3
gli3	1.12263e-09	0.533589	0.275	0.072	2.3482e-05	GC3
LOC103384527	8.68513e-31	0.529435	0.212	0.006	1.81667e-26	GC3
LOC103381506	4.97797e-41	0.52653	0.238	0.002	1.04124e-36	GC3
sertm1	2.50226e-36	0.52593	0.212	0.002	5.23398e-32	GC3
LOC103391353	5.45747e-08	0.522963	0.225	0.059	0.00114154	GC3
LOC103390452	7.28535e-41	0.52	0.225	0.001	1.52388e-36	GC3
nectin1	3.76088e-08	0.518496	0.312	0.105	0.000786664	GC3
reln	8.40264e-18	0.516139	0.262	0.035	1.75758e-13	GC3
LOC103393600	2.08498e-17	0.51193	0.25	0.032	4.36116e-13	GC3
ackr3	4.804e-11	0.49739	0.275	0.065	1.00485e-06	GC3
ripor1	1.49662e-17	0.493479	0.3	0.047	3.13047e-13	GC3
LOC103392450	3.14387e-35	0.485454	0.238	0.006	6.57603e-31	GC3
LOC103392551	1.18663e-08	0.466427	0.238	0.061	0.000248208	GC3
ptk7	2.93246e-14	0.46367	0.238	0.037	6.13382e-10	GC3
actn1	5.35741e-07	0.461462	0.35	0.143	0.0112061	GC3
shisa2	5.15228e-25	0.449256	0.225	0.013	1.0777e-20	GC3
has1	1.57334e-43	0.445818	0.225	0	3.29096e-39	GC3
fblim1	1.78185e-13	0.437119	0.212	0.031	3.7271e-09	GC3
pcdh12	3.3001e-31	0.393092	0.4	0.043	6.90281e-27	GC3
gmppa	5.49855e-08	0.386436	0.412	0.168	0.00115013	GC3
LOC103380561	4.34197e-10	0.377906	0.225	0.048	9.0821e-06	GC3
LOC103379597	2.53469e-09	0.368389	0.275	0.074	5.30181e-05	GC3
LOC103394524	1.02593e-17	0.365034	0.238	0.028	2.14593e-13	GC3
LOC103378210	3.74296e-08	0.359019	0.262	0.077	0.000782915	GC3
fam118b	1.87291e-11	0.357495	0.212	0.037	3.91756e-07	GC3
LOC103389048	3.05177e-15	0.35544	0.262	0.042	6.38339e-11	GC3
LOC103396234	2.32225e-14	0.352395	0.412	0.109	4.85746e-10	GC3
LOC103379842	1.08816e-07	0.350358	0.312	0.108	0.00227611	GC3
nr3c2	2.46447e-07	0.348381	0.262	0.081	0.00515493	GC3
ezh1	7.02511e-10	0.339459	0.55	0.242	1.46944e-05	GC3
LOC103382036	1.01562e-09	0.332932	0.212	0.044	2.12437e-05	GC3
rhpn1	1.2016e-11	0.328633	0.225	0.041	2.51338e-07	GC3
LOC103386595	3.8998e-17	0.325378	0.238	0.029	8.1572e-13	GC3
lox	2.22948e-11	0.317513	0.225	0.042	4.66341e-07	GC3
cd82	2.42088e-08	0.316054	0.025	0.334	0.000506376	GC3
epha3	3.76272e-11	0.300168	0.25	0.053	7.87048e-07	GC3
LOC103385521	7.35098e-09	0.29231	0.275	0.077	0.00015376	GC3
rsl24d1	1.2701e-07	0.281934	0.8	0.535	0.00265667	GC3
LOC103386938	6.09794e-10	0.254875	0.225	0.048	1.27551e-05	GC3
LOC103397036	1.63608e-08	0.242519	0.225	0.055	0.000342219	GC3
LOC103380018	6.85108e-08	0.218329	0.275	0.084	0.00143304	GC3

## Sheet: GC4
Gene	p_val	avg_logFC	pct.1	pct.2	p_val_adj	cluster
cd74	2.37267e-12	20.5899	1	0.964	4.96291e-08	GC4
LOC112486382	5.44592e-14	18.2333	0.588	0.186	1.13912e-09	GC4
LOC103390710	3.45823e-21	11.4728	0.882	0.374	7.23359e-17	GC4
adamts1	1.79222e-59	10.7238	0.667	0.045	3.74879e-55	GC4
LOC103394934	1.34683e-65	8.36014	0.647	0.035	2.81717e-61	GC4
LOC103386647	1.6312e-07	8.11063	1	0.913	0.00341199	GC4
LOC103377704	8.59898e-17	5.49776	0.588	0.162	1.79865e-12	GC4
pltp	5.86262e-39	5.23442	0.608	0.067	1.22628e-34	GC4
LOC103399890	5.68037e-12	5.22315	0.608	0.214	1.18816e-07	GC4
sox9	2.87969e-78	5.18957	0.667	0.025	6.02345e-74	GC4
LOC103388325	7.47482e-49	5.11068	0.627	0.053	1.56351e-44	GC4
slc6a4	2.95138e-75	5.09717	0.765	0.044	6.17339e-71	GC4
tnfaip6	5.82598e-29	4.99761	0.471	0.052	1.21862e-24	GC4
LOC103394864	2.39221e-24	4.98497	0.725	0.185	5.00378e-20	GC4
LOC103384885	7.28798e-55	4.83308	0.824	0.094	1.52443e-50	GC4
LOC103377596	8.63955e-14	4.57159	0.647	0.23	1.80714e-09	GC4
arap3	1.05215e-51	4.11275	0.451	0.017	2.20079e-47	GC4
spred1	4.33235e-12	3.89449	0.471	0.126	9.06199e-08	GC4
cables1	1.5692e-15	3.8765	0.804	0.352	3.28229e-11	GC4
LOC103392140	2.76502e-48	3.8705	0.588	0.045	5.7836e-44	GC4
LOC103377265	2.20011e-29	3.83739	0.882	0.242	4.60196e-25	GC4
spred2	1.36537e-15	3.69402	0.412	0.084	2.85594e-11	GC4
LOC103396502	2.75514e-22	3.62498	0.647	0.154	5.76292e-18	GC4
zc3h4	1.32982e-07	3.61587	0.51	0.206	0.00278159	GC4
LOC103397784	9.05975e-38	3.43105	0.392	0.022	1.89503e-33	GC4
col4a2	8.44925e-46	3.31107	0.706	0.08	1.76733e-41	GC4
LOC103393327	1.27139e-10	3.20003	0.451	0.126	2.65937e-06	GC4
LOC103379594	2.84948e-34	3.18559	0.51	0.051	5.96025e-30	GC4
fgfr3	3.5939e-51	3.06792	0.725	0.075	7.51735e-47	GC4
LOC103383621	9.49085e-10	2.99936	0.431	0.135	1.9852e-05	GC4
emilin3	1.59377e-08	2.92723	0.333	0.091	0.000333369	GC4
chst8	5.23956e-66	2.9244	0.608	0.028	1.09596e-61	GC4
LOC107988397	1.81196e-11	2.86847	0.49	0.155	3.79007e-07	GC4
pcdh12	2.96512e-07	2.86836	0.255	0.064	0.00620215	GC4
LOC112487835	5.50413e-46	2.85123	0.549	0.039	1.1513e-41	GC4
LOC103384389	8.68032e-09	2.84916	0.627	0.281	0.000181566	GC4
LOC103397247	6.84225e-14	2.77098	0.451	0.112	1.43119e-09	GC4
LOC103396234	3.71597e-32	2.75415	0.667	0.104	7.77269e-28	GC4
LOC103389427	6.95359e-10	2.65281	0.706	0.34	1.45448e-05	GC4
sipa1l3	1.81566e-13	2.64542	0.51	0.138	3.79782e-09	GC4
smc3	7.58874e-09	2.62498	0.765	0.464	0.000158734	GC4
LOC103395660	1.86713e-06	2.54674	0.529	0.238	0.0390547	GC4
aplp1	4.41671e-27	2.52878	0.549	0.082	9.23843e-23	GC4
zfhx3	1.55986e-07	2.51679	0.373	0.132	0.00326275	GC4
LOC103380116	4.96922e-22	2.50395	0.275	0.021	1.03941e-17	GC4
LOC103386181	1.0322e-35	2.46134	0.373	0.021	2.15905e-31	GC4
LOC103399875	5.56379e-17	2.41908	0.588	0.152	1.16378e-12	GC4
syt9	2.52514e-30	2.37634	0.235	0.007	5.28183e-26	GC4
etv5	9.64225e-27	2.35238	0.627	0.119	2.01687e-22	GC4
ndst1	1.60531e-15	2.30173	0.529	0.135	3.35782e-11	GC4
LOC103390680	4.05691e-38	2.29986	0.549	0.052	8.48584e-34	GC4
nkd2	4.53478e-17	2.26741	0.373	0.058	9.4854e-13	GC4
LOC103388694	9.09559e-31	2.21193	0.471	0.049	1.90253e-26	GC4
LOC103379261	5.7808e-07	2.07252	0.725	0.363	0.0120917	GC4
LOC103398980	6.3754e-07	2.04127	0.392	0.144	0.0133354	GC4
LOC103392730	2.39758e-13	2.00151	0.431	0.098	5.01501e-09	GC4
LOC103397289	5.51113e-18	1.99581	0.549	0.131	1.15276e-13	GC4
LOC103395381	8.64981e-15	1.99076	0.647	0.201	1.80928e-10	GC4
LOC103390782	7.70915e-14	1.95503	0.471	0.112	1.61252e-09	GC4
ptdss2	2.39213e-08	1.93692	0.412	0.141	0.000500362	GC4
LOC103395943	2.97498e-11	1.81278	0.588	0.228	6.22276e-07	GC4
LOC103389474	3.50981e-16	1.72855	0.373	0.061	7.34146e-12	GC4
epb41l2	1.90448e-16	1.72511	0.706	0.214	3.9836e-12	GC4
LOC103384968	1.98296e-26	1.72252	0.294	0.019	4.14776e-22	GC4
LOC103396169	2.63611e-08	1.72186	0.549	0.242	0.000551395	GC4
lamc3	3.25652e-11	1.70885	0.275	0.05	6.81166e-07	GC4
LOC103381480	1.59676e-21	1.64782	0.49	0.08	3.33995e-17	GC4
LOC103395178	8.11682e-07	1.64351	0.451	0.171	0.0169779	GC4
nphs1	2.14704e-08	1.60321	0.216	0.042	0.000449097	GC4
LOC103392930	8.3086e-08	1.59967	0.608	0.292	0.00173791	GC4
dusp7	5.0453e-11	1.58399	0.216	0.03	1.05533e-06	GC4
LOC103380102	4.48895e-09	1.55391	0.314	0.076	9.38953e-05	GC4
dst	4.71432e-11	1.55324	0.412	0.108	9.86094e-07	GC4
metrnl	3.82647e-07	1.55052	0.333	0.11	0.00800382	GC4
ccdc6	1.72565e-19	1.54832	0.725	0.209	3.60954e-15	GC4
LOC103376789	9.50225e-09	1.53793	0.706	0.38	0.000198759	GC4
pik3ca	2.7338e-25	1.53746	0.451	0.054	5.71828e-21	GC4
LOC103394709	2.227e-09	1.47523	0.235	0.044	4.65822e-05	GC4
LOC103387304	2.56563e-21	1.4292	0.392	0.051	5.36653e-17	GC4
LOC103385361	9.54154e-07	1.42108	0.294	0.09	0.019958	GC4
LOC112486248	1.7659e-06	1.39534	0.51	0.228	0.0369373	GC4
robo4	2.45154e-62	1.37089	0.451	0.01	5.12789e-58	GC4
LOC103382360	4.78669e-38	1.366	0.451	0.031	1.00123e-33	GC4
cnnm3	1.05156e-25	1.3227	0.549	0.086	2.19954e-21	GC4
LOC103383629	2.75397e-11	1.268	0.373	0.09	5.76047e-07	GC4
etv4	1.21445e-34	1.26734	0.373	0.022	2.54027e-30	GC4
LOC103391713	2.06458e-34	1.22477	0.431	0.032	4.31849e-30	GC4
LOC103376981	1.00888e-36	1.21011	0.314	0.012	2.11028e-32	GC4
LOC103385352	6.68972e-14	1.20735	0.725	0.275	1.39929e-09	GC4
LOC103378417	9.70007e-07	1.19072	0.431	0.166	0.0202896	GC4
irx3	3.73241e-28	1.17907	0.314	0.02	7.80708e-24	GC4
lrrc4b	1.79687e-26	1.16602	0.471	0.058	3.7585e-22	GC4
slc16a9	2.99308e-25	1.14765	0.353	0.031	6.26063e-21	GC4
fat2	7.68088e-48	1.13761	0.294	0.003	1.60661e-43	GC4
cd82	1.51942e-09	1.13162	0.627	0.288	3.17816e-05	GC4
LOC103388481	8.71578e-29	1.11747	0.412	0.038	1.82308e-24	GC4
mprip	3.23597e-07	1.08998	0.412	0.159	0.00676867	GC4
ttc26	2.09097e-06	1.07236	0.275	0.08	0.0437367	GC4
LOC103385178	5.20651e-35	1.05481	0.294	0.01	1.08905e-30	GC4
LOC103397843	3.39418e-09	1.04884	0.275	0.06	7.0996e-05	GC4
mitf	8.11721e-09	1.02653	0.333	0.088	0.000169788	GC4
slc35d1	3.65836e-14	1.02649	0.353	0.065	7.6522e-10	GC4
chd7	1.97763e-07	1.00619	0.706	0.368	0.00413661	GC4
epha3	5.72196e-11	0.995764	0.294	0.057	1.19686e-06	GC4
LOC103395100	1.08585e-08	0.960783	0.549	0.209	0.000227128	GC4
LOC103398552	1.87798e-17	0.95523	0.392	0.064	3.92818e-13	GC4
LOC103382509	8.49142e-37	0.951377	0.235	0.003	1.77615e-32	GC4
ca10	7.05256e-25	0.920479	0.333	0.028	1.47518e-20	GC4
LOC103393687	3.29066e-12	0.896061	0.569	0.177	6.88308e-08	GC4
LOC103392844	3.63118e-14	0.888614	0.275	0.038	7.59534e-10	GC4
LOC103384237	1.5219e-07	0.851173	0.314	0.088	0.00318336	GC4
ubl4a	3.28061e-07	0.850226	0.275	0.072	0.00686206	GC4
LOC103385027	1.44582e-08	0.843827	0.255	0.057	0.000302421	GC4
nexmif	8.63957e-23	0.834357	0.275	0.02	1.80714e-18	GC4
sdc3	1.48957e-07	0.832024	0.765	0.506	0.00311574	GC4
nav2	6.17315e-12	0.831724	0.294	0.052	1.29124e-07	GC4
LOC107989961	1.70377e-06	0.830596	0.471	0.2	0.0356377	GC4
bnc1	9.7045e-15	0.830097	0.412	0.081	2.02989e-10	GC4
LOC103393332	3.81725e-08	0.82739	0.51	0.197	0.000798455	GC4
LOC103378995	9.07422e-16	0.816994	0.294	0.038	1.89805e-11	GC4
jmjd1c	1.41452e-09	0.81353	0.431	0.126	2.95874e-05	GC4
svep1	8.27131e-24	0.795435	0.353	0.034	1.73011e-19	GC4
vezf1	2.03126e-07	0.787015	0.235	0.053	0.00424879	GC4
celsr1	3.48932e-08	0.77948	0.275	0.064	0.000729862	GC4
LOC103397068	9.25879e-07	0.776008	0.588	0.307	0.0193666	GC4
LOC103398994	1.36473e-12	0.750283	0.333	0.065	2.8546e-08	GC4
LOC103390150	9.73121e-08	0.749218	0.627	0.308	0.00203548	GC4
akap9	2.53181e-07	0.74334	0.353	0.113	0.00529578	GC4
cfd	2.4273e-28	0.721921	0.412	0.038	5.07719e-24	GC4
ezh1	2.28308e-08	0.717668	0.588	0.25	0.000477552	GC4
LOC103394718	1.22861e-07	0.709168	0.431	0.162	0.00256989	GC4
LOC103377702	3.18535e-50	0.705637	0.373	0.009	6.6628e-46	GC4
ndnf	4.6054e-18	0.703488	0.255	0.023	9.63311e-14	GC4
LOC103395911	1.03574e-28	0.701553	0.216	0.006	2.16647e-24	GC4
spry1	4.95716e-12	0.682866	0.392	0.089	1.03689e-07	GC4
ubash3b	4.44068e-08	0.682262	0.275	0.066	0.000928858	GC4
emp2	8.34885e-15	0.666576	0.216	0.021	1.74633e-10	GC4
gabrg2	5.19322e-12	0.65682	0.353	0.073	1.08627e-07	GC4
LOC103394790	8.16999e-09	0.645062	0.255	0.052	0.000170892	GC4
gata4	3.52402e-09	0.640798	0.431	0.133	7.37119e-05	GC4
LOC103378094	1.1473e-06	0.634911	0.314	0.101	0.0239981	GC4
LOC103379762	2.90063e-08	0.622282	0.373	0.113	0.000606725	GC4
LOC112486511	5.34531e-09	0.600937	0.392	0.117	0.000111808	GC4
LOC103379702	3.94391e-35	0.594864	0.275	0.008	8.24947e-31	GC4
LOC103377099	2.07715e-07	0.594788	0.314	0.091	0.00434478	GC4
LOC103386628	3.77597e-24	0.582839	0.235	0.012	7.8982e-20	GC4
LOC103396793	2.79054e-09	0.580743	0.314	0.074	5.83698e-05	GC4
epn3	1.92871e-07	0.578807	0.314	0.09	0.00403428	GC4
LOC103398572	1.72379e-35	0.569645	0.255	0.006	3.60566e-31	GC4
LOC107989139	7.21929e-43	0.552128	0.216	0	1.51006e-38	GC4
LOC103390015	6.35919e-07	0.541634	0.353	0.117	0.0133015	GC4
LOC103391999	6.71283e-09	0.528942	0.353	0.097	0.000140412	GC4
huwe1	2.22325e-06	0.52103	0.686	0.36	0.0465036	GC4
LOC103385777	1.02893e-14	0.513098	0.235	0.025	2.15221e-10	GC4
bhlhe40	1.39595e-08	0.503017	0.706	0.363	0.000291991	GC4
LOC103398305	2.71281e-07	0.500058	0.294	0.082	0.00567438	GC4
LOC103386208	3.54869e-17	0.494209	0.353	0.05	7.42279e-13	GC4
robo2	3.10303e-07	0.490883	0.608	0.284	0.0064906	GC4
LOC103398646	5.96206e-08	0.466126	0.255	0.058	0.00124708	GC4
LOC103397348	3.56157e-07	0.458437	0.255	0.064	0.00744974	GC4
LOC103396327	1.20663e-23	0.452361	0.255	0.015	2.52391e-19	GC4
LOC103398396	1.1751e-22	0.450435	0.255	0.016	2.45795e-18	GC4
pcdh10	6.95456e-21	0.446593	0.255	0.019	1.45468e-16	GC4
LOC103397806	2.18248e-06	0.439045	0.216	0.052	0.045651	GC4
LOC103397886	2.05571e-08	0.432227	0.255	0.056	0.000429992	GC4
LOC103394331	8.13545e-07	0.420443	0.667	0.34	0.0170169	GC4
gpsm1	1.62076e-09	0.413546	0.784	0.378	3.39014e-05	GC4
il17rd	1.6866e-11	0.407335	0.275	0.046	3.52785e-07	GC4
tra2b	2.61323e-07	0.400203	0.275	0.072	0.00546609	GC4
samd4a	2.06837e-07	0.398206	0.235	0.053	0.00432642	GC4
rasgrp1	7.62132e-08	0.397218	0.235	0.05	0.00159415	GC4
LOC103395000	7.95853e-21	0.388442	0.255	0.019	1.66468e-16	GC4
LOC103378776	3.78396e-09	0.384748	0.373	0.098	7.91491e-05	GC4
LOC112486267	2.23841e-07	0.336576	0.431	0.159	0.00468208	GC4
LOC103397410	5.88898e-11	0.317645	0.255	0.042	1.2318e-06	GC4
LOC103392931	8.76876e-16	0.270021	0.549	0.14	1.83416e-11	GC4
anks1a	8.45028e-07	0.251007	0.294	0.083	0.0176755	GC4

## Sheet: Tc
Gene	p_val	avg_logFC	pct.1	pct.2	p_val_adj	cluster
irf5	3.26579e-25	52.3818	0.444	0.044	6.83106e-21	Tc
LOC103386329	2.37646e-36	38.3419	0.472	0.03	4.97085e-32	Tc
LOC103378914	3.49619e-58	19.3825	0.528	0.017	7.31298e-54	Tc
notum	2.21946e-34	16.2208	0.556	0.048	4.64245e-30	Tc
LOC103381101	2.0459e-06	16.1742	0.944	0.683	0.0427941	Tc
pdyn	1.09014e-71	15.434	0.583	0.015	2.28026e-67	Tc
LOC103388735	3.39661e-81	15.4279	0.5	0.005	7.10469e-77	Tc
garnl3	7.52596e-62	15.3951	0.583	0.02	1.57421e-57	Tc
LOC103385723	4.85927e-08	13.3064	0.639	0.299	0.00101641	Tc
myoc	1.17428e-47	12.4116	0.306	0.003	2.45624e-43	Tc
LOC103391689	7.24048e-51	12.3791	0.472	0.016	1.51449e-46	Tc
vegfd	6.94806e-78	12.3461	0.611	0.014	1.45333e-73	Tc
LOC103399931	8.43748e-08	12.1691	0.972	0.887	0.00176487	Tc
fdx1	1.38961e-25	11.7829	0.667	0.117	2.90664e-21	Tc
osr2	6.17413e-124	11.3474	0.778	0.008	1.29144e-119	Tc
LOC103397689	2.95833e-11	11.1167	0.694	0.32	6.18794e-07	Tc
LOC103380225	4.42645e-99	11.1111	0.611	0.006	9.25881e-95	Tc
hsd3b1	4.96139e-17	11.0461	0.639	0.159	1.03777e-12	Tc
mybpc3	3.38332e-07	10.4545	0.528	0.207	0.0070769	Tc
kif27	6.24092e-18	9.50369	0.806	0.248	1.30541e-13	Tc
LOC103389439	1.4215e-37	9.42222	0.611	0.057	2.97336e-33	Tc
LOC103383836	1.13062e-17	9.35072	0.278	0.023	2.36492e-13	Tc
LOC103397669	1.4232e-07	9.18498	0.306	0.072	0.0029769	Tc
alas1	3.34819e-14	8.92254	0.833	0.353	7.00341e-10	Tc
pgd	1.42129e-10	8.54666	0.694	0.28	2.97291e-06	Tc
gapdh	1.10703e-12	8.19426	0.889	0.502	2.31557e-08	Tc
LOC103378569	2.24655e-24	8.18938	0.722	0.144	4.69911e-20	Tc
ybx1	9.45513e-07	7.52077	0.944	0.799	0.0197773	Tc
LOC103389422	7.42649e-14	7.3936	0.417	0.071	1.5534e-09	Tc
LOC103398034	1.70465e-25	7.26798	0.417	0.036	3.56563e-21	Tc
hmox1	4.09777e-13	6.64244	0.361	0.058	8.5713e-09	Tc
LOC103396908	2.3866e-47	6.48274	0.417	0.013	4.99206e-43	Tc
fst	3.03072e-16	6.29453	0.333	0.038	6.33935e-12	Tc
LOC103391790	1.10576e-27	5.42051	0.25	0.008	2.31292e-23	Tc
bhlhe40	1.3546e-08	5.39998	0.722	0.369	0.000283341	Tc
LOC103394115	1.51044e-34	5.19528	0.861	0.147	3.15939e-30	Tc
LOC103377283	2.62601e-13	4.95374	0.528	0.129	5.49282e-09	Tc
aebp1	9.13708e-38	4.92781	0.528	0.036	1.9112e-33	Tc
postn	1.76443e-24	4.61685	0.25	0.01	3.69067e-20	Tc
bmp4	4.40843e-27	4.5879	0.222	0.006	9.22111e-23	Tc
LOC103381648	4.85771e-12	4.35989	0.333	0.052	1.01609e-07	Tc
ndrg2	4.32972e-12	4.16896	0.667	0.246	9.05648e-08	Tc
mgp	1.3491e-13	3.71431	0.25	0.025	2.82191e-09	Tc
LOC103399856	3.60275e-39	3.67541	0.333	0.009	7.53586e-35	Tc
LOC103379406	5.4839e-62	3.52382	0.361	0.002	1.14707e-57	Tc
LOC103389656	5.26861e-09	3.28271	0.389	0.093	0.000110204	Tc
LOC103397612	5.62901e-16	3.15698	0.361	0.046	1.17742e-11	Tc
LOC103393909	6.26414e-10	3.04086	0.833	0.422	1.31027e-05	Tc
npl	1.30505e-08	3.02096	0.556	0.217	0.000272977	Tc
LOC103394348	2.06523e-13	2.99942	0.583	0.155	4.31984e-09	Tc
LOC107988558	1.53252e-12	2.77714	0.361	0.06	3.20558e-08	Tc
LOC103386877	1.32981e-29	2.67079	0.306	0.013	2.78156e-25	Tc
LOC103389112	2.47097e-17	2.64508	0.25	0.018	5.16852e-13	Tc
LOC103388625	2.58868e-13	2.63013	0.361	0.055	5.41475e-09	Tc
zfp36l1	2.59442e-14	2.19521	1	0.51	5.42674e-10	Tc
slc24a2	2.09501e-27	2.12849	0.417	0.032	4.38214e-23	Tc
LOC103385780	4.40567e-09	1.98395	0.528	0.181	9.21534e-05	Tc
nap1l1	1.38326e-08	1.9619	0.833	0.506	0.000289337	Tc
apcdd1	8.90377e-49	1.83197	0.417	0.011	1.8624e-44	Tc
srebf2	9.09826e-14	1.82694	0.444	0.08	1.90308e-09	Tc
fzd9	6.42938e-26	1.81202	0.25	0.009	1.34483e-21	Tc
LOC103385408	1.03144e-11	1.79108	0.389	0.076	2.15746e-07	Tc
LOC103395923	2.00915e-06	1.7759	0.417	0.133	0.0420254	Tc
islr2	7.16237e-33	1.77366	0.417	0.024	1.49815e-28	Tc
syt1	5.46421e-13	1.73876	0.25	0.026	1.14295e-08	Tc
nsa2	2.26806e-06	1.73139	0.917	0.711	0.0474411	Tc
LOC103384144	1.00589e-21	1.72032	0.25	0.013	2.10402e-17	Tc
znf503	4.13308e-26	1.71644	0.333	0.019	8.64517e-22	Tc
LOC103380677	2.23314e-39	1.68237	0.583	0.043	4.67105e-35	Tc
LOC112487646	1.94451e-14	1.66364	0.333	0.042	4.06733e-10	Tc
LOC103392341	2.0832e-07	1.6487	0.306	0.072	0.00435742	Tc
plekhg1	2.37637e-10	1.62788	0.444	0.106	4.97065e-06	Tc
LOC103391923	8.32981e-07	1.62491	0.333	0.092	0.0174235	Tc
maf1	4.55321e-08	1.58267	0.833	0.441	0.000952394	Tc
LOC103396165	3.68831e-28	1.49641	0.333	0.017	7.71483e-24	Tc
c6h12orf75	2.26119e-49	1.43255	0.333	0.005	4.72972e-45	Tc
LOC103396925	1.01382e-12	1.3994	0.444	0.085	2.1206e-08	Tc
lpar6	8.16524e-20	1.35805	0.639	0.124	1.70792e-15	Tc
LOC103390156	5.07725e-30	1.34176	0.361	0.019	1.06201e-25	Tc
slc25a22	4.81752e-07	1.33862	0.278	0.064	0.0100768	Tc
LOC103390024	1.00909e-83	1.3252	0.472	0.002	2.11072e-79	Tc
rsl24d1	4.43686e-07	1.27265	0.833	0.547	0.00928057	Tc
nrp1	2.08869e-18	1.25641	0.306	0.026	4.36892e-14	Tc
kcnip1	3.51506e-61	1.22273	0.333	0.001	7.35245e-57	Tc
LOC103398214	2.52154e-42	1.21817	0.278	0.003	5.2743e-38	Tc
LOC103388234	1.29018e-08	1.16889	0.25	0.042	0.000269868	Tc
LOC103384382	9.20451e-11	1.11644	0.444	0.106	1.92531e-06	Tc
LOC103396287	9.85055e-16	1.06614	0.306	0.032	2.06044e-11	Tc
plcb4	2.29607e-24	1.00725	0.278	0.014	4.80269e-20	Tc
nr2f1	5.78687e-27	0.986275	0.306	0.015	1.21044e-22	Tc
LOC103378992	4.89723e-32	0.980266	0.278	0.008	1.02435e-27	Tc
dock9	5.34983e-18	0.968894	0.361	0.04	1.11902e-13	Tc
LOC103388448	1.0492e-31	0.961057	0.25	0.006	2.1946e-27	Tc
LOC103398666	3.21107e-08	0.923818	0.333	0.073	0.000671659	Tc
epha4	4.21355e-08	0.901449	0.25	0.043	0.000881348	Tc
slc25a48	1.75055e-35	0.897638	0.222	0.002	3.66162e-31	Tc
LOC103382335	1.01817e-17	0.866385	0.306	0.027	2.1297e-13	Tc
LOC103377845	4.08318e-07	0.862838	0.25	0.051	0.00854078	Tc
LOC103398647	2.81075e-51	0.860057	0.361	0.006	5.87925e-47	Tc
LOC103393129	5.05551e-18	0.859389	0.25	0.017	1.05746e-13	Tc
pitpnc1	2.836e-07	0.85416	0.389	0.113	0.00593207	Tc
LOC103387108	1.50277e-16	0.843523	0.333	0.036	3.14335e-12	Tc
slc7a3	3.3945e-10	0.833001	0.389	0.084	7.10028e-06	Tc
rbm47	4.27258e-14	0.831079	0.389	0.058	8.93695e-10	Tc
tc2n	2.05687e-19	0.829951	0.278	0.019	4.30235e-15	Tc
LOC103380055	1.38305e-06	0.763437	0.25	0.056	0.0289292	Tc
tram1	1.26256e-12	0.75933	0.444	0.089	2.64089e-08	Tc
LOC103382811	7.52602e-14	0.748396	0.333	0.044	1.57422e-09	Tc
tie1	3.25863e-41	0.724403	0.333	0.008	6.81608e-37	Tc
LOC103379431	2.74321e-07	0.699101	0.222	0.04	0.00573797	Tc
ATP8	4.25659e-08	0.685113	0.333	0.076	0.00089035	Tc
LOC103391367	2.85485e-08	0.683768	0.694	0.29	0.000597148	Tc
cluh	7.6418e-07	0.674312	0.278	0.064	0.0159844	Tc
LOC103390379	6.45419e-19	0.657567	0.389	0.042	1.35002e-14	Tc
LOC103395468	1.03847e-17	0.655808	0.25	0.017	2.17217e-13	Tc
crispld1	8.7307e-39	0.637671	0.306	0.007	1.8262e-34	Tc
neurl1	1.84654e-29	0.634494	0.222	0.005	3.8624e-25	Tc
klf11	1.68343e-08	0.620313	0.278	0.051	0.000352123	Tc
LOC103388013	1.49038e-06	0.542874	0.278	0.067	0.0311742	Tc
LOC103388949	6.20583e-08	0.500957	0.222	0.036	0.00129807	Tc
col6a1	4.4277e-07	0.496672	0.278	0.061	0.00926142	Tc
LOC103387286	1.08078e-38	0.492004	0.306	0.007	2.26067e-34	Tc
col23a1	3.5513e-09	0.434027	0.222	0.031	7.42825e-05	Tc
tmem125	1.20808e-06	0.427647	0.222	0.043	0.0252695	Tc
lrp2	3.90369e-17	0.42587	0.278	0.023	8.16534e-13	Tc
LOC103385543	4.92071e-10	0.421931	0.361	0.071	1.02926e-05	Tc
LOC103382774	2.30253e-29	0.405369	0.222	0.005	4.8162e-25	Tc
phospho1	3.09244e-20	0.385328	0.222	0.01	6.46846e-16	Tc
gramd1b	4.14252e-09	0.370587	0.222	0.031	8.6649e-05	Tc
LOC103378142	1.7314e-10	0.364107	0.222	0.026	3.62157e-06	Tc
rai1	1.14983e-14	0.340899	0.222	0.017	2.4051e-10	Tc
LOC103378985	4.79089e-09	0.3368	0.222	0.031	0.000100211	Tc
LOC103390849	6.66193e-07	0.328393	0.278	0.061	0.0139348	Tc
LOC103394748	9.33628e-08	0.319437	0.222	0.036	0.00195287	Tc
clip3	3.4683e-20	0.281636	0.222	0.01	7.25464e-16	Tc
map3k8	1.13438e-07	0.224869	0.222	0.036	0.00237279	Tc
