# Supplementary material for: Single-Cell Atlas of the Chinese Tongue Sole (Cynoglossus semilaevis) Ovary Reveals Transcriptional Programs of Oogenesis in Fish
Source: Front Cell Dev Biol. 2022 Mar 1;10:828124. doi: 10.3389/fcell.2022.828124 (PMC8921555; doi:10.3389/fcell.2022.828124)
Supplement: Supplementary file 8 [file DataSheet2.XLSX]

## Sheet: Early oogonia
GroupID	Category	Term	Description	LogP	Log(q-value)	InTerm_InList	Genes	Symbols
1_Summary	GO Biological Processes	GO:0006396	RNA processing	-29.9351	-25.8756	68/670	30699,30702,192312,259191,321059,321130,321504,321544,321852,321872,321886,321897,322404,323426,323679,323746,324476,325052,334283,334471,334490,335049,386630,386632,387304,393476,393565,402950,402955,406275,406376,406495,406751,406771,407727,415157,436643,436657,436946,442932,445089,445396,450057,492495,492761,541352,550390,550540,553241,553284,553568,555643,556790,557754,557829,562358,562370,56…	clns1a,cpeb1b,mak16,fmr1,rrp1,nop2,ssb,prpf19,snw1,srsf4,srsf11,gnl3,nop53,mphosph10,srpk1a,dbr1,zmat2,tardbpb,ddx23,larp6a,hnrnpub,ebna1bp2,tardbpa,ddx49,cwf19l1,prpf31,srsf1b,wbp11,thumpd1,fbl,rtcb,rbm22,srrm1,cwc25,slbp,sf3b6,tsr3,cpsf2,sart1,gnl3l,prpf38a,rbbp6,exosc9,slu7,tbl3,rpp30,mrm3a,henmt1,bms1,mrpl1,abt1,hnrnpm,ddx1,zc3h7bb,tent4a,tut7,puf60a,rsl1d1,trmt6,tut1,cwc22,hnrnpl2,dkc1,cwf19…
1_Member	GO Biological Processes	GO:0006396	RNA processing	-29.9351	-25.8756	68/670	30699,30702,192312,259191,321059,321130,321504,321544,321852,321872,321886,321897,322404,323426,323679,323746,324476,325052,334283,334471,334490,335049,386630,386632,387304,393476,393565,402950,402955,406275,406376,406495,406751,406771,407727,415157,436643,436657,436946,442932,445089,445396,450057,492495,492761,541352,550390,550540,553241,553284,553568,555643,556790,557754,557829,562358,562370,56…	clns1a,cpeb1b,mak16,fmr1,rrp1,nop2,ssb,prpf19,snw1,srsf4,srsf11,gnl3,nop53,mphosph10,srpk1a,dbr1,zmat2,tardbpb,ddx23,larp6a,hnrnpub,ebna1bp2,tardbpa,ddx49,cwf19l1,prpf31,srsf1b,wbp11,thumpd1,fbl,rtcb,rbm22,srrm1,cwc25,slbp,sf3b6,tsr3,cpsf2,sart1,gnl3l,prpf38a,rbbp6,exosc9,slu7,tbl3,rpp30,mrm3a,henmt1,bms1,mrpl1,abt1,hnrnpm,ddx1,zc3h7bb,tent4a,tut7,puf60a,rsl1d1,trmt6,tut1,cwc22,hnrnpl2,dkc1,cwf19…
1_Member	GO Biological Processes	GO:0022613	ribonucleoprotein complex biogenesis	-17.0808	-13.6233	36/322	30699,192312,317739,321059,321130,321544,321872,321897,322404,323426,323679,324365,334271,335049,386632,393476,394196,402950,406275,436643,436946,442932,450057,492761,494152,550390,553241,553284,553568,557585,558996,562370,563247,613144,724014,797198	clns1a,mak16,ppan,rrp1,nop2,prpf19,srsf4,gnl3,nop53,mphosph10,srpk1a,eif2s2,nufip1,ebna1bp2,ddx49,prpf31,nop56,wbp11,fbl,tsr3,sart1,gnl3l,exosc9,tbl3,nop58,mrm3a,bms1,mrpl1,abt1,nom1,wdr74,puf60a,rsl1d1,dkc1,luc7l3,rrp8
1_Member	GO Biological Processes	GO:0034660	ncRNA metabolic process	-13.6925	-10.7483	33/345	192312,321059,321130,321897,322404,323426,335049,386632,402950,402955,406275,406376,436643,436946,442932,450057,492761,541352,550390,550540,553222,553241,553284,553568,556790,563247,563475,564388,566106,572911,613144,797198,100330276	mak16,rrp1,nop2,gnl3,nop53,mphosph10,ebna1bp2,ddx49,wbp11,thumpd1,fbl,rtcb,tsr3,sart1,gnl3l,exosc9,tbl3,rpp30,mrm3a,henmt1,tdrd9,bms1,mrpl1,abt1,ddx1,rsl1d1,trmt6,tut1,dis3l2,asz1,dkc1,rrp8,tars3
1_Member	GO Biological Processes	GO:0042254	ribosome biogenesis	-13.6617	-10.7483	27/225	192312,317739,321059,321130,321897,322404,323426,335049,386632,394196,402950,406275,436643,436946,442932,450057,492761,494152,550390,553241,553284,553568,557585,558996,563247,613144,797198	mak16,ppan,rrp1,nop2,gnl3,nop53,mphosph10,ebna1bp2,ddx49,nop56,wbp11,fbl,tsr3,sart1,gnl3l,exosc9,tbl3,nop58,mrm3a,bms1,mrpl1,abt1,nom1,wdr74,rsl1d1,dkc1,rrp8
1_Member	GO Biological Processes	GO:0006364	rRNA processing	-12.7866	-9.90321	22/154	192312,321059,321130,321897,322404,323426,335049,386632,402950,406275,436643,436946,442932,450057,492761,550390,553241,553284,553568,563247,613144,797198	mak16,rrp1,nop2,gnl3,nop53,mphosph10,ebna1bp2,ddx49,wbp11,fbl,tsr3,sart1,gnl3l,exosc9,tbl3,mrm3a,bms1,mrpl1,abt1,rsl1d1,dkc1,rrp8
1_Member	GO Biological Processes	GO:0016072	rRNA metabolic process	-12.3269	-9.47156	22/162	192312,321059,321130,321897,322404,323426,335049,386632,402950,406275,436643,436946,442932,450057,492761,550390,553241,553284,553568,563247,613144,797198	mak16,rrp1,nop2,gnl3,nop53,mphosph10,ebna1bp2,ddx49,wbp11,fbl,tsr3,sart1,gnl3l,exosc9,tbl3,mrm3a,bms1,mrpl1,abt1,rsl1d1,dkc1,rrp8
1_Member	GO Biological Processes	GO:0034470	ncRNA processing	-12.1156	-9.28652	28/281	192312,321059,321130,321897,322404,323426,335049,386632,402950,402955,406275,406376,436643,436946,442932,450057,492761,541352,550390,553241,553284,553568,556790,563247,563475,564388,613144,797198	mak16,rrp1,nop2,gnl3,nop53,mphosph10,ebna1bp2,ddx49,wbp11,thumpd1,fbl,rtcb,tsr3,sart1,gnl3l,exosc9,tbl3,rpp30,mrm3a,bms1,mrpl1,abt1,ddx1,rsl1d1,trmt6,tut1,dkc1,rrp8
2_Summary	GO Biological Processes	GO:0016071	mRNA metabolic process	-20.7404	-16.9819	47/457	30699,30702,259191,266989,321544,321852,321872,323679,323746,324048,324384,324476,325052,327606,334283,334490,368882,386630,387304,393476,393565,393929,402950,406495,406751,406771,406788,407727,415157,436657,436946,445089,445396,450057,492495,555643,562370,564388,566033,566106,573096,613144,619271,724014,791461,100004402,100332262,79380,321844,321897,321898,322206,323426,326884,393544,393941,3939…	clns1a,cpeb1b,fmr1,etf1b,prpf19,snw1,srsf4,srpk1a,dbr1,cnot6a,syncripl,zmat2,tardbpb,ythdf1,ddx23,hnrnpub,tbp,tardbpa,cwf19l1,prpf31,srsf1b,upf3b,wbp11,rbm22,srrm1,cwc25,cnot8,slbp,sf3b6,cpsf2,sart1,prpf38a,rbbp6,exosc9,slu7,hnrnpm,puf60a,tut1,cwc22,dis3l2,hnrnpl2,dkc1,cwf19l2,luc7l3,parn,plrg1,rbm27,eif4ea,pcbp2,gnl3,psmd12,ddx5,mphosph10,psmc4,psmd3,psmc2,rae1,nop56,fbl,pabpn1,elavl2,nop58,rpp3…
2_Member	GO Biological Processes	GO:0016071	mRNA metabolic process	-20.7404	-16.9819	47/457	30699,30702,259191,266989,321544,321852,321872,323679,323746,324048,324384,324476,325052,327606,334283,334490,368882,386630,387304,393476,393565,393929,402950,406495,406751,406771,406788,407727,415157,436657,436946,445089,445396,450057,492495,555643,562370,564388,566033,566106,573096,613144,619271,724014,791461,100004402,100332262	clns1a,cpeb1b,fmr1,etf1b,prpf19,snw1,srsf4,srpk1a,dbr1,cnot6a,syncripl,zmat2,tardbpb,ythdf1,ddx23,hnrnpub,tbp,tardbpa,cwf19l1,prpf31,srsf1b,upf3b,wbp11,rbm22,srrm1,cwc25,cnot8,slbp,sf3b6,cpsf2,sart1,prpf38a,rbbp6,exosc9,slu7,hnrnpm,puf60a,tut1,cwc22,dis3l2,hnrnpl2,dkc1,cwf19l2,luc7l3,parn,plrg1,rbm27
2_Member	Reactome Gene Sets	R-DRE-8953854	Metabolism of RNA	-17.2634	-13.6811	39/378	79380,321544,321844,321852,321872,321897,321898,322206,323426,324048,326884,334283,334490,393476,393544,393565,393941,393973,394196,402950,406275,406495,406543,406751,406771,406788,415157,431719,436657,436946,445089,450057,492495,494152,541352,553241,555643,562370,564633	eif4ea,prpf19,pcbp2,snw1,srsf4,gnl3,psmd12,ddx5,mphosph10,cnot6a,psmc4,ddx23,hnrnpub,prpf31,psmd3,srsf1b,psmc2,rae1,nop56,wbp11,fbl,rbm22,pabpn1,srrm1,cwc25,cnot8,sf3b6,elavl2,cpsf2,sart1,prpf38a,exosc9,slu7,nop58,rpp30,bms1,hnrnpm,puf60a,ddx6
2_Member	GO Biological Processes	GO:0006397	mRNA processing	-16.1501	-12.7896	36/344	30699,30702,259191,321544,321852,321872,323679,323746,324476,325052,334283,334490,386630,387304,393476,393565,402950,406495,406751,406771,407727,415157,436657,436946,445089,445396,492495,555643,562370,564388,566033,573096,619271,724014,100004402,100332262	clns1a,cpeb1b,fmr1,prpf19,snw1,srsf4,srpk1a,dbr1,zmat2,tardbpb,ddx23,hnrnpub,tardbpa,cwf19l1,prpf31,srsf1b,wbp11,rbm22,srrm1,cwc25,slbp,sf3b6,cpsf2,sart1,prpf38a,rbbp6,slu7,hnrnpm,puf60a,tut1,cwc22,hnrnpl2,cwf19l2,luc7l3,plrg1,rbm27
2_Member	Reactome Gene Sets	R-DRE-72203	Processing of Capped Intron-Containing Pre-mRNA	-14.5814	-11.3001	24/157	79380,321544,321844,321852,321872,322206,334283,334490,393476,393565,393973,402950,406495,406543,406751,406771,415157,431719,436657,436946,445089,492495,555643,562370	eif4ea,prpf19,pcbp2,snw1,srsf4,ddx5,ddx23,hnrnpub,prpf31,srsf1b,rae1,wbp11,rbm22,pabpn1,srrm1,cwc25,sf3b6,elavl2,cpsf2,sart1,prpf38a,slu7,hnrnpm,puf60a
2_Member	Reactome Gene Sets	R-DRE-72163	mRNA Splicing - Major Pathway	-14.1883	-10.9739	21/118	321544,321844,321852,321872,322206,334283,334490,393476,393565,402950,406495,406543,406751,406771,415157,431719,436657,436946,445089,555643,562370	prpf19,pcbp2,snw1,srsf4,ddx5,ddx23,hnrnpub,prpf31,srsf1b,wbp11,rbm22,pabpn1,srrm1,cwc25,sf3b6,elavl2,cpsf2,sart1,prpf38a,hnrnpm,puf60a
2_Member	GO Biological Processes	GO:0008380	RNA splicing	-14.1254	-10.969	31/292	30699,259191,321544,321852,321872,321886,323679,323746,324476,325052,334283,334490,386630,387304,393476,393565,402950,406376,406495,406771,415157,436946,445089,492495,555643,562370,566033,573096,619271,724014,100004402	clns1a,fmr1,prpf19,snw1,srsf4,srsf11,srpk1a,dbr1,zmat2,tardbpb,ddx23,hnrnpub,tardbpa,cwf19l1,prpf31,srsf1b,wbp11,rtcb,rbm22,cwc25,sf3b6,sart1,prpf38a,slu7,hnrnpm,puf60a,cwc22,hnrnpl2,cwf19l2,luc7l3,plrg1
2_Member	GO Biological Processes	GO:0000375	RNA splicing, via transesterification reactions	-13.8068	-10.7887	27/222	30699,259191,321544,321852,321872,323679,323746,324476,334283,334490,387304,393476,393565,402950,406495,406771,415157,436946,445089,492495,555643,562370,566033,573096,619271,724014,100004402	clns1a,fmr1,prpf19,snw1,srsf4,srpk1a,dbr1,zmat2,ddx23,hnrnpub,cwf19l1,prpf31,srsf1b,wbp11,rbm22,cwc25,sf3b6,sart1,prpf38a,slu7,hnrnpm,puf60a,cwc22,hnrnpl2,cwf19l2,luc7l3,plrg1
2_Member	GO Biological Processes	GO:0000377	RNA splicing, via transesterification reactions with bulged adenosine as nucleophile	-13.8068	-10.7887	27/222	30699,259191,321544,321852,321872,323679,323746,324476,334283,334490,387304,393476,393565,402950,406495,406771,415157,436946,445089,492495,555643,562370,566033,573096,619271,724014,100004402	clns1a,fmr1,prpf19,snw1,srsf4,srpk1a,dbr1,zmat2,ddx23,hnrnpub,cwf19l1,prpf31,srsf1b,wbp11,rbm22,cwc25,sf3b6,sart1,prpf38a,slu7,hnrnpm,puf60a,cwc22,hnrnpl2,cwf19l2,luc7l3,plrg1
2_Member	GO Biological Processes	GO:0000398	mRNA splicing, via spliceosome	-13.8068	-10.7887	27/222	30699,259191,321544,321852,321872,323679,323746,324476,334283,334490,387304,393476,393565,402950,406495,406771,415157,436946,445089,492495,555643,562370,566033,573096,619271,724014,100004402	clns1a,fmr1,prpf19,snw1,srsf4,srpk1a,dbr1,zmat2,ddx23,hnrnpub,cwf19l1,prpf31,srsf1b,wbp11,rbm22,cwc25,sf3b6,sart1,prpf38a,slu7,hnrnpm,puf60a,cwc22,hnrnpl2,cwf19l2,luc7l3,plrg1
2_Member	Reactome Gene Sets	R-DRE-72172	mRNA Splicing	-13.666	-10.7483	21/125	321544,321844,321852,321872,322206,334283,334490,393476,393565,402950,406495,406543,406751,406771,415157,431719,436657,436946,445089,555643,562370	prpf19,pcbp2,snw1,srsf4,ddx5,ddx23,hnrnpub,prpf31,srsf1b,wbp11,rbm22,pabpn1,srrm1,cwc25,sf3b6,elavl2,cpsf2,sart1,prpf38a,hnrnpm,puf60a
2_Member	KEGG Pathway	dre03040	Spliceosome	-11.0589	-8.27819	19/134	321544,321852,321872,322206,324476,334283,334490,335396,393476,393565,402950,406495,415157,436946,445089,492495,555643,562370,100004402	prpf19,snw1,srsf4,ddx5,zmat2,ddx23,hnrnpub,srsf5a,prpf31,srsf1b,wbp11,rbm22,sf3b6,sart1,prpf38a,slu7,hnrnpm,puf60a,plrg1
2_Member	KEGG Pathway	ko03040	Spliceosome	-11.0589	-8.27819	19/134	321544,321852,321872,322206,324476,334283,334490,335396,393476,393565,402950,406495,415157,436946,445089,492495,555643,562370,100004402	prpf19,snw1,srsf4,ddx5,zmat2,ddx23,hnrnpub,srsf5a,prpf31,srsf1b,wbp11,rbm22,sf3b6,sart1,prpf38a,slu7,hnrnpm,puf60a,plrg1
3_Summary	GO Biological Processes	GO:0009057	macromolecule catabolic process	-10.8176	-8.05919	43/709	30388,30649,259191,266989,321898,321943,324048,324384,325470,326884,327197,327330,327606,334065,334490,335444,335736,336786,368704,368882,378848,393518,393536,393544,393929,393933,393941,406350,406353,406417,406788,436932,450022,450057,554104,555643,566106,692275,692325,791461,100000479,100002007,100331041,336541,394135,393618,393934,321544,445396,336681,445289,449979,561788	psmb6,psme3,fmr1,etf1b,psmd12,ube2l3b,cnot6a,syncripl,ube2al,psmc4,vcp,psmd7,ythdf1,rnf146,hnrnpub,ube2d2l,usp14,psmc1a,ctsc,tbp,hspa5,psmd2,rad23b,psmd3,upf3b,cdc34a,psmc2,uhrf1,cdc20,arih2,cnot8,rnaseh1,ctsz,exosc9,uchl3,hnrnpm,dis3l2,usp22,ube2wb,parn,ube2g1b,oaz2a,trib2,blmh,hibadhb,pex13,ube2d2,prpf19,rbbp6,tubb4b,kras,kif20ba,kif22
3_Member	GO Biological Processes	GO:0009057	macromolecule catabolic process	-10.8176	-8.05919	43/709	30388,30649,259191,266989,321898,321943,324048,324384,325470,326884,327197,327330,327606,334065,334490,335444,335736,336786,368704,368882,378848,393518,393536,393544,393929,393933,393941,406350,406353,406417,406788,436932,450022,450057,554104,555643,566106,692275,692325,791461,100000479,100002007,100331041	psmb6,psme3,fmr1,etf1b,psmd12,ube2l3b,cnot6a,syncripl,ube2al,psmc4,vcp,psmd7,ythdf1,rnf146,hnrnpub,ube2d2l,usp14,psmc1a,ctsc,tbp,hspa5,psmd2,rad23b,psmd3,upf3b,cdc34a,psmc2,uhrf1,cdc20,arih2,cnot8,rnaseh1,ctsz,exosc9,uchl3,hnrnpm,dis3l2,usp22,ube2wb,parn,ube2g1b,oaz2a,trib2
3_Member	GO Biological Processes	GO:0044265	cellular macromolecule catabolic process	-9.38729	-6.65002	38/637	30388,30649,259191,266989,321898,321943,324048,324384,325470,327197,327330,327606,334065,334490,335444,335736,368704,368882,378848,393536,393544,393929,393933,406350,406353,406417,406788,436932,450022,450057,554104,555643,566106,692275,692325,791461,100000479,100331041	psmb6,psme3,fmr1,etf1b,psmd12,ube2l3b,cnot6a,syncripl,ube2al,vcp,psmd7,ythdf1,rnf146,hnrnpub,ube2d2l,usp14,ctsc,tbp,hspa5,rad23b,psmd3,upf3b,cdc34a,uhrf1,cdc20,arih2,cnot8,rnaseh1,ctsz,exosc9,uchl3,hnrnpm,dis3l2,usp22,ube2wb,parn,ube2g1b,trib2
3_Member	GO Biological Processes	GO:0030163	protein catabolic process	-6.6614	-4.06431	29/519	30388,30649,321898,321943,325470,326884,327197,327330,334065,335444,335736,336786,368704,378848,393518,393536,393544,393933,393941,406350,406353,406417,450022,554104,692275,692325,100000479,100002007,100331041	psmb6,psme3,psmd12,ube2l3b,ube2al,psmc4,vcp,psmd7,rnf146,ube2d2l,usp14,psmc1a,ctsc,hspa5,psmd2,rad23b,psmd3,cdc34a,psmc2,uhrf1,cdc20,arih2,ctsz,uchl3,usp22,ube2wb,ube2g1b,oaz2a,trib2
3_Member	GO Biological Processes	GO:0043632	modification-dependent macromolecule catabolic process	-5.19682	-2.7708	23/423	30388,321898,321943,325470,327197,327330,334065,335444,335736,378848,393536,393544,393933,406350,406353,406417,450057,554104,566106,692275,692325,100000479,100331041	psmb6,psmd12,ube2l3b,ube2al,vcp,psmd7,rnf146,ube2d2l,usp14,hspa5,rad23b,psmd3,cdc34a,uhrf1,cdc20,arih2,exosc9,uchl3,dis3l2,usp22,ube2wb,ube2g1b,trib2
3_Member	GO Biological Processes	GO:0051603	proteolysis involved in cellular protein catabolic process	-4.9716	-2.58421	24/468	30388,30649,321898,321943,325470,327197,327330,334065,335444,335736,368704,378848,393536,393544,393933,406350,406353,406417,450022,554104,692275,692325,100000479,100331041	psmb6,psme3,psmd12,ube2l3b,ube2al,vcp,psmd7,rnf146,ube2d2l,usp14,ctsc,hspa5,rad23b,psmd3,cdc34a,uhrf1,cdc20,arih2,ctsz,uchl3,usp22,ube2wb,ube2g1b,trib2
3_Member	GO Biological Processes	GO:0044257	cellular protein catabolic process	-4.91049	-2.53225	24/472	30388,30649,321898,321943,325470,327197,327330,334065,335444,335736,368704,378848,393536,393544,393933,406350,406353,406417,450022,554104,692275,692325,100000479,100331041	psmb6,psme3,psmd12,ube2l3b,ube2al,vcp,psmd7,rnf146,ube2d2l,usp14,ctsc,hspa5,rad23b,psmd3,cdc34a,uhrf1,cdc20,arih2,ctsz,uchl3,usp22,ube2wb,ube2g1b,trib2
3_Member	GO Biological Processes	GO:0006511	ubiquitin-dependent protein catabolic process	-4.48833	-2.24175	21/405	30388,321898,321943,325470,327197,327330,334065,335444,335736,378848,393536,393544,393933,406350,406353,406417,554104,692275,692325,100000479,100331041	psmb6,psmd12,ube2l3b,ube2al,vcp,psmd7,rnf146,ube2d2l,usp14,hspa5,rad23b,psmd3,cdc34a,uhrf1,cdc20,arih2,uchl3,usp22,ube2wb,ube2g1b,trib2
3_Member	GO Biological Processes	GO:0019941	modification-dependent protein catabolic process	-4.3197	-2.11793	21/416	30388,321898,321943,325470,327197,327330,334065,335444,335736,378848,393536,393544,393933,406350,406353,406417,554104,692275,692325,100000479,100331041	psmb6,psmd12,ube2l3b,ube2al,vcp,psmd7,rnf146,ube2d2l,usp14,hspa5,rad23b,psmd3,cdc34a,uhrf1,cdc20,arih2,uchl3,usp22,ube2wb,ube2g1b,trib2
3_Member	GO Biological Processes	GO:1901565	organonitrogen compound catabolic process	-4.28967	-2.09941	31/759	30388,30649,321898,321943,325470,326884,327197,327330,334065,335444,335736,336541,336786,368704,378848,393518,393536,393544,393933,393941,394135,406350,406353,406417,450022,554104,692275,692325,100000479,100002007,100331041	psmb6,psme3,psmd12,ube2l3b,ube2al,psmc4,vcp,psmd7,rnf146,ube2d2l,usp14,blmh,psmc1a,ctsc,hspa5,psmd2,rad23b,psmd3,cdc34a,psmc2,hibadhb,uhrf1,cdc20,arih2,ctsz,uchl3,usp22,ube2wb,ube2g1b,oaz2a,trib2
3_Member	Reactome Gene Sets	R-DRE-8866652	Synthesis of active ubiquitin: roles of E1 and E2 enzymes	-3.95142	-1.84132	5/26	321943,335444,393933,554104,692325	ube2l3b,ube2d2l,cdc34a,uchl3,ube2wb
3_Member	Reactome Gene Sets	R-DRE-8852135	Protein ubiquitination	-3.87434	-1.77352	7/60	321943,335444,393618,393933,393934,554104,692325	ube2l3b,ube2d2l,pex13,cdc34a,ube2d2,uchl3,ube2wb
3_Member	GO Biological Processes	GO:0000209	protein polyubiquitination	-3.67859	-1.6191	10/132	321544,321943,325470,334065,335444,393933,393934,406417,692325,100000479	prpf19,ube2l3b,ube2al,rnf146,ube2d2l,cdc34a,ube2d2,arih2,ube2wb,ube2g1b
3_Member	Reactome Gene Sets	R-DRE-983168	Antigen processing: Ubiquitination & Proteasome degradation	-3.39166	-1.3903	12/198	321898,321943,326884,335444,393544,393933,393934,393941,406353,406417,445396,692325	psmd12,ube2l3b,psmc4,ube2d2l,psmd3,cdc34a,ube2d2,psmc2,cdc20,arih2,rbbp6,ube2wb
3_Member	KEGG Pathway	dre04120	Ubiquitin mediated proteolysis	-2.78928	-0.978668	9/143	321544,321943,325470,335444,393933,393934,406353,692325,100000479	prpf19,ube2l3b,ube2al,ube2d2l,cdc34a,ube2d2,cdc20,ube2wb,ube2g1b
3_Member	KEGG Pathway	ko04120	Ubiquitin mediated proteolysis	-2.78928	-0.978668	9/143	321544,321943,325470,335444,393933,393934,406353,692325,100000479	prpf19,ube2l3b,ube2al,ube2d2l,cdc34a,ube2d2,cdc20,ube2wb,ube2g1b
3_Member	GO Biological Processes	GO:0010498	proteasomal protein catabolic process	-2.78694	-0.978668	13/264	30388,30649,321898,325470,327197,327330,378848,393536,406353,406417,692325,100000479,100331041	psmb6,psme3,psmd12,ube2al,vcp,psmd7,hspa5,rad23b,cdc20,arih2,ube2wb,ube2g1b,trib2
3_Member	Reactome Gene Sets	R-DRE-983169	Class I MHC mediated antigen processing & presentation	-2.77524	-0.973431	12/233	321898,321943,326884,335444,393544,393933,393934,393941,406353,406417,445396,692325	psmd12,ube2l3b,psmc4,ube2d2l,psmd3,cdc34a,ube2d2,psmc2,cdc20,arih2,rbbp6,ube2wb
3_Member	GO Biological Processes	GO:0043161	proteasome-mediated ubiquitin-dependent protein catabolic process	-2.5511	-0.797282	12/248	30388,321898,325470,327197,327330,378848,393536,406353,406417,692325,100000479,100331041	psmb6,psmd12,ube2al,vcp,psmd7,hspa5,rad23b,cdc20,arih2,ube2wb,ube2g1b,trib2
3_Member	Reactome Gene Sets	R-DRE-1280218	Adaptive Immune System	-2.21173	-0.576384	16/417	321898,321943,326884,335444,336681,393544,393933,393934,393941,406353,406417,445289,445396,449979,561788,692325	psmd12,ube2l3b,psmc4,ube2d2l,tubb4b,psmd3,cdc34a,ube2d2,psmc2,cdc20,arih2,kras,rbbp6,kif20ba,kif22,ube2wb
3_Member	Reactome Gene Sets	R-DRE-8866654	E3 ubiquitin ligases ubiquitinate target proteins	-2.02537	-0.447747	4/44	321943,335444,393618,393934	ube2l3b,ube2d2l,pex13,ube2d2
4_Summary	KEGG Pathway	dre03008	Ribosome biogenesis in eukaryotes	-8.70511	-6.00735	13/77	30428,321897,323426,393291,393717,394196,406275,442932,492761,494152,541352,553241,613144,30702,407727,436657,450057,557829,562358,564388	csnk2b,gnl3,mphosph10,rbm28,smfn,nop56,fbl,gnl3l,tbl3,nop58,rpp30,bms1,dkc1,cpeb1b,slbp,cpsf2,exosc9,tent4a,tut7,tut1
4_Member	KEGG Pathway	dre03008	Ribosome biogenesis in eukaryotes	-8.70511	-6.00735	13/77	30428,321897,323426,393291,393717,394196,406275,442932,492761,494152,541352,553241,613144	csnk2b,gnl3,mphosph10,rbm28,smfn,nop56,fbl,gnl3l,tbl3,nop58,rpp30,bms1,dkc1
4_Member	KEGG Pathway	ko03008	Ribosome biogenesis in eukaryotes	-8.70511	-6.00735	13/77	30428,321897,323426,393291,393717,394196,406275,442932,492761,494152,541352,553241,613144	csnk2b,gnl3,mphosph10,rbm28,smfn,nop56,fbl,gnl3l,tbl3,nop58,rpp30,bms1,dkc1
4_Member	GO Biological Processes	GO:0031123	RNA 3'-end processing	-6.30716	-3.73903	10/67	30702,321897,406275,407727,436657,450057,557829,562358,564388,613144	cpeb1b,gnl3,fbl,slbp,cpsf2,exosc9,tent4a,tut7,tut1,dkc1
4_Member	Reactome Gene Sets	R-DRE-6791226	Major pathway of rRNA processing in the nucleolus and cytosol	-2.71496	-0.927317	8/119	321897,323426,394196,406275,450057,494152,541352,553241	gnl3,mphosph10,nop56,fbl,exosc9,nop58,rpp30,bms1
4_Member	Reactome Gene Sets	R-DRE-72312	rRNA processing	-2.71496	-0.927317	8/119	321897,323426,394196,406275,450057,494152,541352,553241	gnl3,mphosph10,nop56,fbl,exosc9,nop58,rpp30,bms1
4_Member	Reactome Gene Sets	R-DRE-8868773	rRNA processing in the nucleus and cytosol	-2.71496	-0.927317	8/119	321897,323426,394196,406275,450057,494152,541352,553241	gnl3,mphosph10,nop56,fbl,exosc9,nop58,rpp30,bms1
4_Member	GO Biological Processes	GO:0043628	ncRNA 3'-end processing	-2.5769	-0.816269	4/31	321897,406275,450057,613144	gnl3,fbl,exosc9,dkc1
5_Summary	Reactome Gene Sets	R-DRE-1640170	Cell Cycle	-7.87797	-5.1987	27/401	30188,30428,57925,192302,321898,322060,326884,327471,327491,336681,393544,393941,393973,402908,403012,406353,406457,406813,445395,445482,563903,571753,571897,613144,751629,798901,107966129,30388,30649,327330,336786,393518,322126,327197,393536,406557,436971,554104,692275,114426,100002007,30265,321852,445289,557758,335444,393934,794477,280646,406372,334402,368882,450057	ccne1,csnk2b,cdc25b,hdac1,psmd12,ywhae1,psmc4,wee2,rpa1,tubb4b,psmd3,psmc2,rae1,e2f5,bub3,cdc20,rcc1,tfdp1a,esco2,phf20b,rad9b,ppp1cc,rab8a,dkc1,kmt5aa,chmp2a,tpx2,psmb6,psme3,psmd7,psmc1a,psmd2,vdac2,vcp,rad23b,mcrs1,tomm20b,uchl3,usp22,odc1,oaz2a,ctnnb1,snw1,kras,znf451,ube2d2l,ube2d2,mta1,lmo1,wdr5,brf1a,tbp,exosc9
5_Member	Reactome Gene Sets	R-DRE-1640170	Cell Cycle	-7.87797	-5.1987	27/401	30188,30428,57925,192302,321898,322060,326884,327471,327491,336681,393544,393941,393973,402908,403012,406353,406457,406813,445395,445482,563903,571753,571897,613144,751629,798901,107966129	ccne1,csnk2b,cdc25b,hdac1,psmd12,ywhae1,psmc4,wee2,rpa1,tubb4b,psmd3,psmc2,rae1,e2f5,bub3,cdc20,rcc1,tfdp1a,esco2,phf20b,rad9b,ppp1cc,rab8a,dkc1,kmt5aa,chmp2a,tpx2
5_Member	Reactome Gene Sets	R-DRE-69278	Cell Cycle, Mitotic	-7.39896	-4.75445	24/342	30188,30428,57925,192302,321898,322060,326884,327471,327491,336681,393544,393941,393973,402908,403012,406353,406457,406813,445395,571753,571897,751629,798901,107966129	ccne1,csnk2b,cdc25b,hdac1,psmd12,ywhae1,psmc4,wee2,rpa1,tubb4b,psmd3,psmc2,rae1,e2f5,bub3,cdc20,rcc1,tfdp1a,esco2,ppp1cc,rab8a,kmt5aa,chmp2a,tpx2
5_Member	KEGG Pathway	dre03050	Proteasome	-6.01247	-3.50929	9/56	30388,30649,321898,326884,327330,336786,393518,393544,393941	psmb6,psme3,psmd12,psmc4,psmd7,psmc1a,psmd2,psmd3,psmc2
5_Member	KEGG Pathway	ko03050	Proteasome	-6.01247	-3.50929	9/56	30388,30649,321898,326884,327330,336786,393518,393544,393941	psmb6,psme3,psmd12,psmc4,psmd7,psmc1a,psmd2,psmd3,psmc2
5_Member	Reactome Gene Sets	R-DRE-453279	Mitotic G1 phase and G1/S transition	-5.65414	-3.18572	11/97	30188,57925,192302,321898,326884,327471,327491,393544,393941,402908,406813	ccne1,cdc25b,hdac1,psmd12,psmc4,wee2,rpa1,psmd3,psmc2,e2f5,tfdp1a
5_Member	Reactome Gene Sets	R-DRE-5688426	Deubiquitination	-4.79597	-2.46076	13/165	57925,321898,322126,326884,327197,393536,393544,393941,406353,406557,436971,554104,692275	cdc25b,psmd12,vdac2,psmc4,vcp,rad23b,psmd3,psmc2,cdc20,mcrs1,tomm20b,uchl3,usp22
5_Member	Reactome Gene Sets	R-DRE-69620	Cell Cycle Checkpoints	-4.63774	-2.34493	14/196	30188,57925,321898,322060,326884,327471,327491,393544,393941,403012,406353,445482,563903,571753	ccne1,cdc25b,psmd12,ywhae1,psmc4,wee2,rpa1,psmd3,psmc2,bub3,cdc20,phf20b,rad9b,ppp1cc
5_Member	Reactome Gene Sets	R-DRE-69615	G1/S DNA Damage Checkpoints	-4.50976	-2.24961	7/48	30188,57925,321898,326884,393544,393941,445482	ccne1,cdc25b,psmd12,psmc4,psmd3,psmc2,phf20b
5_Member	Reactome Gene Sets	R-DRE-69275	G2/M Transition	-4.37679	-2.13865	10/109	57925,321898,322060,326884,327471,336681,393544,393941,571897,107966129	cdc25b,psmd12,ywhae1,psmc4,wee2,tubb4b,psmd3,psmc2,rab8a,tpx2
5_Member	Reactome Gene Sets	R-DRE-453274	Mitotic G2-G2/M phases	-4.34264	-2.12825	10/110	57925,321898,322060,326884,327471,336681,393544,393941,571897,107966129	cdc25b,psmd12,ywhae1,psmc4,wee2,tubb4b,psmd3,psmc2,rab8a,tpx2
5_Member	Reactome Gene Sets	R-DRE-69202	Cyclin E associated events during G1/S transition	-4.11871	-1.97303	7/55	30188,57925,321898,326884,327471,393544,393941	ccne1,cdc25b,psmd12,psmc4,wee2,psmd3,psmc2
5_Member	Reactome Gene Sets	R-DRE-350562	Regulation of ornithine decarboxylase (ODC)	-4.07203	-1.94777	6/39	114426,321898,326884,393544,393941,100002007	odc1,psmd12,psmc4,psmd3,psmc2,oaz2a
5_Member	Reactome Gene Sets	R-DRE-69656	Cyclin A:Cdk2-associated events at S phase entry	-4.06774	-1.94777	7/56	30188,57925,321898,326884,327471,393544,393941	ccne1,cdc25b,psmd12,psmc4,wee2,psmd3,psmc2
5_Member	Reactome Gene Sets	R-DRE-8878159	Transcriptional regulation by RUNX3	-4.06774	-1.94777	7/56	30265,321852,321898,326884,393544,393941,445289	ctnnb1,snw1,psmd12,psmc4,psmd3,psmc2,kras
5_Member	Reactome Gene Sets	R-DRE-69206	G1/S Transition	-3.83325	-1.74689	8/81	30188,57925,321898,326884,327471,327491,393544,393941	ccne1,cdc25b,psmd12,psmc4,wee2,rpa1,psmd3,psmc2
5_Member	Reactome Gene Sets	R-DRE-69242	S Phase	-3.76671	-1.68949	9/105	30188,57925,321898,326884,327471,327491,393544,393941,445395	ccne1,cdc25b,psmd12,psmc4,wee2,rpa1,psmd3,psmc2,esco2
5_Member	Reactome Gene Sets	R-DRE-351202	Metabolism of polyamines	-3.66233	-1.61567	6/46	114426,321898,326884,393544,393941,100002007	odc1,psmd12,psmc4,psmd3,psmc2,oaz2a
5_Member	Reactome Gene Sets	R-DRE-69563	p53-Dependent G1 DNA Damage Response	-3.66233	-1.61567	6/46	30188,321898,326884,393544,393941,445482	ccne1,psmd12,psmc4,psmd3,psmc2,phf20b
5_Member	Reactome Gene Sets	R-DRE-69580	p53-Dependent G1/S DNA damage checkpoint	-3.66233	-1.61567	6/46	30188,321898,326884,393544,393941,445482	ccne1,psmd12,psmc4,psmd3,psmc2,phf20b
5_Member	Reactome Gene Sets	R-DRE-69481	G2/M Checkpoints	-3.55477	-1.52238	9/112	57925,321898,322060,326884,327471,327491,393544,393941,563903	cdc25b,psmd12,ywhae1,psmc4,wee2,rpa1,psmd3,psmc2,rad9b
5_Member	GO Biological Processes	GO:0060260	regulation of transcription initiation from RNA polymerase II promoter	-3.45515	-1.44099	3/8	326884,393941,557758	psmc4,psmc2,znf451
5_Member	GO Biological Processes	GO:2000142	regulation of DNA-templated transcription, initiation	-3.45515	-1.44099	3/8	326884,393941,557758	psmc4,psmc2,znf451
5_Member	Reactome Gene Sets	R-DRE-1234176	Oxygen-dependent proline hydroxylation of Hypoxia-inducible Factor Alpha	-3.41286	-1.40645	6/51	321898,326884,335444,393544,393934,393941	psmd12,psmc4,ube2d2l,psmd3,ube2d2,psmc2
5_Member	Reactome Gene Sets	R-DRE-6807070	PTEN Regulation	-3.37702	-1.38299	7/72	30428,192302,321898,326884,393544,393941,794477	csnk2b,hdac1,psmd12,psmc4,psmd3,psmc2,mta1
5_Member	Reactome Gene Sets	R-DRE-1234174	Cellular response to hypoxia	-3.3212	-1.33359	6/53	321898,326884,335444,393544,393934,393941	psmd12,psmc4,ube2d2l,psmd3,ube2d2,psmc2
5_Member	Reactome Gene Sets	R-DRE-68886	M Phase	-3.28916	-1.30522	14/263	30428,321898,322060,326884,336681,393544,393941,393973,403012,406353,406457,571753,751629,798901	csnk2b,psmd12,ywhae1,psmc4,tubb4b,psmd3,psmc2,rae1,bub3,cdc20,rcc1,ppp1cc,kmt5aa,chmp2a
5_Member	Reactome Gene Sets	R-DRE-174184	Cdc20:Phospho-APC/C mediated degradation of Cyclin A	-3.23363	-1.27046	6/55	321898,326884,393544,393941,403012,406353	psmd12,psmc4,psmd3,psmc2,bub3,cdc20
5_Member	Reactome Gene Sets	R-DRE-179419	APC:Cdc20 mediated degradation of cell cycle proteins prior to satisfation of the cell cycle checkpoint	-3.19128	-1.24238	6/56	321898,326884,393544,393941,403012,406353	psmd12,psmc4,psmd3,psmc2,bub3,cdc20
5_Member	Reactome Gene Sets	R-DRE-5689603	UCH proteinases	-3.19128	-1.24238	6/56	321898,326884,393544,393941,406557,554104	psmd12,psmc4,psmd3,psmc2,mcrs1,uchl3
5_Member	Reactome Gene Sets	R-DRE-5689880	Ub-specific processing proteases	-3.15342	-1.22069	9/127	57925,321898,322126,326884,393544,393941,406353,436971,692275	cdc25b,psmd12,vdac2,psmc4,psmd3,psmc2,cdc20,tomm20b,usp22
5_Member	Reactome Gene Sets	R-DRE-176409	APC/C:Cdc20 mediated degradation of mitotic proteins	-3.14985	-1.22069	6/57	321898,326884,393544,393941,403012,406353	psmd12,psmc4,psmd3,psmc2,bub3,cdc20
5_Member	Reactome Gene Sets	R-DRE-176814	Activation of APC/C and APC/C:Cdc20 mediated degradation of mitotic proteins	-3.14985	-1.22069	6/57	321898,326884,393544,393941,403012,406353	psmd12,psmc4,psmd3,psmc2,bub3,cdc20
5_Member	Reactome Gene Sets	R-DRE-69601	Ubiquitin Mediated Degradation of Phosphorylated Cdc25A	-3.09672	-1.19256	5/39	57925,321898,326884,393544,393941	cdc25b,psmd12,psmc4,psmd3,psmc2
5_Member	Reactome Gene Sets	R-DRE-69610	p53-Independent DNA Damage Response	-3.09672	-1.19256	5/39	57925,321898,326884,393544,393941	cdc25b,psmd12,psmc4,psmd3,psmc2
5_Member	Reactome Gene Sets	R-DRE-69613	p53-Independent G1/S DNA damage checkpoint	-3.09672	-1.19256	5/39	57925,321898,326884,393544,393941	cdc25b,psmd12,psmc4,psmd3,psmc2
5_Member	Reactome Gene Sets	R-DRE-69541	Stabilization of p53	-3.04543	-1.16033	5/40	321898,326884,393544,393941,445482	psmd12,psmc4,psmd3,psmc2,phf20b
5_Member	Reactome Gene Sets	R-DRE-68882	Mitotic Anaphase	-2.99701	-1.13482	10/161	321898,326884,336681,393544,393941,403012,406353,406457,571753,798901	psmd12,psmc4,tubb4b,psmd3,psmc2,bub3,cdc20,rcc1,ppp1cc,chmp2a
5_Member	Reactome Gene Sets	R-DRE-2555396	Mitotic Metaphase and Anaphase	-2.97652	-1.11843	10/162	321898,326884,336681,393544,393941,403012,406353,406457,571753,798901	psmd12,psmc4,tubb4b,psmd3,psmc2,bub3,cdc20,rcc1,ppp1cc,chmp2a
5_Member	Reactome Gene Sets	R-DRE-174143	APC/C-mediated degradation of cell cycle proteins	-2.95523	-1.10257	6/62	321898,326884,393544,393941,403012,406353	psmd12,psmc4,psmd3,psmc2,bub3,cdc20
5_Member	Reactome Gene Sets	R-DRE-453276	Regulation of mitotic cell cycle	-2.95523	-1.10257	6/62	321898,326884,393544,393941,403012,406353	psmd12,psmc4,psmd3,psmc2,bub3,cdc20
5_Member	Reactome Gene Sets	R-DRE-1168372	Downstream signaling events of B Cell Receptor (BCR)	-2.81015	-0.991214	5/45	321898,326884,393544,393941,445289	psmd12,psmc4,psmd3,psmc2,kras
5_Member	Reactome Gene Sets	R-DRE-5358346	Hedgehog ligand biogenesis	-2.76686	-0.967448	5/46	321898,326884,327197,393544,393941	psmd12,psmc4,vcp,psmd3,psmc2
5_Member	Reactome Gene Sets	R-DRE-187577	SCF(Skp2)-mediated degradation of p27/p21	-2.7247	-0.927662	5/47	30188,321898,326884,393544,393941	ccne1,psmd12,psmc4,psmd3,psmc2
5_Member	Reactome Gene Sets	R-DRE-983705	Signaling by the B Cell Receptor (BCR)	-2.60445	-0.839432	5/50	321898,326884,393544,393941,445289	psmd12,psmc4,psmd3,psmc2,kras
5_Member	Reactome Gene Sets	R-DRE-5658442	Regulation of RAS by GAPs	-2.52907	-0.781338	5/52	321898,326884,393544,393941,445289	psmd12,psmc4,psmd3,psmc2,kras
5_Member	Reactome Gene Sets	R-DRE-174154	APC/C:Cdc20 mediated degradation of Securin	-2.4927	-0.757495	5/53	321898,326884,393544,393941,406353	psmd12,psmc4,psmd3,psmc2,cdc20
5_Member	Reactome Gene Sets	R-DRE-8948751	Regulation of PTEN stability and activity	-2.4927	-0.757495	5/53	30428,321898,326884,393544,393941	csnk2b,psmd12,psmc4,psmd3,psmc2
5_Member	Reactome Gene Sets	R-DRE-174178	APC/C:Cdh1 mediated degradation of Cdc20 and other APC/C:Cdh1 targeted proteins in late mitosis/early G1	-2.42243	-0.711243	5/55	321898,326884,393544,393941,406353	psmd12,psmc4,psmd3,psmc2,cdc20
5_Member	Reactome Gene Sets	R-DRE-69017	CDK-mediated phosphorylation and removal of Cdc6	-2.42243	-0.711243	5/55	30188,321898,326884,393544,393941	ccne1,psmd12,psmc4,psmd3,psmc2
5_Member	Reactome Gene Sets	R-DRE-8939236	RUNX1 regulates transcription of genes involved in differentiation of HSCs	-2.42243	-0.711243	5/55	280646,321898,326884,393544,393941	lmo1,psmd12,psmc4,psmd3,psmc2
5_Member	Reactome Gene Sets	R-DRE-8878171	Transcriptional regulation by RUNX1	-2.39601	-0.688709	8/134	30428,192302,280646,321898,326884,393544,393941,406372	csnk2b,hdac1,lmo1,psmd12,psmc4,psmd3,psmc2,wdr5
5_Member	Reactome Gene Sets	R-DRE-2467813	Separation of Sister Chromatids	-2.3765	-0.678739	8/135	321898,326884,336681,393544,393941,403012,406353,571753	psmd12,psmc4,tubb4b,psmd3,psmc2,bub3,cdc20,ppp1cc
5_Member	GO Biological Processes	GO:0070897	transcription preinitiation complex assembly	-2.35266	-0.663543	3/18	326884,334402,393941	psmc4,brf1a,psmc2
5_Member	Reactome Gene Sets	R-DRE-69239	Synthesis of DNA	-2.33625	-0.655165	6/82	30188,321898,326884,327491,393544,393941	ccne1,psmd12,psmc4,rpa1,psmd3,psmc2
5_Member	Reactome Gene Sets	R-DRE-195253	Degradation of beta-catenin by the destruction complex	-2.32273	-0.647062	5/58	30265,321898,326884,393544,393941	ctnnb1,psmd12,psmc4,psmd3,psmc2
5_Member	GO Biological Processes	GO:0006352	DNA-templated transcription, initiation	-2.29092	-0.622367	5/59	326884,334402,368882,393941,557758	psmc4,brf1a,tbp,psmc2,znf451
5_Member	Reactome Gene Sets	R-DRE-1236978	Cross-presentation of soluble exogenous antigens (endosomes)	-2.25158	-0.595209	4/38	321898,326884,393544,393941	psmd12,psmc4,psmd3,psmc2
5_Member	Reactome Gene Sets	R-DRE-75815	Ubiquitin-dependent degradation of Cyclin D	-2.25158	-0.595209	4/38	321898,326884,393544,393941	psmd12,psmc4,psmd3,psmc2
5_Member	Reactome Gene Sets	R-DRE-8852276	The role of GTSE1 in G2/M progression after G2 checkpoint	-2.25158	-0.595209	4/38	321898,326884,393544,393941	psmd12,psmc4,psmd3,psmc2
5_Member	Reactome Gene Sets	R-DRE-69002	DNA Replication Pre-Initiation	-2.22927	-0.583077	5/61	321898,326884,327491,393544,393941	psmd12,psmc4,rpa1,psmd3,psmc2
5_Member	Reactome Gene Sets	R-DRE-1169091	Activation of NF-kappaB in B cells	-2.21099	-0.576384	4/39	321898,326884,393544,393941	psmd12,psmc4,psmd3,psmc2
5_Member	Reactome Gene Sets	R-DRE-349425	Autodegradation of the E3 ubiquitin ligase COP1	-2.21099	-0.576384	4/39	321898,326884,393544,393941	psmd12,psmc4,psmd3,psmc2
5_Member	Reactome Gene Sets	R-DRE-8941858	Regulation of RUNX3 expression and activity	-2.21099	-0.576384	4/39	321898,326884,393544,393941	psmd12,psmc4,psmd3,psmc2
5_Member	Reactome Gene Sets	R-DRE-450531	Regulation of mRNA stability by proteins that bind AU-rich elements	-2.19938	-0.569646	5/62	321898,326884,393544,393941,450057	psmd12,psmc4,psmd3,psmc2,exosc9
5_Member	Reactome Gene Sets	R-DRE-69306	DNA Replication	-2.18735	-0.55923	6/88	30188,321898,326884,327491,393544,393941	ccne1,psmd12,psmc4,rpa1,psmd3,psmc2
5_Member	Reactome Gene Sets	R-DRE-4641257	Degradation of AXIN	-2.17164	-0.553059	4/40	321898,326884,393544,393941	psmd12,psmc4,psmd3,psmc2
5_Member	Reactome Gene Sets	R-DRE-5607761	Dectin-1 mediated noncanonical NF-kB signaling	-2.17164	-0.553059	4/40	321898,326884,393544,393941	psmd12,psmc4,psmd3,psmc2
5_Member	Reactome Gene Sets	R-DRE-5610780	Degradation of GLI1 by the proteasome	-2.17164	-0.553059	4/40	321898,326884,393544,393941	psmd12,psmc4,psmd3,psmc2
5_Member	Reactome Gene Sets	R-DRE-5676590	NIK-->noncanonical NF-kB signaling	-2.17164	-0.553059	4/40	321898,326884,393544,393941	psmd12,psmc4,psmd3,psmc2
5_Member	Reactome Gene Sets	R-DRE-8932339	ROS sensing by NFE2L2	-2.17164	-0.553059	4/40	321898,326884,393544,393941	psmd12,psmc4,psmd3,psmc2
5_Member	Reactome Gene Sets	R-DRE-8939902	Regulation of RUNX2 expression and activity	-2.17164	-0.553059	4/40	321898,326884,393544,393941	psmd12,psmc4,psmd3,psmc2
5_Member	Reactome Gene Sets	R-DRE-450408	AUF1 (hnRNP D0) binds and destabilizes mRNA	-2.13346	-0.522675	4/41	321898,326884,393544,393941	psmd12,psmc4,psmd3,psmc2
5_Member	Reactome Gene Sets	R-DRE-8854050	FBXL7 down-regulates AURKA during mitotic entry and in early mitosis	-2.13346	-0.522675	4/41	321898,326884,393544,393941	psmd12,psmc4,psmd3,psmc2
5_Member	Reactome Gene Sets	R-DRE-8951664	Neddylation	-2.10609	-0.501446	8/150	321898,326884,335444,393544,393934,393941,406372,554104	psmd12,psmc4,ube2d2l,psmd3,ube2d2,psmc2,wdr5,uchl3
5_Member	Reactome Gene Sets	R-DRE-4641258	Degradation of DVL	-2.06038	-0.473324	4/43	321898,326884,393544,393941	psmd12,psmc4,psmd3,psmc2
5_Member	Reactome Gene Sets	R-DRE-68827	CDT1 association with the CDC6:ORC:origin complex	-2.06038	-0.473324	4/43	321898,326884,393544,393941	psmd12,psmc4,psmd3,psmc2
5_Member	Reactome Gene Sets	R-DRE-382556	ABC-family proteins mediated transport	-2.0586	-0.473324	5/67	321898,326884,327197,393544,393941	psmd12,psmc4,vcp,psmd3,psmc2
5_Member	Reactome Gene Sets	R-DRE-5621481	C-type lectin receptors (CLRs)	-2.0586	-0.473324	5/67	321898,326884,393544,393941,445289	psmd12,psmc4,psmd3,psmc2,kras
5_Member	Reactome Gene Sets	R-DRE-69052	Switching of origins to a post-replicative state	-2.03204	-0.449673	5/68	30188,321898,326884,393544,393941	ccne1,psmd12,psmc4,psmd3,psmc2
5_Member	Reactome Gene Sets	R-DRE-4608870	Asymmetric localization of PCP proteins	-2.02537	-0.447747	4/44	321898,326884,393544,393941	psmd12,psmc4,psmd3,psmc2
6_Summary	Reactome Gene Sets	R-DRE-74160	Gene expression (Transcription)	-7.82702	-5.16547	34/603	30188,30265,30428,57925,192302,280646,321852,321898,322060,324048,325637,326884,327491,368882,393245,393544,393934,393941,393973,402908,406372,406788,406813,415252,445289,445482,550582,562329,563903,751629,751689,794477,100320152,107966129	ccne1,ctnnb1,csnk2b,cdc25b,hdac1,lmo1,snw1,psmd12,ywhae1,cnot6a,nr2f6a,psmc4,rpa1,tbp,brd9,psmd3,ube2d2,psmc2,rae1,e2f5,wdr5,cnot8,tfdp1a,eaf2,kras,phf20b,med4,polr3b,rad9b,kmt5aa,cbx3a,mta1,steap3,tpx2
6_Member	Reactome Gene Sets	R-DRE-74160	Gene expression (Transcription)	-7.82702	-5.16547	34/603	30188,30265,30428,57925,192302,280646,321852,321898,322060,324048,325637,326884,327491,368882,393245,393544,393934,393941,393973,402908,406372,406788,406813,415252,445289,445482,550582,562329,563903,751629,751689,794477,100320152,107966129	ccne1,ctnnb1,csnk2b,cdc25b,hdac1,lmo1,snw1,psmd12,ywhae1,cnot6a,nr2f6a,psmc4,rpa1,tbp,brd9,psmd3,ube2d2,psmc2,rae1,e2f5,wdr5,cnot8,tfdp1a,eaf2,kras,phf20b,med4,polr3b,rad9b,kmt5aa,cbx3a,mta1,steap3,tpx2
6_Member	Reactome Gene Sets	R-DRE-212436	Generic Transcription Pathway	-7.00295	-4.37483	29/500	30188,30265,30428,57925,192302,280646,321852,321898,322060,324048,325637,326884,327491,368882,393245,393544,393934,393941,402908,406372,406788,406813,445289,445482,550582,563903,751629,100320152,107966129	ccne1,ctnnb1,csnk2b,cdc25b,hdac1,lmo1,snw1,psmd12,ywhae1,cnot6a,nr2f6a,psmc4,rpa1,tbp,brd9,psmd3,ube2d2,psmc2,e2f5,wdr5,cnot8,tfdp1a,kras,phf20b,med4,rad9b,kmt5aa,steap3,tpx2
6_Member	Reactome Gene Sets	R-DRE-73857	RNA Polymerase II Transcription	-6.85502	-4.24269	30/538	30188,30265,30428,57925,192302,280646,321852,321898,322060,324048,325637,326884,327491,368882,393245,393544,393934,393941,402908,406372,406788,406813,415252,445289,445482,550582,563903,751629,100320152,107966129	ccne1,ctnnb1,csnk2b,cdc25b,hdac1,lmo1,snw1,psmd12,ywhae1,cnot6a,nr2f6a,psmc4,rpa1,tbp,brd9,psmd3,ube2d2,psmc2,e2f5,wdr5,cnot8,tfdp1a,eaf2,kras,phf20b,med4,rad9b,kmt5aa,steap3,tpx2
6_Member	Reactome Gene Sets	R-DRE-3700989	Transcriptional Regulation by TP53	-4.80651	-2.46249	15/215	30188,30428,57925,192302,322060,324048,327491,368882,393245,406788,445482,563903,751629,100320152,107966129	ccne1,csnk2b,cdc25b,hdac1,ywhae1,cnot6a,rpa1,tbp,brd9,cnot8,phf20b,rad9b,kmt5aa,steap3,tpx2
6_Member	Reactome Gene Sets	R-DRE-5633007	Regulation of TP53 Activity	-3.73534	-1.66263	9/106	30428,192302,327491,368882,393245,445482,563903,751629,107966129	csnk2b,hdac1,rpa1,tbp,brd9,phf20b,rad9b,kmt5aa,tpx2
6_Member	Reactome Gene Sets	R-DRE-6804756	Regulation of TP53 Activity through Phosphorylation	-2.19938	-0.569646	5/62	30428,327491,368882,563903,107966129	csnk2b,rpa1,tbp,rad9b,tpx2
7_Summary	WikiPathways	WP1369	TNF-alpha NF-kB Signaling Pathway	-6.51095	-3.92859	14/136	30428,192302,321898,322060,327330,335444,368640,393544,393934,393941,406275,436607,556409,100002175	csnk2b,hdac1,psmd12,ywhae1,psmd7,ube2d2l,kpna3,psmd3,ube2d2,psmc2,fbl,kpna2,g3bp2a,nkiras1
7_Member	WikiPathways	WP1369	TNF-alpha NF-kB Signaling Pathway	-6.51095	-3.92859	14/136	30428,192302,321898,322060,327330,335444,368640,393544,393934,393941,406275,436607,556409,100002175	csnk2b,hdac1,psmd12,ywhae1,psmd7,ube2d2l,kpna3,psmd3,ube2d2,psmc2,fbl,kpna2,g3bp2a,nkiras1
8_Summary	GO Biological Processes	GO:0006401	RNA catabolic process	-6.09617	-3.54183	14/147	259191,266989,324048,324384,327606,334490,368882,393929,406788,436932,450057,555643,566106,791461,30702,406341,436877,550540,553222,557754,572911,321872,393565,562370,323679	fmr1,etf1b,cnot6a,syncripl,ythdf1,hnrnpub,tbp,upf3b,cnot8,rnaseh1,exosc9,hnrnpm,dis3l2,parn,cpeb1b,caprin1b,morf4l1,henmt1,tdrd9,zc3h7bb,asz1,srsf4,srsf1b,puf60a,srpk1a
8_Member	GO Biological Processes	GO:0006401	RNA catabolic process	-6.09617	-3.54183	14/147	259191,266989,324048,324384,327606,334490,368882,393929,406788,436932,450057,555643,566106,791461	fmr1,etf1b,cnot6a,syncripl,ythdf1,hnrnpub,tbp,upf3b,cnot8,rnaseh1,exosc9,hnrnpm,dis3l2,parn
8_Member	GO Biological Processes	GO:0006402	mRNA catabolic process	-6.05927	-3.53126	13/127	259191,266989,324048,324384,327606,334490,368882,393929,406788,450057,555643,566106,791461	fmr1,etf1b,cnot6a,syncripl,ythdf1,hnrnpub,tbp,upf3b,cnot8,exosc9,hnrnpm,dis3l2,parn
8_Member	GO Biological Processes	GO:0010629	negative regulation of gene expression	-4.48863	-2.24175	20/374	30702,259191,266989,324048,324384,327606,334490,368882,393929,406341,406788,436877,450057,550540,553222,555643,557754,566106,572911,791461	cpeb1b,fmr1,etf1b,cnot6a,syncripl,ythdf1,hnrnpub,tbp,upf3b,caprin1b,cnot8,morf4l1,exosc9,henmt1,tdrd9,hnrnpm,zc3h7bb,dis3l2,asz1,parn
8_Member	GO Biological Processes	GO:0034655	nucleobase-containing compound catabolic process	-4.17479	-2.02378	14/216	259191,266989,324048,324384,327606,334490,368882,393929,406788,436932,450057,555643,566106,791461	fmr1,etf1b,cnot6a,syncripl,ythdf1,hnrnpub,tbp,upf3b,cnot8,rnaseh1,exosc9,hnrnpm,dis3l2,parn
8_Member	GO Biological Processes	GO:0046700	heterocycle catabolic process	-3.56344	-1.52514	14/247	259191,266989,324048,324384,327606,334490,368882,393929,406788,436932,450057,555643,566106,791461	fmr1,etf1b,cnot6a,syncripl,ythdf1,hnrnpub,tbp,upf3b,cnot8,rnaseh1,exosc9,hnrnpm,dis3l2,parn
8_Member	GO Biological Processes	GO:0044270	cellular nitrogen compound catabolic process	-3.51008	-1.48802	14/250	259191,266989,324048,324384,327606,334490,368882,393929,406788,436932,450057,555643,566106,791461	fmr1,etf1b,cnot6a,syncripl,ythdf1,hnrnpub,tbp,upf3b,cnot8,rnaseh1,exosc9,hnrnpm,dis3l2,parn
8_Member	GO Biological Processes	GO:0019439	aromatic compound catabolic process	-3.38909	-1.3903	14/257	259191,266989,324048,324384,327606,334490,368882,393929,406788,436932,450057,555643,566106,791461	fmr1,etf1b,cnot6a,syncripl,ythdf1,hnrnpub,tbp,upf3b,cnot8,rnaseh1,exosc9,hnrnpm,dis3l2,parn
8_Member	GO Biological Processes	GO:0000956	nuclear-transcribed mRNA catabolic process	-3.19913	-1.24344	7/77	266989,324048,393929,406788,450057,566106,791461	etf1b,cnot6a,upf3b,cnot8,exosc9,dis3l2,parn
8_Member	GO Biological Processes	GO:1901361	organic cyclic compound catabolic process	-3.0838	-1.18267	14/276	259191,266989,324048,324384,327606,334490,368882,393929,406788,436932,450057,555643,566106,791461	fmr1,etf1b,cnot6a,syncripl,ythdf1,hnrnpub,tbp,upf3b,cnot8,rnaseh1,exosc9,hnrnpm,dis3l2,parn
8_Member	GO Biological Processes	GO:0000380	alternative mRNA splicing, via spliceosome	-3.06958	-1.17611	6/59	259191,321872,334490,393565,555643,562370	fmr1,srsf4,hnrnpub,srsf1b,hnrnpm,puf60a
8_Member	GO Biological Processes	GO:0000291	nuclear-transcribed mRNA catabolic process, exonucleolytic	-2.77755	-0.973431	3/13	406788,450057,566106	cnot8,exosc9,dis3l2
8_Member	GO Biological Processes	GO:0043488	regulation of mRNA stability	-2.64354	-0.867351	5/49	259191,324384,327606,334490,555643	fmr1,syncripl,ythdf1,hnrnpub,hnrnpm
8_Member	GO Biological Processes	GO:0043487	regulation of RNA stability	-2.4927	-0.757495	5/53	259191,324384,327606,334490,555643	fmr1,syncripl,ythdf1,hnrnpub,hnrnpm
8_Member	GO Biological Processes	GO:1903311	regulation of mRNA metabolic process	-2.43566	-0.711243	8/132	30702,259191,323679,324384,327606,334490,555643,562370	cpeb1b,fmr1,srpk1a,syncripl,ythdf1,hnrnpub,hnrnpm,puf60a
8_Member	GO Biological Processes	GO:0000288	nuclear-transcribed mRNA catabolic process, deadenylation-dependent decay	-2.25158	-0.595209	4/38	324048,406788,450057,791461	cnot6a,cnot8,exosc9,parn
8_Member	GO Biological Processes	GO:0061013	regulation of mRNA catabolic process	-2.22927	-0.583077	5/61	259191,324384,327606,334490,555643	fmr1,syncripl,ythdf1,hnrnpub,hnrnpm
9_Summary	GO Biological Processes	GO:0090501	RNA phosphodiester bond hydrolysis	-6.08134	-3.54036	9/55	321897,436657,436932,450057,492761,541352,553241,553568,564388,192312,436643,557585	gnl3,cpsf2,rnaseh1,exosc9,tbl3,rpp30,bms1,abt1,tut1,mak16,tsr3,nom1
9_Member	GO Biological Processes	GO:0090501	RNA phosphodiester bond hydrolysis	-6.08134	-3.54036	9/55	321897,436657,436932,450057,492761,541352,553241,553568,564388	gnl3,cpsf2,rnaseh1,exosc9,tbl3,rpp30,bms1,abt1,tut1
9_Member	GO Biological Processes	GO:0090502	RNA phosphodiester bond hydrolysis, endonucleolytic	-4.78256	-2.45583	5/18	436932,492761,541352,553241,553568	rnaseh1,tbl3,rpp30,bms1,abt1
9_Member	GO Biological Processes	GO:0090305	nucleic acid phosphodiester bond hydrolysis	-4.36563	-2.13865	9/88	321897,436657,436932,450057,492761,541352,553241,553568,564388	gnl3,cpsf2,rnaseh1,exosc9,tbl3,rpp30,bms1,abt1,tut1
9_Member	GO Biological Processes	GO:0000469	cleavage involved in rRNA processing	-4.22228	-2.05309	5/23	321897,450057,492761,553241,553568	gnl3,exosc9,tbl3,bms1,abt1
9_Member	GO Biological Processes	GO:0000478	endonucleolytic cleavage involved in rRNA processing	-3.00422	-1.13748	3/11	492761,553241,553568	tbl3,bms1,abt1
9_Member	GO Biological Processes	GO:0000479	endonucleolytic cleavage of tricistronic rRNA transcript (SSU-rRNA, 5.8S rRNA, LSU-rRNA)	-3.00422	-1.13748	3/11	492761,553241,553568	tbl3,bms1,abt1
9_Member	GO Biological Processes	GO:0000460	maturation of 5.8S rRNA	-2.63046	-0.859372	4/30	192312,321897,450057,553568	mak16,gnl3,exosc9,abt1
9_Member	GO Biological Processes	GO:0042274	ribosomal small subunit biogenesis	-2.32273	-0.647062	5/58	436643,492761,553241,553568,557585	tsr3,tbl3,bms1,abt1,nom1
9_Member	GO Biological Processes	GO:0000466	maturation of 5.8S rRNA from tricistronic rRNA transcript (SSU-rRNA, 5.8S rRNA, LSU-rRNA)	-2.15869	-0.543242	3/21	321897,450057,553568	gnl3,exosc9,abt1
9_Member	GO Biological Processes	GO:0030490	maturation of SSU-rRNA	-2.09639	-0.499298	4/42	436643,492761,553241,553568	tsr3,tbl3,bms1,abt1
10_Summary	KEGG Pathway	dre04141	Protein processing in endoplasmic reticulum	-5.74841	-3.2687	15/180	192298,323922,327197,335444,368488,373100,378848,378851,393536,393934,406814,557960,559775,100000479,100334730	sec61a1,dnaja1,vcp,ube2d2l,bcap31,ssr1,hspa5,pdia3,rad23b,ube2d2,dnaja2a,lman2,lman1,ube2g1b,ganabb
10_Member	KEGG Pathway	dre04141	Protein processing in endoplasmic reticulum	-5.74841	-3.2687	15/180	192298,323922,327197,335444,368488,373100,378848,378851,393536,393934,406814,557960,559775,100000479,100334730	sec61a1,dnaja1,vcp,ube2d2l,bcap31,ssr1,hspa5,pdia3,rad23b,ube2d2,dnaja2a,lman2,lman1,ube2g1b,ganabb
10_Member	KEGG Pathway	ko04141	Protein processing in endoplasmic reticulum	-5.74841	-3.2687	15/180	192298,323922,327197,335444,368488,373100,378848,378851,393536,393934,406814,557960,559775,100000479,100334730	sec61a1,dnaja1,vcp,ube2d2l,bcap31,ssr1,hspa5,pdia3,rad23b,ube2d2,dnaja2a,lman2,lman1,ube2g1b,ganabb
11_Summary	KEGG Pathway	dre03018	RNA degradation	-5.29064	-2.84394	10/86	282676,324048,327625,373085,406788,450057,557829,564633,791461,100007313,79380,30188,57925	hspd1,cnot6a,pabpc1l,hspa9,cnot8,exosc9,tent4a,ddx6,parn,ddx61,eif4ea,ccne1,cdc25b
11_Member	KEGG Pathway	dre03018	RNA degradation	-5.29064	-2.84394	10/86	282676,324048,327625,373085,406788,450057,557829,564633,791461,100007313	hspd1,cnot6a,pabpc1l,hspa9,cnot8,exosc9,tent4a,ddx6,parn,ddx61
11_Member	KEGG Pathway	ko03018	RNA degradation	-5.29064	-2.84394	10/86	282676,324048,327625,373085,406788,450057,557829,564633,791461,100007313	hspd1,cnot6a,pabpc1l,hspa9,cnot8,exosc9,tent4a,ddx6,parn,ddx61
11_Member	Reactome Gene Sets	R-DRE-429914	Deadenylation-dependent mRNA decay	-3.26049	-1.29091	5/36	79380,324048,406788,450057,564633	eif4ea,cnot6a,cnot8,exosc9,ddx6
11_Member	Reactome Gene Sets	R-DRE-6791312	TP53 Regulates Transcription of Cell Cycle Genes	-2.68616	-0.903131	4/29	30188,57925,324048,406788	ccne1,cdc25b,cnot6a,cnot8
11_Member	Reactome Gene Sets	R-DRE-6804115	TP53 regulates transcription of additional cell cycle genes whose exact role in the p53 pathway remain uncertain	-2.67891	-0.900459	3/14	57925,324048,406788	cdc25b,cnot6a,cnot8
11_Member	Reactome Gene Sets	R-DRE-429947	Deadenylation of mRNA	-2.28409	-0.617303	3/19	79380,324048,406788	eif4ea,cnot6a,cnot8
12_Summary	GO Biological Processes	GO:0043604	amide biosynthetic process	-5.23494	-2.7987	26/514	30702,30967,79380,259191,259251,266989,323453,324365,327274,327606,334307,334402,334471,393929,393961,406341,406464,406788,436674,445408,447860,541352,550549,556193,100330276,100333151,324384,334490,550540,555643,557754	cpeb1b,igf2bp3,eif4ea,fmr1,cers2a,etf1b,eif4g2a,eif2s2,elovl7b,ythdf1,zc3h15,brf1a,larp6a,upf3b,tcea2,caprin1b,eif5a,cnot8,mrpl24,gle1,acsl5,rpp30,eif4e1c,sgms2a,tars3,cpeb4b,syncripl,hnrnpub,henmt1,hnrnpm,zc3h7bb
12_Member	GO Biological Processes	GO:0043604	amide biosynthetic process	-5.23494	-2.7987	26/514	30702,30967,79380,259191,259251,266989,323453,324365,327274,327606,334307,334402,334471,393929,393961,406341,406464,406788,436674,445408,447860,541352,550549,556193,100330276,100333151	cpeb1b,igf2bp3,eif4ea,fmr1,cers2a,etf1b,eif4g2a,eif2s2,elovl7b,ythdf1,zc3h15,brf1a,larp6a,upf3b,tcea2,caprin1b,eif5a,cnot8,mrpl24,gle1,acsl5,rpp30,eif4e1c,sgms2a,tars3,cpeb4b
12_Member	GO Biological Processes	GO:0006417	regulation of translation	-4.77495	-2.45583	12/142	30702,30967,79380,259191,327606,334471,393929,406341,406464,406788,445408,100333151	cpeb1b,igf2bp3,eif4ea,fmr1,ythdf1,larp6a,upf3b,caprin1b,eif5a,cnot8,gle1,cpeb4b
12_Member	GO Biological Processes	GO:0006412	translation	-4.63356	-2.34493	22/427	30702,30967,79380,259191,266989,323453,324365,327606,334307,334402,334471,393929,393961,406341,406464,406788,436674,445408,541352,550549,100330276,100333151	cpeb1b,igf2bp3,eif4ea,fmr1,etf1b,eif4g2a,eif2s2,ythdf1,zc3h15,brf1a,larp6a,upf3b,tcea2,caprin1b,eif5a,cnot8,mrpl24,gle1,rpp30,eif4e1c,tars3,cpeb4b
12_Member	GO Biological Processes	GO:0034248	regulation of cellular amide metabolic process	-4.59457	-2.31323	12/148	30702,30967,79380,259191,327606,334471,393929,406341,406464,406788,445408,100333151	cpeb1b,igf2bp3,eif4ea,fmr1,ythdf1,larp6a,upf3b,caprin1b,eif5a,cnot8,gle1,cpeb4b
12_Member	GO Biological Processes	GO:0043043	peptide biosynthetic process	-4.55679	-2.28263	22/432	30702,30967,79380,259191,266989,323453,324365,327606,334307,334402,334471,393929,393961,406341,406464,406788,436674,445408,541352,550549,100330276,100333151	cpeb1b,igf2bp3,eif4ea,fmr1,etf1b,eif4g2a,eif2s2,ythdf1,zc3h15,brf1a,larp6a,upf3b,tcea2,caprin1b,eif5a,cnot8,mrpl24,gle1,rpp30,eif4e1c,tars3,cpeb4b
12_Member	GO Biological Processes	GO:0010608	posttranscriptional regulation of gene expression	-4.52282	-2.25573	17/283	30702,30967,79380,259191,324384,327606,334471,334490,393929,406341,406464,406788,445408,550540,555643,557754,100333151	cpeb1b,igf2bp3,eif4ea,fmr1,syncripl,ythdf1,larp6a,hnrnpub,upf3b,caprin1b,eif5a,cnot8,gle1,henmt1,hnrnpm,zc3h7bb,cpeb4b
12_Member	GO Biological Processes	GO:0006518	peptide metabolic process	-3.55058	-1.52238	22/507	30702,30967,79380,259191,266989,323453,324365,327606,334307,334402,334471,393929,393961,406341,406464,406788,436674,445408,541352,550549,100330276,100333151	cpeb1b,igf2bp3,eif4ea,fmr1,etf1b,eif4g2a,eif2s2,ythdf1,zc3h15,brf1a,larp6a,upf3b,tcea2,caprin1b,eif5a,cnot8,mrpl24,gle1,rpp30,eif4e1c,tars3,cpeb4b
12_Member	GO Biological Processes	GO:0043603	cellular amide metabolic process	-3.27321	-1.2965	26/677	30702,30967,79380,259191,259251,266989,323453,324365,327274,327606,334307,334402,334471,393929,393961,406341,406464,406788,436674,445408,447860,541352,550549,556193,100330276,100333151	cpeb1b,igf2bp3,eif4ea,fmr1,cers2a,etf1b,eif4g2a,eif2s2,elovl7b,ythdf1,zc3h15,brf1a,larp6a,upf3b,tcea2,caprin1b,eif5a,cnot8,mrpl24,gle1,acsl5,rpp30,eif4e1c,sgms2a,tars3,cpeb4b
12_Member	GO Biological Processes	GO:0006413	translational initiation	-2.94267	-1.0927	7/85	79380,323453,324365,334402,406464,445408,550549	eif4ea,eif4g2a,eif2s2,brf1a,eif5a,gle1,eif4e1c
13_Summary	Reactome Gene Sets	R-DRE-597592	Post-translational protein modification	-5.04918	-2.63315	33/762	30080,57925,192302,321898,321943,322126,322206,326884,327197,327491,335444,336681,393536,393544,393618,393933,393934,393941,393973,406353,406372,406464,406557,436838,436971,494152,554104,557960,567794,571897,692275,692325,794477	mitfa,cdc25b,hdac1,psmd12,ube2l3b,vdac2,ddx5,psmc4,vcp,rpa1,ube2d2l,tubb4b,rad23b,psmd3,pex13,cdc34a,ube2d2,psmc2,rae1,cdc20,wdr5,eif5a,mcrs1,pigh,tomm20b,nop58,uchl3,lman2,galnt17,rab8a,usp22,ube2wb,mta1
13_Member	Reactome Gene Sets	R-DRE-597592	Post-translational protein modification	-5.04918	-2.63315	33/762	30080,57925,192302,321898,321943,322126,322206,326884,327197,327491,335444,336681,393536,393544,393618,393933,393934,393941,393973,406353,406372,406464,406557,436838,436971,494152,554104,557960,567794,571897,692275,692325,794477	mitfa,cdc25b,hdac1,psmd12,ube2l3b,vdac2,ddx5,psmc4,vcp,rpa1,ube2d2l,tubb4b,rad23b,psmd3,pex13,cdc34a,ube2d2,psmc2,rae1,cdc20,wdr5,eif5a,mcrs1,pigh,tomm20b,nop58,uchl3,lman2,galnt17,rab8a,usp22,ube2wb,mta1
13_Member	Reactome Gene Sets	R-DRE-3108232	SUMO E3 ligases SUMOylate target proteins	-2.35045	-0.663543	7/108	30080,192302,322206,327491,393973,494152,794477	mitfa,hdac1,ddx5,rpa1,rae1,nop58,mta1
13_Member	Reactome Gene Sets	R-DRE-2990846	SUMOylation	-2.22295	-0.578433	7/114	30080,192302,322206,327491,393973,494152,794477	mitfa,hdac1,ddx5,rpa1,rae1,nop58,mta1
14_Summary	GO Biological Processes	GO:0022402	cell cycle process	-5.01405	-2.60777	26/529	30188,30649,57925,260437,321897,327197,327368,327471,334490,337046,393973,402825,403012,405834,406457,436698,445229,445246,445395,492761,553222,562517,563903,794129,798901,107966129,336681,30236,445408,449979,561788,568207,569539,571879,100537719,402908,406813	ccne1,psme3,cdc25b,msh6,gnl3,vcp,rgs14a,wee2,hnrnpub,ranbp1,rae1,cdc6,bub3,ntmt1,rcc1,haus4,naa50,aurka,esco2,tbl3,tdrd9,anln,rad9b,mau2,chmp2a,tpx2,tubb4b,gja1b,gle1,kif20ba,kif22,sybu,fignl1,nin,bicdl1,e2f5,tfdp1a
14_Member	GO Biological Processes	GO:0022402	cell cycle process	-5.01405	-2.60777	26/529	30188,30649,57925,260437,321897,327197,327368,327471,334490,337046,393973,402825,403012,405834,406457,436698,445229,445246,445395,492761,553222,562517,563903,794129,798901,107966129	ccne1,psme3,cdc25b,msh6,gnl3,vcp,rgs14a,wee2,hnrnpub,ranbp1,rae1,cdc6,bub3,ntmt1,rcc1,haus4,naa50,aurka,esco2,tbl3,tdrd9,anln,rad9b,mau2,chmp2a,tpx2
14_Member	GO Biological Processes	GO:1903047	mitotic cell cycle process	-4.97465	-2.58421	19/317	30188,30649,57925,321897,327197,327471,334490,337046,393973,402825,403012,406457,445229,445246,562517,563903,794129,798901,107966129	ccne1,psme3,cdc25b,gnl3,vcp,wee2,hnrnpub,ranbp1,rae1,cdc6,bub3,rcc1,naa50,aurka,anln,rad9b,mau2,chmp2a,tpx2
14_Member	GO Biological Processes	GO:0010564	regulation of cell cycle process	-4.24954	-2.07086	13/186	30649,57925,321897,327471,334490,337046,393973,402825,403012,406457,445246,492761,107966129	psme3,cdc25b,gnl3,wee2,hnrnpub,ranbp1,rae1,cdc6,bub3,rcc1,aurka,tbl3,tpx2
14_Member	GO Biological Processes	GO:0060236	regulation of mitotic spindle organization	-4.10379	-1.96758	4/13	334490,393973,406457,107966129	hnrnpub,rae1,rcc1,tpx2
14_Member	GO Biological Processes	GO:0007051	spindle organization	-4.10279	-1.96758	9/95	327197,327368,334490,393973,405834,406457,436698,445246,107966129	vcp,rgs14a,hnrnpub,rae1,ntmt1,rcc1,haus4,aurka,tpx2
14_Member	GO Biological Processes	GO:0090224	regulation of spindle organization	-3.83599	-1.74689	4/15	334490,393973,406457,107966129	hnrnpub,rae1,rcc1,tpx2
14_Member	GO Biological Processes	GO:0000280	nuclear division	-3.70524	-1.63698	12/183	321897,327471,334490,337046,403012,406457,445229,445246,553222,794129,798901,107966129	gnl3,wee2,hnrnpub,ranbp1,bub3,rcc1,naa50,aurka,tdrd9,mau2,chmp2a,tpx2
14_Member	GO Biological Processes	GO:0140014	mitotic nuclear division	-3.65186	-1.6094	10/133	321897,334490,337046,403012,406457,445229,445246,794129,798901,107966129	gnl3,hnrnpub,ranbp1,bub3,rcc1,naa50,aurka,mau2,chmp2a,tpx2
14_Member	GO Biological Processes	GO:0007052	mitotic spindle organization	-3.06958	-1.17611	6/59	327197,334490,393973,406457,445246,107966129	vcp,hnrnpub,rae1,rcc1,aurka,tpx2
14_Member	GO Biological Processes	GO:0000278	mitotic cell cycle	-3.06573	-1.17611	21/515	30188,30649,57925,321897,327197,327471,334490,336681,337046,393973,402825,403012,406457,445229,445246,445395,562517,563903,794129,798901,107966129	ccne1,psme3,cdc25b,gnl3,vcp,wee2,hnrnpub,tubb4b,ranbp1,rae1,cdc6,bub3,rcc1,naa50,aurka,esco2,anln,rad9b,mau2,chmp2a,tpx2
14_Member	GO Biological Processes	GO:0048285	organelle fission	-3.03921	-1.16033	12/217	321897,327471,334490,337046,403012,406457,445229,445246,553222,794129,798901,107966129	gnl3,wee2,hnrnpub,ranbp1,bub3,rcc1,naa50,aurka,tdrd9,mau2,chmp2a,tpx2
14_Member	GO Biological Processes	GO:1902850	microtubule cytoskeleton organization involved in mitosis	-2.36245	-0.666574	6/81	327197,334490,393973,406457,445246,107966129	vcp,hnrnpub,rae1,rcc1,aurka,tpx2
14_Member	GO Biological Processes	GO:0007017	microtubule-based process	-2.23228	-0.583077	19/528	30236,327197,327368,334490,336681,337046,393973,405834,406457,436698,445246,445408,449979,561788,568207,569539,571879,100537719,107966129	gja1b,vcp,rgs14a,hnrnpub,tubb4b,ranbp1,rae1,ntmt1,rcc1,haus4,aurka,gle1,kif20ba,kif22,sybu,fignl1,nin,bicdl1,tpx2
14_Member	GO Biological Processes	GO:0051726	regulation of cell cycle	-2.10671	-0.501446	17/466	30188,30649,57925,321897,327471,334490,337046,393973,402825,402908,403012,406457,406813,445246,492761,563903,107966129	ccne1,psme3,cdc25b,gnl3,wee2,hnrnpub,ranbp1,rae1,cdc6,e2f5,bub3,rcc1,tfdp1a,aurka,tbl3,rad9b,tpx2
15_Summary	GO Biological Processes	GO:0022618	ribonucleoprotein complex assembly	-4.90075	-2.53146	12/138	30699,317739,321544,321872,322404,323679,324365,334271,393476,553568,562370,724014,321383,321714,326884,334402,337155,393941,394243,571879,678518,799570,100002872	clns1a,ppan,prpf19,srsf4,nop53,srpk1a,eif2s2,nufip1,prpf31,abt1,puf60a,luc7l3,pfn2a,setb,psmc4,brf1a,nap1l4a,psmc2,arpc1a,nin,baiap2a,nasp,cyfip2
15_Member	GO Biological Processes	GO:0022618	ribonucleoprotein complex assembly	-4.90075	-2.53146	12/138	30699,317739,321544,321872,322404,323679,324365,334271,393476,553568,562370,724014	clns1a,ppan,prpf19,srsf4,nop53,srpk1a,eif2s2,nufip1,prpf31,abt1,puf60a,luc7l3
15_Member	GO Biological Processes	GO:0071826	ribonucleoprotein complex subunit organization	-4.80597	-2.46249	12/141	30699,317739,321544,321872,322404,323679,324365,334271,393476,553568,562370,724014	clns1a,ppan,prpf19,srsf4,nop53,srpk1a,eif2s2,nufip1,prpf31,abt1,puf60a,luc7l3
15_Member	GO Biological Processes	GO:0034622	cellular protein-containing complex assembly	-2.71601	-0.927317	23/625	30699,317739,321383,321544,321714,321872,322404,323679,324365,326884,334271,334402,337155,393476,393941,394243,553568,562370,571879,678518,724014,799570,100002872	clns1a,ppan,pfn2a,prpf19,setb,srsf4,nop53,srpk1a,eif2s2,psmc4,nufip1,brf1a,nap1l4a,prpf31,psmc2,arpc1a,abt1,puf60a,nin,baiap2a,luc7l3,nasp,cyfip2
15_Member	GO Biological Processes	GO:0000245	spliceosomal complex assembly	-2.38147	-0.678739	4/35	321872,323679,562370,724014	srsf4,srpk1a,puf60a,luc7l3
15_Member	GO Biological Processes	GO:0006376	mRNA splice site selection	-2.04641	-0.462598	3/23	321872,562370,724014	srsf4,puf60a,luc7l3
16_Summary	GO Biological Processes	GO:0034063	stress granule assembly	-4.83163	-2.47111	4/9	406800,556409,564633,100007313,323922,406814	lsm14ab,g3bp2a,ddx6,ddx61,dnaja1,dnaja2a
16_Member	GO Biological Processes	GO:0034063	stress granule assembly	-4.83163	-2.47111	4/9	406800,556409,564633,100007313	lsm14ab,g3bp2a,ddx6,ddx61
16_Member	GO Biological Processes	GO:0009408	response to heat	-3.23303	-1.27046	4/21	323922,406814,564633,100007313	dnaja1,dnaja2a,ddx6,ddx61
16_Member	GO Biological Processes	GO:0033962	P-body assembly	-2.88539	-1.04913	3/12	406800,564633,100007313	lsm14ab,ddx6,ddx61
17_Summary	GO Biological Processes	GO:0042273	ribosomal large subunit biogenesis	-4.7292	-2.4179	8/61	192312,317739,321130,322404,335049,553284,558996,563247	mak16,ppan,nop2,nop53,ebna1bp2,mrpl1,wdr74,rsl1d1
17_Member	GO Biological Processes	GO:0042273	ribosomal large subunit biogenesis	-4.7292	-2.4179	8/61	192312,317739,321130,322404,335049,553284,558996,563247	mak16,ppan,nop2,nop53,ebna1bp2,mrpl1,wdr74,rsl1d1
17_Member	GO Biological Processes	GO:0000470	maturation of LSU-rRNA	-2.68616	-0.903131	4/29	192312,321130,553284,563247	mak16,nop2,mrpl1,rsl1d1
18_Summary	GO Biological Processes	GO:0032259	methylation	-4.68867	-2.38505	15/220	30751,321130,360150,405834,406275,406350,406372,550390,550540,553222,553328,563475,751629,797198,100006350	pcmt,nop2,cxxc1b,ntmt1,fbl,uhrf1,wdr5,mrm3a,henmt1,tdrd9,hells,trmt6,kmt5aa,rrp8,nsd3
18_Member	GO Biological Processes	GO:0032259	methylation	-4.68867	-2.38505	15/220	30751,321130,360150,405834,406275,406350,406372,550390,550540,553222,553328,563475,751629,797198,100006350	pcmt,nop2,cxxc1b,ntmt1,fbl,uhrf1,wdr5,mrm3a,henmt1,tdrd9,hells,trmt6,kmt5aa,rrp8,nsd3
18_Member	GO Biological Processes	GO:0043414	macromolecule methylation	-3.3743	-1.38299	10/144	321130,360150,405834,406275,406350,406372,550540,553222,553328,563475	nop2,cxxc1b,ntmt1,fbl,uhrf1,wdr5,henmt1,tdrd9,hells,trmt6
18_Member	GO Biological Processes	GO:0006305	DNA alkylation	-3.15237	-1.22069	4/22	360150,406350,553222,553328	cxxc1b,uhrf1,tdrd9,hells
18_Member	GO Biological Processes	GO:0006306	DNA methylation	-3.15237	-1.22069	4/22	360150,406350,553222,553328	cxxc1b,uhrf1,tdrd9,hells
18_Member	GO Biological Processes	GO:0044728	DNA methylation or demethylation	-2.42775	-0.711243	4/34	360150,406350,553222,553328	cxxc1b,uhrf1,tdrd9,hells
18_Member	GO Biological Processes	GO:0006304	DNA modification	-2.33674	-0.655165	4/36	360150,406350,553222,553328	cxxc1b,uhrf1,tdrd9,hells
19_Summary	GO Biological Processes	GO:0051276	chromosome organization	-4.36576	-2.13865	28/646	192302,260437,321714,322113,324822,325470,327491,334490,337155,393245,393973,403012,406275,406350,406372,406562,436877,445229,445395,445482,563808,692275,751629,794129,794477,797198,799570,100006350	hdac1,msh6,setb,ing4,actr6,ube2al,rpa1,hnrnpub,nap1l4a,brd9,rae1,bub3,fbl,uhrf1,wdr5,anp32e,morf4l1,naa50,esco2,phf20b,rcor3,usp22,kmt5aa,mau2,mta1,rrp8,nasp,nsd3
19_Member	GO Biological Processes	GO:0051276	chromosome organization	-4.36576	-2.13865	28/646	192302,260437,321714,322113,324822,325470,327491,334490,337155,393245,393973,403012,406275,406350,406372,406562,436877,445229,445395,445482,563808,692275,751629,794129,794477,797198,799570,100006350	hdac1,msh6,setb,ing4,actr6,ube2al,rpa1,hnrnpub,nap1l4a,brd9,rae1,bub3,fbl,uhrf1,wdr5,anp32e,morf4l1,naa50,esco2,phf20b,rcor3,usp22,kmt5aa,mau2,mta1,rrp8,nasp,nsd3
19_Member	GO Biological Processes	GO:0006325	chromatin organization	-4.22048	-2.05309	22/455	192302,321714,322113,324822,325470,334490,337155,393245,406275,406350,406372,406562,436877,445229,445482,563808,692275,751629,794477,797198,799570,100006350	hdac1,setb,ing4,actr6,ube2al,hnrnpub,nap1l4a,brd9,fbl,uhrf1,wdr5,anp32e,morf4l1,naa50,phf20b,rcor3,usp22,kmt5aa,mta1,rrp8,nasp,nsd3
19_Member	GO Biological Processes	GO:0016570	histone modification	-2.62882	-0.859372	11/211	192302,322113,325470,406275,406350,406372,436877,445229,445482,563808,794477	hdac1,ing4,ube2al,fbl,uhrf1,wdr5,morf4l1,naa50,phf20b,rcor3,mta1
19_Member	GO Biological Processes	GO:0016569	covalent chromatin modification	-2.61289	-0.845659	11/212	192302,322113,325470,406275,406350,406372,436877,445229,445482,563808,794477	hdac1,ing4,ube2al,fbl,uhrf1,wdr5,morf4l1,naa50,phf20b,rcor3,mta1
19_Member	GO Biological Processes	GO:0016575	histone deacetylation	-2.25158	-0.595209	4/38	192302,436877,563808,794477	hdac1,morf4l1,rcor3,mta1
20_Summary	Reactome Gene Sets	R-DRE-72187	mRNA 3'-end processing	-4.34758	-2.12825	6/35	321872,393565,406543,406751,436657,492495,79380,393973	srsf4,srsf1b,pabpn1,srrm1,cpsf2,slu7,eif4ea,rae1
20_Member	Reactome Gene Sets	R-DRE-72187	mRNA 3'-end processing	-4.34758	-2.12825	6/35	321872,393565,406543,406751,436657,492495	srsf4,srsf1b,pabpn1,srrm1,cpsf2,slu7
20_Member	Reactome Gene Sets	R-DRE-72202	Transport of Mature Transcript to Cytoplasm	-3.77138	-1.68961	6/44	79380,321872,393565,393973,406751,492495	eif4ea,srsf4,srsf1b,rae1,srrm1,slu7
20_Member	Reactome Gene Sets	R-DRE-159236	Transport of Mature mRNA derived from an Intron-Containing Transcript	-2.90031	-1.05831	5/43	321872,393565,393973,406751,492495	srsf4,srsf1b,rae1,srrm1,slu7

## Sheet: Mitotic oogonia
GroupID	Category	Term	Description	LogP	Log(q-value)	InTerm_InList	Genes	Symbols
1_Summary	GO Biological Processes	GO:0006396	RNA processing	-26.6099	-22.5504	75/670	30082,30702,192311,192318,321059,321127,321130,321247,321504,321544,321555,321700,321745,321852,321872,321940,323679,325064,326944,327220,334446,337487,368478,387304,393168,393180,393565,393725,393951,394018,394059,394062,394176,394178,402989,406249,406495,406516,406571,407084,407727,415238,415250,436588,436782,445089,445096,445388,445819,446168,447856,449009,492460,492761,493614,494060,494534,54…	khdrbs1a,cpeb1b,srrt,sf3b4,rrp1,ddx18,nop2,ftsj3,ssb,prpf19,prpf40a,nol11,wdr36,snw1,srsf4,xrn2,srpk1a,thoc5,prpf4,fxr1,heatr1,pus3,wdr75,cwf19l1,smu1a,fxr2,srsf1b,rps7,prpf8,sf3a2,cdc5l,tnpo3,pum1,htatsf1,u2af2b,ddx39ab,rbm22,khdrbs1b,utp4,riok2,slbp,rpp40,rpf1,polr2d,supt4h1,prpf38a,dus4l,rcl1,wdr18,sf3a3,utp3,wdr33,trmt10c,tbl3,bcas2,pus1,cdc40,trmt13,rbmx2,bms1,hnrnpm,trub1,tent4a,zc3h14,rrp1…
1_Member	GO Biological Processes	GO:0006396	RNA processing	-26.6099	-22.5504	75/670	30082,30702,192311,192318,321059,321127,321130,321247,321504,321544,321555,321700,321745,321852,321872,321940,323679,325064,326944,327220,334446,337487,368478,387304,393168,393180,393565,393725,393951,394018,394059,394062,394176,394178,402989,406249,406495,406516,406571,407084,407727,415238,415250,436588,436782,445089,445096,445388,445819,446168,447856,449009,492460,492761,493614,494060,494534,54…	khdrbs1a,cpeb1b,srrt,sf3b4,rrp1,ddx18,nop2,ftsj3,ssb,prpf19,prpf40a,nol11,wdr36,snw1,srsf4,xrn2,srpk1a,thoc5,prpf4,fxr1,heatr1,pus3,wdr75,cwf19l1,smu1a,fxr2,srsf1b,rps7,prpf8,sf3a2,cdc5l,tnpo3,pum1,htatsf1,u2af2b,ddx39ab,rbm22,khdrbs1b,utp4,riok2,slbp,rpp40,rpf1,polr2d,supt4h1,prpf38a,dus4l,rcl1,wdr18,sf3a3,utp3,wdr33,trmt10c,tbl3,bcas2,pus1,cdc40,trmt13,rbmx2,bms1,hnrnpm,trub1,tent4a,zc3h14,rrp1…
1_Member	Reactome Gene Sets	R-DRE-8953854	Metabolism of RNA	-22.4514	-18.693	52/378	192311,192318,321247,321544,321555,321700,321745,321844,321852,321872,322206,324048,325064,326687,326944,334446,337461,368478,378454,393565,393725,393941,393951,393973,394018,394059,402989,403011,406495,406571,406685,406788,407084,415202,415238,445089,445819,447856,448949,493614,553241,555643,562350,568087,570994,571621,572679,606498,777627,777756,100004014,100009659	srrt,sf3b4,ftsj3,prpf19,prpf40a,nol11,wdr36,pcbp2,snw1,srsf4,ddx5,cnot6a,thoc5,psma4,prpf4,heatr1,nup35,wdr75,aaas,srsf1b,rps7,psmc2,prpf8,rae1,sf3a2,cdc5l,u2af2b,psma5,rbm22,utp4,ppp2r1ba,cnot8,riok2,psmd4a,rpp40,prpf38a,wdr18,utp3,cnot1,bcas2,bms1,hnrnpm,nup107,ccar1,sf3b2,nup153,smndc1,pabpc1a,bop1,nup98,thoc6,patl1
1_Member	GO Biological Processes	GO:0016071	mRNA metabolic process	-20.9121	-17.3297	55/457	30082,30702,192311,192318,266989,321544,321555,321852,321872,321940,323679,324048,325064,326663,326944,327220,337487,387304,393168,393180,393565,393951,394018,394059,394062,394176,394178,402989,406249,406495,406516,406788,407727,436588,436782,445089,446168,448949,449009,493614,494060,494534,553240,555643,556642,562846,564388,566106,570994,572679,606498,791461,100004014,100004402,100009659	khdrbs1a,cpeb1b,srrt,sf3b4,etf1b,prpf19,prpf40a,snw1,srsf4,xrn2,srpk1a,cnot6a,thoc5,syncrip,prpf4,fxr1,pus3,cwf19l1,smu1a,fxr2,srsf1b,prpf8,sf3a2,cdc5l,tnpo3,pum1,htatsf1,u2af2b,ddx39ab,rbm22,khdrbs1b,cnot8,slbp,polr2d,supt4h1,prpf38a,sf3a3,cnot1,wdr33,bcas2,pus1,cdc40,rbmx2,hnrnpm,trub1,zc3h14,tut1,dis3l2,sf3b2,smndc1,pabpc1a,parn,thoc6,plrg1,patl1
1_Member	GO Biological Processes	GO:0006397	mRNA processing	-17.0014	-13.7201	43/344	30082,30702,192311,192318,321544,321555,321852,321872,321940,323679,325064,326944,327220,387304,393168,393180,393565,393951,394018,394059,394062,394178,402989,406249,406495,406516,407727,436588,436782,445089,446168,449009,493614,494534,553240,555643,562846,564388,570994,572679,606498,100004014,100004402	khdrbs1a,cpeb1b,srrt,sf3b4,prpf19,prpf40a,snw1,srsf4,xrn2,srpk1a,thoc5,prpf4,fxr1,cwf19l1,smu1a,fxr2,srsf1b,prpf8,sf3a2,cdc5l,tnpo3,htatsf1,u2af2b,ddx39ab,rbm22,khdrbs1b,slbp,polr2d,supt4h1,prpf38a,sf3a3,wdr33,bcas2,cdc40,rbmx2,hnrnpm,zc3h14,tut1,sf3b2,smndc1,pabpc1a,thoc6,plrg1
1_Member	Reactome Gene Sets	R-DRE-72203	Processing of Capped Intron-Containing Pre-mRNA	-16.1552	-12.9408	29/157	192311,192318,321544,321555,321844,321852,321872,322206,325064,326944,337461,378454,393565,393951,393973,394018,394059,402989,406495,445089,493614,555643,562350,568087,570994,571621,572679,777756,100004014	srrt,sf3b4,prpf19,prpf40a,pcbp2,snw1,srsf4,ddx5,thoc5,prpf4,nup35,aaas,srsf1b,prpf8,rae1,sf3a2,cdc5l,u2af2b,rbm22,prpf38a,bcas2,hnrnpm,nup107,ccar1,sf3b2,nup153,smndc1,nup98,thoc6
1_Member	KEGG Pathway	dre03040	Spliceosome	-12.2224	-9.30905	23/134	192318,321544,321555,321852,321872,322206,326944,393467,393565,393951,394018,394059,402989,406495,445089,446168,493614,494534,555643,560127,570994,572679,100004402	sf3b4,prpf19,prpf40a,snw1,srsf4,ddx5,prpf4,hnrnpa1a,srsf1b,prpf8,sf3a2,cdc5l,u2af2b,rbm22,prpf38a,sf3a3,bcas2,cdc40,hnrnpm,alyref,sf3b2,smndc1,plrg1
1_Member	KEGG Pathway	ko03040	Spliceosome	-12.2224	-9.30905	23/134	192318,321544,321555,321852,321872,322206,326944,393467,393565,393951,394018,394059,402989,406495,445089,446168,493614,494534,555643,560127,570994,572679,100004402	sf3b4,prpf19,prpf40a,snw1,srsf4,ddx5,prpf4,hnrnpa1a,srsf1b,prpf8,sf3a2,cdc5l,u2af2b,rbm22,prpf38a,sf3a3,bcas2,cdc40,hnrnpm,alyref,sf3b2,smndc1,plrg1
1_Member	GO Biological Processes	GO:0008380	RNA splicing	-11.8985	-9.11199	33/292	30082,192318,321544,321555,321852,321872,323679,325064,326944,327220,387304,393168,393180,393565,393951,394018,394059,394062,394178,402989,406249,406495,406516,445089,446168,493614,494534,553240,555643,570994,572679,100004014,100004402	khdrbs1a,sf3b4,prpf19,prpf40a,snw1,srsf4,srpk1a,thoc5,prpf4,fxr1,cwf19l1,smu1a,fxr2,srsf1b,prpf8,sf3a2,cdc5l,tnpo3,htatsf1,u2af2b,ddx39ab,rbm22,khdrbs1b,prpf38a,sf3a3,bcas2,cdc40,rbmx2,hnrnpm,sf3b2,smndc1,thoc6,plrg1
1_Member	Reactome Gene Sets	R-DRE-72163	mRNA Splicing - Major Pathway	-11.5269	-8.78964	21/118	192311,192318,321544,321555,321844,321852,321872,322206,326944,393565,393951,394018,394059,402989,406495,445089,493614,555643,568087,570994,572679	srrt,sf3b4,prpf19,prpf40a,pcbp2,snw1,srsf4,ddx5,prpf4,srsf1b,prpf8,sf3a2,cdc5l,u2af2b,rbm22,prpf38a,bcas2,hnrnpm,ccar1,sf3b2,smndc1
1_Member	GO Biological Processes	GO:0000375	RNA splicing, via transesterification reactions	-11.3266	-8.64734	28/222	30082,192318,321544,321555,321852,321872,323679,326944,327220,387304,393168,393180,393565,393951,394018,394059,394178,406249,406495,406516,445089,446168,493614,494534,553240,555643,570994,100004402	khdrbs1a,sf3b4,prpf19,prpf40a,snw1,srsf4,srpk1a,prpf4,fxr1,cwf19l1,smu1a,fxr2,srsf1b,prpf8,sf3a2,cdc5l,htatsf1,ddx39ab,rbm22,khdrbs1b,prpf38a,sf3a3,bcas2,cdc40,rbmx2,hnrnpm,sf3b2,plrg1
1_Member	GO Biological Processes	GO:0000377	RNA splicing, via transesterification reactions with bulged adenosine as nucleophile	-11.3266	-8.64734	28/222	30082,192318,321544,321555,321852,321872,323679,326944,327220,387304,393168,393180,393565,393951,394018,394059,394178,406249,406495,406516,445089,446168,493614,494534,553240,555643,570994,100004402	khdrbs1a,sf3b4,prpf19,prpf40a,snw1,srsf4,srpk1a,prpf4,fxr1,cwf19l1,smu1a,fxr2,srsf1b,prpf8,sf3a2,cdc5l,htatsf1,ddx39ab,rbm22,khdrbs1b,prpf38a,sf3a3,bcas2,cdc40,rbmx2,hnrnpm,sf3b2,plrg1
1_Member	GO Biological Processes	GO:0000398	mRNA splicing, via spliceosome	-11.3266	-8.64734	28/222	30082,192318,321544,321555,321852,321872,323679,326944,327220,387304,393168,393180,393565,393951,394018,394059,394178,406249,406495,406516,445089,446168,493614,494534,553240,555643,570994,100004402	khdrbs1a,sf3b4,prpf19,prpf40a,snw1,srsf4,srpk1a,prpf4,fxr1,cwf19l1,smu1a,fxr2,srsf1b,prpf8,sf3a2,cdc5l,htatsf1,ddx39ab,rbm22,khdrbs1b,prpf38a,sf3a3,bcas2,cdc40,rbmx2,hnrnpm,sf3b2,plrg1
1_Member	Reactome Gene Sets	R-DRE-72172	mRNA Splicing	-11.0253	-8.38081	21/125	192311,192318,321544,321555,321844,321852,321872,322206,326944,393565,393951,394018,394059,402989,406495,445089,493614,555643,568087,570994,572679	srrt,sf3b4,prpf19,prpf40a,pcbp2,snw1,srsf4,ddx5,prpf4,srsf1b,prpf8,sf3a2,cdc5l,u2af2b,rbm22,prpf38a,bcas2,hnrnpm,ccar1,sf3b2,smndc1
1_Member	WikiPathways	WP467	mRNA processing	-7.12122	-4.90058	16/119	192318,321466,321555,321844,321872,321940,323679,326944,393951,394018,402989,406352,446168,494534,555643,570994	sf3b4,hnrnpaba,prpf40a,pcbp2,srsf4,xrn2,srpk1a,prpf4,prpf8,sf3a2,u2af2b,hnrnpc,sf3a3,cdc40,hnrnpm,sf3b2
2_Summary	Reactome Gene Sets	R-DRE-69278	Cell Cycle, Mitotic	-18.6662	-15.2088	45/342	30428,30678,57925,192302,192323,192338,322060,323883,326687,327471,334315,336439,337461,337598,378454,386701,386707,393223,393280,393941,393973,403011,403012,406457,406685,406813,406827,415202,492614,492707,553494,557208,558814,562350,565498,566534,566787,566831,571621,571753,751629,767754,777756,792921,107966129,553029,100003787,327204,30265,336613,567134,692331,30236,323197,323628,402838,436605…	csnk2b,pcna,cdc25b,hdac1,mcm3,mcm2,ywhae1,cul1a,psma4,wee2,orc3,zwilch,nup35,mcm4,aaas,tubb5,fen1,fzr1a,nuf2,psmc2,rae1,psma5,bub3,rcc1,ppp2r1ba,tfdp1a,nedd1,psmd4a,ckap5,ncapg,ahctf1,ppp2r5cb,haus6,nup107,ube2s,phf8,cdt1,rad21b,nup153,ppp1cc,kmt5aa,cenpe,nup98,odf2a,tpx2,rad50,nhp2,rac1a,ctnnb1,cyfip1,pkn2b,abi2b,gja1b,racgap1,vapb,rnf20,stx5a,lemd3
2_Member	Reactome Gene Sets	R-DRE-69278	Cell Cycle, Mitotic	-18.6662	-15.2088	45/342	30428,30678,57925,192302,192323,192338,322060,323883,326687,327471,334315,336439,337461,337598,378454,386701,386707,393223,393280,393941,393973,403011,403012,406457,406685,406813,406827,415202,492614,492707,553494,557208,558814,562350,565498,566534,566787,566831,571621,571753,751629,767754,777756,792921,107966129	csnk2b,pcna,cdc25b,hdac1,mcm3,mcm2,ywhae1,cul1a,psma4,wee2,orc3,zwilch,nup35,mcm4,aaas,tubb5,fen1,fzr1a,nuf2,psmc2,rae1,psma5,bub3,rcc1,ppp2r1ba,tfdp1a,nedd1,psmd4a,ckap5,ncapg,ahctf1,ppp2r5cb,haus6,nup107,ube2s,phf8,cdt1,rad21b,nup153,ppp1cc,kmt5aa,cenpe,nup98,odf2a,tpx2
2_Member	Reactome Gene Sets	R-DRE-1640170	Cell Cycle	-17.417	-14.0565	47/401	30428,30678,57925,192302,192323,192338,322060,323883,326687,327471,334315,336439,337461,337598,378454,386701,386707,393223,393280,393941,393973,403011,403012,406457,406685,406813,406827,415202,492614,492707,553029,553494,557208,558814,562350,565498,566534,566787,566831,571621,571753,751629,767754,777756,792921,100003787,107966129	csnk2b,pcna,cdc25b,hdac1,mcm3,mcm2,ywhae1,cul1a,psma4,wee2,orc3,zwilch,nup35,mcm4,aaas,tubb5,fen1,fzr1a,nuf2,psmc2,rae1,psma5,bub3,rcc1,ppp2r1ba,tfdp1a,nedd1,psmd4a,ckap5,ncapg,rad50,ahctf1,ppp2r5cb,haus6,nup107,ube2s,phf8,cdt1,rad21b,nup153,ppp1cc,kmt5aa,cenpe,nup98,odf2a,nhp2,tpx2
2_Member	Reactome Gene Sets	R-DRE-68886	M Phase	-11.6918	-8.9333	31/263	30428,322060,326687,336439,337461,378454,386701,393280,393941,393973,403011,403012,406457,406685,406827,415202,492614,492707,553494,557208,558814,562350,565498,566534,566831,571621,571753,751629,767754,777756,792921	csnk2b,ywhae1,psma4,zwilch,nup35,aaas,tubb5,nuf2,psmc2,rae1,psma5,bub3,rcc1,ppp2r1ba,nedd1,psmd4a,ckap5,ncapg,ahctf1,ppp2r5cb,haus6,nup107,ube2s,phf8,rad21b,nup153,ppp1cc,kmt5aa,cenpe,nup98,odf2a
2_Member	Reactome Gene Sets	R-DRE-69620	Cell Cycle Checkpoints	-9.52158	-7.00616	24/196	57925,192323,192338,322060,326687,327471,334315,336439,337598,393280,393941,403011,403012,406685,415202,492614,553029,553494,557208,562350,565498,571753,767754,777756	cdc25b,mcm3,mcm2,ywhae1,psma4,wee2,orc3,zwilch,mcm4,nuf2,psmc2,psma5,bub3,ppp2r1ba,psmd4a,ckap5,rad50,ahctf1,ppp2r5cb,nup107,ube2s,ppp1cc,cenpe,nup98
2_Member	Reactome Gene Sets	R-DRE-68877	Mitotic Prometaphase	-9.38377	-6.88058	19/123	30428,322060,336439,386701,393280,403012,406685,406827,492614,492707,553494,557208,558814,562350,566831,571753,767754,777756,792921	csnk2b,ywhae1,zwilch,tubb5,nuf2,bub3,ppp2r1ba,nedd1,ckap5,ncapg,ahctf1,ppp2r5cb,haus6,nup107,rad21b,ppp1cc,cenpe,nup98,odf2a
2_Member	Reactome Gene Sets	R-DRE-68882	Mitotic Anaphase	-7.40041	-5.14711	19/161	326687,336439,337461,393280,393941,403011,403012,406457,406685,415202,492614,553494,557208,562350,565498,566831,571753,767754,777756	psma4,zwilch,nup35,nuf2,psmc2,psma5,bub3,rcc1,ppp2r1ba,psmd4a,ckap5,ahctf1,ppp2r5cb,nup107,ube2s,rad21b,ppp1cc,cenpe,nup98
2_Member	Reactome Gene Sets	R-DRE-2555396	Mitotic Metaphase and Anaphase	-7.35661	-5.11004	19/162	326687,336439,337461,393280,393941,403011,403012,406457,406685,415202,492614,553494,557208,562350,565498,566831,571753,767754,777756	psma4,zwilch,nup35,nuf2,psmc2,psma5,bub3,rcc1,ppp2r1ba,psmd4a,ckap5,ahctf1,ppp2r5cb,nup107,ube2s,rad21b,ppp1cc,cenpe,nup98
2_Member	Reactome Gene Sets	R-DRE-2467813	Separation of Sister Chromatids	-7.10075	-4.88636	17/135	326687,336439,393280,393941,403011,403012,406685,415202,492614,553494,557208,562350,565498,566831,571753,767754,777756	psma4,zwilch,nuf2,psmc2,psma5,bub3,ppp2r1ba,psmd4a,ckap5,ahctf1,ppp2r5cb,nup107,ube2s,rad21b,ppp1cc,cenpe,nup98
2_Member	Reactome Gene Sets	R-DRE-141424	Amplification of signal from the kinetochores	-6.16377	-4.03878	11/64	336439,393280,403012,406685,492614,553494,557208,562350,571753,767754,777756	zwilch,nuf2,bub3,ppp2r1ba,ckap5,ahctf1,ppp2r5cb,nup107,ppp1cc,cenpe,nup98
2_Member	Reactome Gene Sets	R-DRE-141444	Amplification of signal from unattached kinetochores via a MAD2 inhibitory signal	-6.16377	-4.03878	11/64	336439,393280,403012,406685,492614,553494,557208,562350,571753,767754,777756	zwilch,nuf2,bub3,ppp2r1ba,ckap5,ahctf1,ppp2r5cb,nup107,ppp1cc,cenpe,nup98
2_Member	Reactome Gene Sets	R-DRE-69618	Mitotic Spindle Checkpoint	-6.12886	-4.01617	12/78	336439,393280,403012,406685,492614,553494,557208,562350,565498,571753,767754,777756	zwilch,nuf2,bub3,ppp2r1ba,ckap5,ahctf1,ppp2r5cb,nup107,ube2s,ppp1cc,cenpe,nup98
2_Member	Reactome Gene Sets	R-DRE-5663220	RHO GTPases Activate Formins	-5.94765	-3.85665	12/81	327204,336439,393280,403012,406685,492614,553494,557208,562350,571753,767754,777756	rac1a,zwilch,nuf2,bub3,ppp2r1ba,ckap5,ahctf1,ppp2r5cb,nup107,ppp1cc,cenpe,nup98
2_Member	Reactome Gene Sets	R-DRE-195258	RHO GTPase Effectors	-5.85651	-3.77474	18/183	30265,57925,322060,327204,336439,336613,393280,403012,406685,492614,553494,557208,562350,567134,571753,692331,767754,777756	ctnnb1,cdc25b,ywhae1,rac1a,zwilch,cyfip1,nuf2,bub3,ppp2r1ba,ckap5,ahctf1,ppp2r5cb,nup107,pkn2b,ppp1cc,abi2b,cenpe,nup98
2_Member	Reactome Gene Sets	R-DRE-2500257	Resolution of Sister Chromatid Cohesion	-5.83149	-3.75427	12/83	336439,393280,403012,406685,492614,553494,557208,562350,566831,571753,767754,777756	zwilch,nuf2,bub3,ppp2r1ba,ckap5,ahctf1,ppp2r5cb,nup107,rad21b,ppp1cc,cenpe,nup98
2_Member	Reactome Gene Sets	R-DRE-9648025	EML4 and NUDC in mitotic spindle formation	-5.5153	-3.46865	11/74	336439,393280,403012,406685,492614,553494,557208,562350,571753,767754,777756	zwilch,nuf2,bub3,ppp2r1ba,ckap5,ahctf1,ppp2r5cb,nup107,ppp1cc,cenpe,nup98
2_Member	Reactome Gene Sets	R-DRE-194315	Signaling by Rho GTPases	-4.35167	-2.4853	25/397	30236,30265,57925,322060,323197,323628,327204,336439,336613,378454,393280,402838,403012,406685,436605,492614,553494,557208,558474,562350,567134,571753,692331,767754,777756	gja1b,ctnnb1,cdc25b,ywhae1,racgap1,vapb,rac1a,zwilch,cyfip1,aaas,nuf2,rnf20,bub3,ppp2r1ba,stx5a,ckap5,ahctf1,ppp2r5cb,lemd3,nup107,pkn2b,ppp1cc,abi2b,cenpe,nup98
2_Member	Reactome Gene Sets	R-DRE-9716542	Signaling by Rho GTPases, Miro GTPases and RHOBTB3	-4.21147	-2.36682	25/405	30236,30265,57925,322060,323197,323628,327204,336439,336613,378454,393280,402838,403012,406685,436605,492614,553494,557208,558474,562350,567134,571753,692331,767754,777756	gja1b,ctnnb1,cdc25b,ywhae1,racgap1,vapb,rac1a,zwilch,cyfip1,aaas,nuf2,rnf20,bub3,ppp2r1ba,stx5a,ckap5,ahctf1,ppp2r5cb,lemd3,nup107,pkn2b,ppp1cc,abi2b,cenpe,nup98
3_Summary	KEGG Pathway	dre03013	RNA transport	-15.129	-12.0237	28/158	30516,114445,321283,322969,325064,327220,327625,334234,336613,337461,368664,378454,393180,393635,393973,415238,445382,541444,541523,550549,560127,562350,563392,571621,572435,606498,777756,100004014,30967,192339,394176,407727,436588,567234,321872,393565,402989,30678,553496,322060,564225,565232,30080,30430,192302,322206,566831,553494,406457,492805,558474,406685,566534,751629,100535764,323883,326687…	eef1a1l1,ube2ia,tacc3,nup50,thoc5,fxr1,pabpc1l,eif3c,cyfip1,nup35,prmt5,aaas,fxr2,nup160,rae1,rpp40,nup205,nmd3,eif4e2,eif4e1c,alyref,nup107,nup62l,nup153,eif4g1a,pabpc1a,nup98,thoc6,igf2bp3,ddx19b,pum1,slbp,polr2d,lrmp,srsf4,srsf1b,u2af2b,pcna,top1l,ywhae1,st13,hspa14,mitfa,dnmt1,hdac1,ddx5,rad21b,ahctf1,rcc1,nsfl1c,lemd3,ppp2r1ba,phf8,kmt5aa,ago4,cul1a,psma4,fzr1a,psmc2,psma5,dnaja2a,psmd4a,rad…
3_Member	KEGG Pathway	dre03013	RNA transport	-15.129	-12.0237	28/158	30516,114445,321283,322969,325064,327220,327625,334234,336613,337461,368664,378454,393180,393635,393973,415238,445382,541444,541523,550549,560127,562350,563392,571621,572435,606498,777756,100004014	eef1a1l1,ube2ia,tacc3,nup50,thoc5,fxr1,pabpc1l,eif3c,cyfip1,nup35,prmt5,aaas,fxr2,nup160,rae1,rpp40,nup205,nmd3,eif4e2,eif4e1c,alyref,nup107,nup62l,nup153,eif4g1a,pabpc1a,nup98,thoc6
3_Member	KEGG Pathway	ko03013	RNA transport	-15.129	-12.0237	28/158	30516,114445,321283,322969,325064,327220,327625,334234,336613,337461,368664,378454,393180,393635,393973,415238,445382,541444,541523,550549,560127,562350,563392,571621,572435,606498,777756,100004014	eef1a1l1,ube2ia,tacc3,nup50,thoc5,fxr1,pabpc1l,eif3c,cyfip1,nup35,prmt5,aaas,fxr2,nup160,rae1,rpp40,nup205,nmd3,eif4e2,eif4e1c,alyref,nup107,nup62l,nup153,eif4g1a,pabpc1a,nup98,thoc6
3_Member	GO Biological Processes	GO:0006403	RNA localization	-8.77319	-6.32649	16/92	30967,192339,322969,325064,337461,393973,394176,407727,436588,541444,562350,563392,567234,571621,777756,100004014	igf2bp3,ddx19b,nup50,thoc5,nup35,rae1,pum1,slbp,polr2d,nmd3,nup107,nup62l,lrmp,nup153,nup98,thoc6
3_Member	GO Biological Processes	GO:0050657	nucleic acid transport	-8.5791	-6.18237	15/82	30967,192339,322969,325064,337461,393973,407727,436588,541444,562350,563392,567234,571621,777756,100004014	igf2bp3,ddx19b,nup50,thoc5,nup35,rae1,slbp,polr2d,nmd3,nup107,nup62l,lrmp,nup153,nup98,thoc6
3_Member	GO Biological Processes	GO:0050658	RNA transport	-8.5791	-6.18237	15/82	30967,192339,322969,325064,337461,393973,407727,436588,541444,562350,563392,567234,571621,777756,100004014	igf2bp3,ddx19b,nup50,thoc5,nup35,rae1,slbp,polr2d,nmd3,nup107,nup62l,lrmp,nup153,nup98,thoc6
3_Member	GO Biological Processes	GO:0051236	establishment of RNA localization	-8.5791	-6.18237	15/82	30967,192339,322969,325064,337461,393973,407727,436588,541444,562350,563392,567234,571621,777756,100004014	igf2bp3,ddx19b,nup50,thoc5,nup35,rae1,slbp,polr2d,nmd3,nup107,nup62l,lrmp,nup153,nup98,thoc6
3_Member	Reactome Gene Sets	R-DRE-159236	Transport of Mature mRNA derived from an Intron-Containing Transcript	-8.06198	-5.71006	11/43	321872,325064,337461,378454,393565,393973,402989,562350,571621,777756,100004014	srsf4,thoc5,nup35,aaas,srsf1b,rae1,u2af2b,nup107,nup153,nup98,thoc6
3_Member	Reactome Gene Sets	R-DRE-72202	Transport of Mature Transcript to Cytoplasm	-7.94721	-5.62012	11/44	321872,325064,337461,378454,393565,393973,402989,562350,571621,777756,100004014	srsf4,thoc5,nup35,aaas,srsf1b,rae1,u2af2b,nup107,nup153,nup98,thoc6
3_Member	GO Biological Processes	GO:0051028	mRNA transport	-7.61232	-5.33098	12/58	30967,192339,322969,325064,337461,393973,407727,436588,562350,567234,777756,100004014	igf2bp3,ddx19b,nup50,thoc5,nup35,rae1,slbp,polr2d,nup107,lrmp,nup98,thoc6
3_Member	GO Biological Processes	GO:0015931	nucleobase-containing compound transport	-7.06938	-4.86115	15/105	30967,192339,322969,325064,337461,393973,407727,436588,541444,562350,563392,567234,571621,777756,100004014	igf2bp3,ddx19b,nup50,thoc5,nup35,rae1,slbp,polr2d,nmd3,nup107,nup62l,lrmp,nup153,nup98,thoc6
3_Member	Reactome Gene Sets	R-DRE-4615885	SUMOylation of DNA replication proteins	-6.16453	-4.03878	8/30	30678,337461,378454,393973,553496,562350,571621,777756	pcna,nup35,aaas,rae1,top1l,nup107,nup153,nup98
3_Member	Reactome Gene Sets	R-DRE-3371453	Regulation of HSF1-mediated heat shock response	-5.72015	-3.6563	9/45	322060,337461,378454,393973,562350,564225,565232,571621,777756	ywhae1,nup35,aaas,rae1,nup107,st13,hspa14,nup153,nup98
3_Member	Reactome Gene Sets	R-DRE-3301854	Nuclear Pore Complex (NPC) Disassembly	-5.37637	-3.33808	6/18	337461,378454,393973,562350,571621,777756	nup35,aaas,rae1,nup107,nup153,nup98
3_Member	Reactome Gene Sets	R-DRE-3108232	SUMO E3 ligases SUMOylate target proteins	-5.34953	-3.31943	13/108	30080,30430,30678,192302,322206,337461,378454,393973,553496,562350,566831,571621,777756	mitfa,dnmt1,pcna,hdac1,ddx5,nup35,aaas,rae1,top1l,nup107,rad21b,nup153,nup98
3_Member	Reactome Gene Sets	R-DRE-159227	Transport of the SLBP independent Mature mRNA	-5.22116	-3.22237	6/19	337461,378454,393973,562350,571621,777756	nup35,aaas,rae1,nup107,nup153,nup98
3_Member	Reactome Gene Sets	R-DRE-159230	Transport of the SLBP Dependant Mature mRNA	-5.22116	-3.22237	6/19	337461,378454,393973,562350,571621,777756	nup35,aaas,rae1,nup107,nup153,nup98
3_Member	Reactome Gene Sets	R-DRE-159231	Transport of Mature mRNA Derived from an Intronless Transcript	-5.22116	-3.22237	6/19	337461,378454,393973,562350,571621,777756	nup35,aaas,rae1,nup107,nup153,nup98
3_Member	Reactome Gene Sets	R-DRE-159234	Transport of Mature mRNAs Derived from Intronless Transcripts	-5.22116	-3.22237	6/19	337461,378454,393973,562350,571621,777756	nup35,aaas,rae1,nup107,nup153,nup98
3_Member	Reactome Gene Sets	R-DRE-4551638	SUMOylation of chromatin organization proteins	-5.14309	-3.15548	7/29	192302,337461,378454,393973,562350,571621,777756	hdac1,nup35,aaas,rae1,nup107,nup153,nup98
3_Member	Reactome Gene Sets	R-DRE-2990846	SUMOylation	-5.08767	-3.10736	13/114	30080,30430,30678,192302,322206,337461,378454,393973,553496,562350,566831,571621,777756	mitfa,dnmt1,pcna,hdac1,ddx5,nup35,aaas,rae1,top1l,nup107,rad21b,nup153,nup98
3_Member	GO Biological Processes	GO:0006999	nuclear pore organization	-4.8325	-2.89686	4/7	337461,445382,553494,562350	nup35,nup205,ahctf1,nup107
3_Member	Reactome Gene Sets	R-DRE-4085377	SUMOylation of SUMOylation proteins	-4.81058	-2.88143	6/22	337461,378454,393973,562350,571621,777756	nup35,aaas,rae1,nup107,nup153,nup98
3_Member	Reactome Gene Sets	R-DRE-2980766	Nuclear Envelope Breakdown	-4.68888	-2.77552	6/23	337461,378454,393973,562350,571621,777756	nup35,aaas,rae1,nup107,nup153,nup98
3_Member	Reactome Gene Sets	R-DRE-3371556	Cellular response to heat stress	-4.64756	-2.73729	9/60	322060,337461,378454,393973,562350,564225,565232,571621,777756	ywhae1,nup35,aaas,rae1,nup107,st13,hspa14,nup153,nup98
3_Member	Reactome Gene Sets	R-DRE-4570464	SUMOylation of RNA binding proteins	-4.46389	-2.57759	6/25	337461,378454,393973,562350,571621,777756	nup35,aaas,rae1,nup107,nup153,nup98
3_Member	Reactome Gene Sets	R-DRE-9615933	Postmitotic nuclear pore complex (NPC) reformation	-4.40183	-2.52517	5/16	337461,406457,553494,562350,777756	nup35,rcc1,ahctf1,nup107,nup98
3_Member	GO Biological Processes	GO:0006997	nucleus organization	-4.40172	-2.52517	7/37	337461,445382,492805,553494,558474,562350,567234	nup35,nup205,nsfl1c,ahctf1,lemd3,nup107,lrmp
3_Member	Reactome Gene Sets	R-DRE-191859	snRNP Assembly	-4.25992	-2.40992	6/27	337461,378454,393973,562350,571621,777756	nup35,aaas,rae1,nup107,nup153,nup98
3_Member	Reactome Gene Sets	R-DRE-194441	Metabolism of non-coding RNA	-4.25992	-2.40992	6/27	337461,378454,393973,562350,571621,777756	nup35,aaas,rae1,nup107,nup153,nup98
3_Member	Reactome Gene Sets	R-DRE-3232142	SUMOylation of ubiquitinylation proteins	-4.25992	-2.40992	6/27	337461,378454,393973,562350,571621,777756	nup35,aaas,rae1,nup107,nup153,nup98
3_Member	GO Biological Processes	GO:0006405	RNA export from nucleus	-4.21147	-2.36682	8/53	192339,325064,393973,436588,541444,562350,563392,571621	ddx19b,thoc5,rae1,polr2d,nmd3,nup107,nup62l,nup153
3_Member	Reactome Gene Sets	R-DRE-3108214	SUMOylation of DNA damage response and repair proteins	-3.89893	-2.10896	7/44	337461,378454,393973,562350,566831,571621,777756	nup35,aaas,rae1,nup107,rad21b,nup153,nup98
3_Member	GO Biological Processes	GO:0051168	nuclear export	-3.66931	-1.90867	8/63	192339,325064,393973,436588,541444,562350,563392,571621	ddx19b,thoc5,rae1,polr2d,nmd3,nup107,nup62l,nup153
3_Member	Reactome Gene Sets	R-DRE-2995410	Nuclear Envelope (NE) Reassembly	-3.5275	-1.78188	6/36	337461,406457,406685,553494,562350,777756	nup35,rcc1,ppp2r1ba,ahctf1,nup107,nup98
3_Member	Reactome Gene Sets	R-DRE-68875	Mitotic Prophase	-3.30884	-1.5996	8/71	337461,378454,393973,562350,566534,571621,751629,777756	nup35,aaas,rae1,nup107,phf8,nup153,kmt5aa,nup98
3_Member	GO Biological Processes	GO:0006406	mRNA export from nucleus	-3.0883	-1.41975	5/29	192339,325064,393973,436588,562350	ddx19b,thoc5,rae1,polr2d,nup107
3_Member	GO Biological Processes	GO:0071427	mRNA-containing ribonucleoprotein complex export from nucleus	-3.0883	-1.41975	5/29	192339,325064,393973,436588,562350	ddx19b,thoc5,rae1,polr2d,nup107
3_Member	GO Biological Processes	GO:0071426	ribonucleoprotein complex export from nucleus	-3.04426	-1.37923	6/44	192339,325064,393973,436588,541444,562350	ddx19b,thoc5,rae1,polr2d,nmd3,nup107
3_Member	GO Biological Processes	GO:0071166	ribonucleoprotein complex localization	-2.99159	-1.3335	6/45	192339,325064,393973,436588,541444,562350	ddx19b,thoc5,rae1,polr2d,nmd3,nup107
3_Member	Reactome Gene Sets	R-DRE-211000	Gene Silencing by RNA	-2.69073	-1.06741	7/69	337461,378454,393973,562350,571621,777756,100535764	nup35,aaas,rae1,nup107,nup153,nup98,ago4
3_Member	GO Biological Processes	GO:0006611	protein export from nucleus	-2.65991	-1.03975	6/52	192339,325064,393973,436588,541444,562350	ddx19b,thoc5,rae1,polr2d,nmd3,nup107
3_Member	Reactome Gene Sets	R-DRE-2262752	Cellular responses to stress	-2.36178	-0.797835	18/347	322060,323883,326687,337461,378454,393223,393941,393973,403011,406814,415202,553029,562350,564225,565232,565498,571621,777756	ywhae1,cul1a,psma4,nup35,aaas,fzr1a,psmc2,rae1,psma5,dnaja2a,psmd4a,rad50,nup107,st13,hspa14,ube2s,nup153,nup98
3_Member	Reactome Gene Sets	R-DRE-8953897	Cellular responses to external stimuli	-2.34893	-0.786962	18/348	322060,323883,326687,337461,378454,393223,393941,393973,403011,406814,415202,553029,562350,564225,565232,565498,571621,777756	ywhae1,cul1a,psma4,nup35,aaas,fzr1a,psmc2,rae1,psma5,dnaja2a,psmd4a,rad50,nup107,st13,hspa14,ube2s,nup153,nup98
3_Member	Reactome Gene Sets	R-DRE-5578749	Transcriptional regulation by small RNAs	-2.23998	-0.696364	6/63	337461,378454,393973,562350,571621,777756	nup35,aaas,rae1,nup107,nup153,nup98
4_Summary	GO Biological Processes	GO:0022402	cell cycle process	-12.7716	-9.71207	47/529	30649,57925,58025,192295,192323,192333,192338,260437,280649,286747,321119,321283,323197,327368,327471,334202,334315,336439,337046,337598,368316,386762,393203,393280,393403,393973,403012,406457,450061,492614,492707,492761,541348,553029,554509,556995,558814,565498,566534,566787,566831,567234,793727,794129,100001904,100330048,107966129,386701,393664,767754,336038,373108,393725,402991,406813,777627,1…	psme3,cdc25b,ccnb1,ccna2,mcm3,mcm7,mcm2,msh6,plk1,mcm5,mcmbp,tacc3,racgap1,rgs14a,wee2,plk3,orc3,zwilch,ranbp1,mcm4,ccnb2,apc,prc1b,nuf2,fbxo43,rae1,bub3,rcc1,gins1,ckap5,ncapg,tbl3,bccip,rad50,orc1,lig1,haus6,ube2s,phf8,cdt1,rad21b,lrmp,gnl2,mau2,ccnjl,brinp3b,tpx2,tubb5,tuba8l2,cenpe,junbb,xiap,rps7,gadd45ga,tfdp1a,bop1,ube2ia,top1l
4_Member	GO Biological Processes	GO:0022402	cell cycle process	-12.7716	-9.71207	47/529	30649,57925,58025,192295,192323,192333,192338,260437,280649,286747,321119,321283,323197,327368,327471,334202,334315,336439,337046,337598,368316,386762,393203,393280,393403,393973,403012,406457,450061,492614,492707,492761,541348,553029,554509,556995,558814,565498,566534,566787,566831,567234,793727,794129,100001904,100330048,107966129	psme3,cdc25b,ccnb1,ccna2,mcm3,mcm7,mcm2,msh6,plk1,mcm5,mcmbp,tacc3,racgap1,rgs14a,wee2,plk3,orc3,zwilch,ranbp1,mcm4,ccnb2,apc,prc1b,nuf2,fbxo43,rae1,bub3,rcc1,gins1,ckap5,ncapg,tbl3,bccip,rad50,orc1,lig1,haus6,ube2s,phf8,cdt1,rad21b,lrmp,gnl2,mau2,ccnjl,brinp3b,tpx2
4_Member	GO Biological Processes	GO:1903047	mitotic cell cycle process	-12.2909	-9.3106	35/317	30649,57925,58025,192295,192323,192338,321283,323197,327471,334202,336439,337046,337598,368316,386762,393203,393280,393403,393973,403012,406457,450061,492614,492707,541348,554509,556995,565498,566534,566831,567234,793727,794129,100001904,107966129	psme3,cdc25b,ccnb1,ccna2,mcm3,mcm2,tacc3,racgap1,wee2,plk3,zwilch,ranbp1,mcm4,ccnb2,apc,prc1b,nuf2,fbxo43,rae1,bub3,rcc1,gins1,ckap5,ncapg,bccip,orc1,lig1,ube2s,phf8,rad21b,lrmp,gnl2,mau2,ccnjl,tpx2
4_Member	GO Biological Processes	GO:0000278	mitotic cell cycle	-10.2559	-7.68782	42/515	30649,57925,58025,192295,192323,192338,280649,286747,321283,323197,327471,334202,336439,337046,337598,368316,386701,386762,393203,393280,393403,393664,393973,403012,406457,450061,492614,492707,541348,554509,556995,565498,566534,566787,566831,567234,767754,793727,794129,100001904,100330048,107966129	psme3,cdc25b,ccnb1,ccna2,mcm3,mcm2,plk1,mcm5,tacc3,racgap1,wee2,plk3,zwilch,ranbp1,mcm4,ccnb2,tubb5,apc,prc1b,nuf2,fbxo43,tuba8l2,rae1,bub3,rcc1,gins1,ckap5,ncapg,bccip,orc1,lig1,ube2s,phf8,cdt1,rad21b,lrmp,cenpe,gnl2,mau2,ccnjl,brinp3b,tpx2
4_Member	GO Biological Processes	GO:0140014	mitotic nuclear division	-5.02507	-3.04837	14/133	58025,337046,393203,393280,393403,403012,406457,492707,541348,565498,566831,793727,794129,107966129	ccnb1,ranbp1,prc1b,nuf2,fbxo43,bub3,rcc1,ncapg,bccip,ube2s,rad21b,gnl2,mau2,tpx2
4_Member	GO Biological Processes	GO:0051726	regulation of cell cycle	-4.86026	-2.92135	29/466	30649,57925,58025,192295,280649,327471,334202,336038,336439,337046,368316,373108,386762,393203,393403,393725,393973,402991,403012,406457,406813,492761,554509,566787,777627,793727,100001904,100330048,107966129	psme3,cdc25b,ccnb1,ccna2,plk1,wee2,plk3,junbb,zwilch,ranbp1,ccnb2,xiap,apc,prc1b,fbxo43,rps7,rae1,gadd45ga,bub3,rcc1,tfdp1a,tbl3,orc1,cdt1,bop1,gnl2,ccnjl,brinp3b,tpx2
4_Member	GO Biological Processes	GO:0000280	nuclear division	-4.05211	-2.23067	15/183	58025,327471,337046,393203,393280,393403,403012,406457,492707,541348,565498,566831,793727,794129,107966129	ccnb1,wee2,ranbp1,prc1b,nuf2,fbxo43,bub3,rcc1,ncapg,bccip,ube2s,rad21b,gnl2,mau2,tpx2
4_Member	GO Biological Processes	GO:0010564	regulation of cell cycle process	-3.97264	-2.17561	15/186	30649,57925,280649,327471,334202,337046,393203,393403,393973,403012,406457,492761,554509,793727,107966129	psme3,cdc25b,plk1,wee2,plk3,ranbp1,prc1b,fbxo43,rae1,bub3,rcc1,tbl3,orc1,gnl2,tpx2
4_Member	GO Biological Processes	GO:0044772	mitotic cell cycle phase transition	-3.89922	-2.10896	12/128	30649,57925,58025,192295,334202,368316,403012,554509,565498,566534,793727,100001904	psme3,cdc25b,ccnb1,ccna2,plk3,ccnb2,bub3,orc1,ube2s,phf8,gnl2,ccnjl
4_Member	GO Biological Processes	GO:0044770	cell cycle phase transition	-3.50459	-1.76317	12/141	30649,57925,58025,192295,334202,368316,403012,554509,565498,566534,793727,100001904	psme3,cdc25b,ccnb1,ccna2,plk3,ccnb2,bub3,orc1,ube2s,phf8,gnl2,ccnjl
4_Member	GO Biological Processes	GO:0048285	organelle fission	-3.24833	-1.55245	15/217	58025,327471,337046,393203,393280,393403,403012,406457,492707,541348,565498,566831,793727,794129,107966129	ccnb1,wee2,ranbp1,prc1b,nuf2,fbxo43,bub3,rcc1,ncapg,bccip,ube2s,rad21b,gnl2,mau2,tpx2
4_Member	GO Biological Processes	GO:0000819	sister chromatid segregation	-2.48491	-0.895246	8/95	58025,321119,393203,393280,403012,492707,566831,794129	ccnb1,mcmbp,prc1b,nuf2,bub3,ncapg,rad21b,mau2
4_Member	GO Biological Processes	GO:0000070	mitotic sister chromatid segregation	-2.38806	-0.81993	7/78	58025,393203,393280,403012,492707,566831,794129	ccnb1,prc1b,nuf2,bub3,ncapg,rad21b,mau2
4_Member	GO Biological Processes	GO:0007059	chromosome segregation	-2.34814	-0.786962	11/168	58025,114445,321119,393203,393280,403012,492707,553496,566831,567234,794129	ccnb1,ube2ia,mcmbp,prc1b,nuf2,bub3,ncapg,top1l,rad21b,lrmp,mau2
5_Summary	GO Biological Processes	GO:0051276	chromosome organization	-12.3989	-9.38084	52/646	30430,30445,58013,58025,192302,192323,192333,192338,260437,286747,321119,321714,322209,324822,334055,334627,337155,337598,368260,368664,393203,393280,393308,393313,393973,402838,403012,406249,406350,406372,406815,436782,445300,449949,492707,553029,553496,558102,562350,563212,566534,566831,569277,569507,571727,751629,794129,799570,799716,100003787,100006350,100141358,114445,556077,100036767	dnmt1,brd2a,noc2l,ccnb1,hdac1,mcm3,mcm7,mcm2,msh6,mcm5,mcmbp,setb,jade3,actr6,taf5l,ubr5,nap1l4a,mcm4,nap1l1,prmt5,prc1b,nuf2,riox2,ube2nb,rae1,rnf20,bub3,ddx39ab,uhrf1,wdr5,aebp2,supt4h1,meaf6,ssrp1b,ncapg,rad50,top1l,hp1bp3,nup107,chaf1a,phf8,rad21b,kdm6a,smyd3,baz1b,kmt5aa,mau2,nasp,smarcb1a,nhp2,nsd3,arid1aa,ube2ia,plod3,plod2
5_Member	GO Biological Processes	GO:0051276	chromosome organization	-12.3989	-9.38084	52/646	30430,30445,58013,58025,192302,192323,192333,192338,260437,286747,321119,321714,322209,324822,334055,334627,337155,337598,368260,368664,393203,393280,393308,393313,393973,402838,403012,406249,406350,406372,406815,436782,445300,449949,492707,553029,553496,558102,562350,563212,566534,566831,569277,569507,571727,751629,794129,799570,799716,100003787,100006350,100141358	dnmt1,brd2a,noc2l,ccnb1,hdac1,mcm3,mcm7,mcm2,msh6,mcm5,mcmbp,setb,jade3,actr6,taf5l,ubr5,nap1l4a,mcm4,nap1l1,prmt5,prc1b,nuf2,riox2,ube2nb,rae1,rnf20,bub3,ddx39ab,uhrf1,wdr5,aebp2,supt4h1,meaf6,ssrp1b,ncapg,rad50,top1l,hp1bp3,nup107,chaf1a,phf8,rad21b,kdm6a,smyd3,baz1b,kmt5aa,mau2,nasp,smarcb1a,nhp2,nsd3,arid1aa
5_Member	GO Biological Processes	GO:0006325	chromatin organization	-7.4464	-5.18625	34/455	30430,30445,58013,192302,321714,322209,324822,334055,334627,337155,368260,368664,393308,393313,402838,406249,406350,406372,406815,436782,445300,449949,553496,558102,563212,566534,569277,569507,571727,751629,799570,799716,100006350,100141358	dnmt1,brd2a,noc2l,hdac1,setb,jade3,actr6,taf5l,ubr5,nap1l4a,nap1l1,prmt5,riox2,ube2nb,rnf20,ddx39ab,uhrf1,wdr5,aebp2,supt4h1,meaf6,ssrp1b,top1l,hp1bp3,chaf1a,phf8,kdm6a,smyd3,baz1b,kmt5aa,nasp,smarcb1a,nsd3,arid1aa
5_Member	GO Biological Processes	GO:0016570	histone modification	-4.41938	-2.53598	17/211	30430,58013,192302,322209,334055,334627,368664,393308,393313,402838,406249,406350,406372,445300,566534,569277,569507	dnmt1,noc2l,hdac1,jade3,taf5l,ubr5,prmt5,riox2,ube2nb,rnf20,ddx39ab,uhrf1,wdr5,meaf6,phf8,kdm6a,smyd3
5_Member	GO Biological Processes	GO:0016569	covalent chromatin modification	-4.39338	-2.52141	17/212	30430,58013,192302,322209,334055,334627,368664,393308,393313,402838,406249,406350,406372,445300,566534,569277,569507	dnmt1,noc2l,hdac1,jade3,taf5l,ubr5,prmt5,riox2,ube2nb,rnf20,ddx39ab,uhrf1,wdr5,meaf6,phf8,kdm6a,smyd3
5_Member	GO Biological Processes	GO:0018205	peptidyl-lysine modification	-2.27202	-0.724412	11/172	30430,58013,114445,322209,334055,406249,406372,445300,556077,569507,100036767	dnmt1,noc2l,ube2ia,jade3,taf5l,ddx39ab,wdr5,meaf6,plod3,smyd3,plod2
6_Summary	GO Biological Processes	GO:0022613	ribonucleoprotein complex biogenesis	-12.0913	-9.20788	35/322	58013,321059,321127,321130,321247,321544,321700,321745,321872,323679,334050,334234,334446,368478,393725,393951,394018,406571,407084,415238,415250,436588,445388,445819,447856,492761,541444,553241,558996,563195,678588,777627,793727,100003787,100142645,192311,280647,337070,337487,445096,492460,494060,541496,556642,564388,566106,692329,100330276,30428,321940,553029	noc2l,rrp1,ddx18,nop2,ftsj3,prpf19,nol11,wdr36,srsf4,srpk1a,gtpbp4,eif3c,heatr1,wdr75,rps7,prpf8,sf3a2,utp4,riok2,rpp40,rpf1,polr2d,rcl1,wdr18,utp3,tbl3,nmd3,bms1,wdr74,rrp12,emg1,bop1,gnl2,nhp2,mrpl22,srrt,kars1,rars1,pus3,dus4l,trmt10c,pus1,trmt13,trub1,tut1,dis3l2,farsa,tars3,csnk2b,xrn2,rad50
6_Member	GO Biological Processes	GO:0022613	ribonucleoprotein complex biogenesis	-12.0913	-9.20788	35/322	58013,321059,321127,321130,321247,321544,321700,321745,321872,323679,334050,334234,334446,368478,393725,393951,394018,406571,407084,415238,415250,436588,445388,445819,447856,492761,541444,553241,558996,563195,678588,777627,793727,100003787,100142645	noc2l,rrp1,ddx18,nop2,ftsj3,prpf19,nol11,wdr36,srsf4,srpk1a,gtpbp4,eif3c,heatr1,wdr75,rps7,prpf8,sf3a2,utp4,riok2,rpp40,rpf1,polr2d,rcl1,wdr18,utp3,tbl3,nmd3,bms1,wdr74,rrp12,emg1,bop1,gnl2,nhp2,mrpl22
6_Member	GO Biological Processes	GO:0034660	ncRNA metabolic process	-11.8927	-9.11199	36/345	192311,280647,321059,321127,321130,321247,321700,321745,334446,337070,337487,368478,393725,406571,407084,415238,415250,445096,445388,445819,447856,492460,492761,494060,541496,553241,556642,563195,564388,566106,678588,692329,777627,793727,100003787,100330276	srrt,kars1,rrp1,ddx18,nop2,ftsj3,nol11,wdr36,heatr1,rars1,pus3,wdr75,rps7,utp4,riok2,rpp40,rpf1,dus4l,rcl1,wdr18,utp3,trmt10c,tbl3,pus1,trmt13,bms1,trub1,rrp12,tut1,dis3l2,emg1,farsa,bop1,gnl2,nhp2,tars3
6_Member	GO Biological Processes	GO:0042254	ribosome biogenesis	-11.1839	-8.52233	28/225	58013,321059,321127,321130,321247,321700,321745,334050,334446,368478,393725,406571,407084,415238,415250,445388,445819,447856,492761,541444,553241,558996,563195,678588,777627,793727,100003787,100142645	noc2l,rrp1,ddx18,nop2,ftsj3,nol11,wdr36,gtpbp4,heatr1,wdr75,rps7,utp4,riok2,rpp40,rpf1,rcl1,wdr18,utp3,tbl3,nmd3,bms1,wdr74,rrp12,emg1,bop1,gnl2,nhp2,mrpl22
6_Member	GO Biological Processes	GO:0034470	ncRNA processing	-10.9346	-8.30973	31/281	192311,321059,321127,321130,321247,321700,321745,334446,337487,368478,393725,406571,407084,415238,415250,445096,445388,445819,447856,492460,492761,494060,541496,553241,556642,563195,564388,678588,777627,793727,100003787	srrt,rrp1,ddx18,nop2,ftsj3,nol11,wdr36,heatr1,pus3,wdr75,rps7,utp4,riok2,rpp40,rpf1,dus4l,rcl1,wdr18,utp3,trmt10c,tbl3,pus1,trmt13,bms1,trub1,rrp12,tut1,emg1,bop1,gnl2,nhp2
6_Member	GO Biological Processes	GO:0006364	rRNA processing	-10.9221	-8.30973	23/154	321059,321127,321130,321247,321700,321745,334446,368478,393725,406571,407084,415238,415250,445388,445819,447856,492761,553241,563195,678588,777627,793727,100003787	rrp1,ddx18,nop2,ftsj3,nol11,wdr36,heatr1,wdr75,rps7,utp4,riok2,rpp40,rpf1,rcl1,wdr18,utp3,tbl3,bms1,rrp12,emg1,bop1,gnl2,nhp2
6_Member	GO Biological Processes	GO:0016072	rRNA metabolic process	-10.4605	-7.87818	23/162	321059,321127,321130,321247,321700,321745,334446,368478,393725,406571,407084,415238,415250,445388,445819,447856,492761,553241,563195,678588,777627,793727,100003787	rrp1,ddx18,nop2,ftsj3,nol11,wdr36,heatr1,wdr75,rps7,utp4,riok2,rpp40,rpf1,rcl1,wdr18,utp3,tbl3,bms1,rrp12,emg1,bop1,gnl2,nhp2
6_Member	KEGG Pathway	dre03008	Ribosome biogenesis in eukaryotes	-9.98087	-7.4399	16/77	30428,321745,321940,334050,334446,368478,406571,407084,415238,445388,492761,541444,553241,678588,793727,100003787	csnk2b,wdr36,xrn2,gtpbp4,heatr1,wdr75,utp4,riok2,rpp40,rcl1,tbl3,nmd3,bms1,emg1,gnl2,nhp2
6_Member	KEGG Pathway	ko03008	Ribosome biogenesis in eukaryotes	-9.98087	-7.4399	16/77	30428,321745,321940,334050,334446,368478,406571,407084,415238,445388,492761,541444,553241,678588,793727,100003787	csnk2b,wdr36,xrn2,gtpbp4,heatr1,wdr75,utp4,riok2,rpp40,rcl1,tbl3,nmd3,bms1,emg1,gnl2,nhp2
6_Member	GO Biological Processes	GO:0000478	endonucleolytic cleavage involved in rRNA processing	-5.33073	-3.30867	5/11	415238,445388,492761,553241,793727	rpp40,rcl1,tbl3,bms1,gnl2
6_Member	GO Biological Processes	GO:0000479	endonucleolytic cleavage of tricistronic rRNA transcript (SSU-rRNA, 5.8S rRNA, LSU-rRNA)	-5.33073	-3.30867	5/11	415238,445388,492761,553241,793727	rpp40,rcl1,tbl3,bms1,gnl2
6_Member	GO Biological Processes	GO:0030490	maturation of SSU-rRNA	-4.97861	-3.00548	8/42	321700,334446,406571,407084,415238,447856,492761,553241	nol11,heatr1,utp4,riok2,rpp40,utp3,tbl3,bms1
6_Member	Reactome Gene Sets	R-DRE-6791226	Major pathway of rRNA processing in the nucleolus and cytosol	-4.88288	-2.94067	13/119	321247,321700,321745,334446,368478,393725,406571,407084,415238,445819,447856,553241,777627	ftsj3,nol11,wdr36,heatr1,wdr75,rps7,utp4,riok2,rpp40,wdr18,utp3,bms1,bop1
6_Member	Reactome Gene Sets	R-DRE-72312	rRNA processing	-4.88288	-2.94067	13/119	321247,321700,321745,334446,368478,393725,406571,407084,415238,445819,447856,553241,777627	ftsj3,nol11,wdr36,heatr1,wdr75,rps7,utp4,riok2,rpp40,wdr18,utp3,bms1,bop1
6_Member	Reactome Gene Sets	R-DRE-8868773	rRNA processing in the nucleus and cytosol	-4.88288	-2.94067	13/119	321247,321700,321745,334446,368478,393725,406571,407084,415238,445819,447856,553241,777627	ftsj3,nol11,wdr36,heatr1,wdr75,rps7,utp4,riok2,rpp40,wdr18,utp3,bms1,bop1
6_Member	GO Biological Processes	GO:0042274	ribosomal small subunit biogenesis	-4.7701	-2.84733	9/58	321700,334446,393725,406571,407084,415238,447856,492761,553241	nol11,heatr1,rps7,utp4,riok2,rpp40,utp3,tbl3,bms1
6_Member	GO Biological Processes	GO:0000469	cleavage involved in rRNA processing	-4.68888	-2.77552	6/23	415238,445388,492761,553241,793727,100003787	rpp40,rcl1,tbl3,bms1,gnl2,nhp2
6_Member	GO Biological Processes	GO:0000462	maturation of SSU-rRNA from tricistronic rRNA transcript (SSU-rRNA, 5.8S rRNA, LSU-rRNA)	-4.16474	-2.33056	6/28	334446,406571,415238,447856,492761,553241	heatr1,utp4,rpp40,utp3,tbl3,bms1
6_Member	GO Biological Processes	GO:0090502	RNA phosphodiester bond hydrolysis, endonucleolytic	-4.12789	-2.29629	5/18	415238,445388,492761,553241,793727	rpp40,rcl1,tbl3,bms1,gnl2
6_Member	GO Biological Processes	GO:0090501	RNA phosphodiester bond hydrolysis	-3.28152	-1.57806	7/55	415238,445388,492761,553241,564388,793727,100003787	rpp40,rcl1,tbl3,bms1,tut1,gnl2,nhp2
6_Member	GO Biological Processes	GO:0090305	nucleic acid phosphodiester bond hydrolysis	-2.69359	-1.06867	8/88	415238,445388,492761,553029,553241,564388,793727,100003787	rpp40,rcl1,tbl3,rad50,bms1,tut1,gnl2,nhp2
7_Summary	KEGG Pathway	dre04110	Cell cycle	-11.9435	-9.11447	23/138	30678,57925,58025,192295,192302,192323,192333,192338,280649,286747,322060,323055,323883,327471,334315,337598,368316,393223,402991,403012,406813,554509,566831,30702,393946	pcna,cdc25b,ccnb1,ccna2,hdac1,mcm3,mcm7,mcm2,plk1,mcm5,ywhae1,ywhaba,cul1a,wee2,orc3,mcm4,ccnb2,fzr1a,gadd45ga,bub3,tfdp1a,orc1,rad21b,cpeb1b,gnai1
7_Member	KEGG Pathway	dre04110	Cell cycle	-11.9435	-9.11447	23/138	30678,57925,58025,192295,192302,192323,192333,192338,280649,286747,322060,323055,323883,327471,334315,337598,368316,393223,402991,403012,406813,554509,566831	pcna,cdc25b,ccnb1,ccna2,hdac1,mcm3,mcm7,mcm2,plk1,mcm5,ywhae1,ywhaba,cul1a,wee2,orc3,mcm4,ccnb2,fzr1a,gadd45ga,bub3,tfdp1a,orc1,rad21b
7_Member	KEGG Pathway	ko04110	Cell cycle	-11.9435	-9.11447	23/138	30678,57925,58025,192295,192302,192323,192333,192338,280649,286747,322060,323055,323883,327471,334315,337598,368316,393223,402991,403012,406813,554509,566831	pcna,cdc25b,ccnb1,ccna2,hdac1,mcm3,mcm7,mcm2,plk1,mcm5,ywhae1,ywhaba,cul1a,wee2,orc3,mcm4,ccnb2,fzr1a,gadd45ga,bub3,tfdp1a,orc1,rad21b
7_Member	WikiPathways	WP1393	Cell cycle	-8.35375	-5.9755	15/85	30678,57925,58025,192295,192302,192323,192338,280649,286747,334315,337598,368316,403012,406813,554509	pcna,cdc25b,ccnb1,ccna2,hdac1,mcm3,mcm2,plk1,mcm5,orc3,mcm4,ccnb2,bub3,tfdp1a,orc1
7_Member	KEGG Pathway	dre04914	Progesterone-mediated oocyte maturation	-2.22122	-0.682866	8/105	30702,57925,58025,192295,280649,368316,393223,393946	cpeb1b,cdc25b,ccnb1,ccna2,plk1,ccnb2,fzr1a,gnai1
7_Member	KEGG Pathway	ko04914	Progesterone-mediated oocyte maturation	-2.22122	-0.682866	8/105	30702,57925,58025,192295,280649,368316,393223,393946	cpeb1b,cdc25b,ccnb1,ccna2,plk1,ccnb2,fzr1a,gnai1
8_Summary	GO Biological Processes	GO:0006260	DNA replication	-10.6227	-8.02564	21/131	30678,30733,30740,192323,192333,192338,286747,321119,321289,334315,337598,386707,445819,449949,450061,494097,553496,554509,556995,563212,566787,553029,57925,58025,393313,566831	pcna,rrm2,rrm1,mcm3,mcm7,mcm2,mcm5,mcmbp,noc3l,orc3,mcm4,fen1,wdr18,ssrp1b,gins1,mgme1,top1l,orc1,lig1,chaf1a,cdt1,rad50,cdc25b,ccnb1,ube2nb,rad21b
8_Member	GO Biological Processes	GO:0006260	DNA replication	-10.6227	-8.02564	21/131	30678,30733,30740,192323,192333,192338,286747,321119,321289,334315,337598,386707,445819,449949,450061,494097,553496,554509,556995,563212,566787	pcna,rrm2,rrm1,mcm3,mcm7,mcm2,mcm5,mcmbp,noc3l,orc3,mcm4,fen1,wdr18,ssrp1b,gins1,mgme1,top1l,orc1,lig1,chaf1a,cdt1
8_Member	GO Biological Processes	GO:0006270	DNA replication initiation	-9.53828	-7.01027	10/25	192323,192333,192338,286747,321289,334315,337598,445819,554509,566787	mcm3,mcm7,mcm2,mcm5,noc3l,orc3,mcm4,wdr18,orc1,cdt1
8_Member	GO Biological Processes	GO:0033260	nuclear DNA replication	-9.19192	-6.70063	9/20	192323,192333,192338,286747,334315,337598,450061,556995,566787	mcm3,mcm7,mcm2,mcm5,orc3,mcm4,gins1,lig1,cdt1
8_Member	GO Biological Processes	GO:0044786	cell cycle DNA replication	-8.74049	-6.30425	9/22	192323,192333,192338,286747,334315,337598,450061,556995,566787	mcm3,mcm7,mcm2,mcm5,orc3,mcm4,gins1,lig1,cdt1
8_Member	GO Biological Processes	GO:0006261	DNA-dependent DNA replication	-8.50285	-6.11546	15/83	30678,192323,192333,192338,286747,321119,321289,334315,337598,445819,450061,494097,554509,556995,566787	pcna,mcm3,mcm7,mcm2,mcm5,mcmbp,noc3l,orc3,mcm4,wdr18,gins1,mgme1,orc1,lig1,cdt1
8_Member	GO Biological Processes	GO:0006267	pre-replicative complex assembly involved in nuclear cell cycle DNA replication	-7.63423	-5.3456	6/9	192323,192333,192338,286747,334315,337598	mcm3,mcm7,mcm2,mcm5,orc3,mcm4
8_Member	GO Biological Processes	GO:0036388	pre-replicative complex assembly	-7.63423	-5.3456	6/9	192323,192333,192338,286747,334315,337598	mcm3,mcm7,mcm2,mcm5,orc3,mcm4
8_Member	GO Biological Processes	GO:1902299	pre-replicative complex assembly involved in cell cycle DNA replication	-7.63423	-5.3456	6/9	192323,192333,192338,286747,334315,337598	mcm3,mcm7,mcm2,mcm5,orc3,mcm4
8_Member	GO Biological Processes	GO:0006271	DNA strand elongation involved in DNA replication	-6.12907	-4.01617	6/14	30678,192323,192333,337598,450061,556995	pcna,mcm3,mcm7,mcm4,gins1,lig1
8_Member	GO Biological Processes	GO:0022616	DNA strand elongation	-5.72232	-3.6563	6/16	30678,192323,192333,337598,450061,556995	pcna,mcm3,mcm7,mcm4,gins1,lig1
8_Member	WikiPathways	WP451	DNA Replication	-5.60968	-3.55451	8/35	30678,192323,192338,286747,334315,337598,554509,566787	pcna,mcm3,mcm2,mcm5,orc3,mcm4,orc1,cdt1
8_Member	KEGG Pathway	dre03030	DNA replication	-5.32174	-3.30758	8/38	30678,192323,192333,192338,286747,337598,386707,556995	pcna,mcm3,mcm7,mcm2,mcm5,mcm4,fen1,lig1
8_Member	KEGG Pathway	ko03030	DNA replication	-5.32174	-3.30758	8/38	30678,192323,192333,192338,286747,337598,386707,556995	pcna,mcm3,mcm7,mcm2,mcm5,mcm4,fen1,lig1
8_Member	GO Biological Processes	GO:0000727	double-strand break repair via break-induced replication	-4.9045	-2.94575	5/13	192323,192333,192338,286747,337598	mcm3,mcm7,mcm2,mcm5,mcm4
8_Member	GO Biological Processes	GO:1902969	mitotic DNA replication	-4.9045	-2.94575	5/13	192323,192338,337598,450061,556995	mcm3,mcm2,mcm4,gins1,lig1
8_Member	GO Biological Processes	GO:0032392	DNA geometric change	-4.46389	-2.57759	6/25	192323,192333,192338,286747,337598,553029	mcm3,mcm7,mcm2,mcm5,mcm4,rad50
8_Member	GO Biological Processes	GO:0032508	DNA duplex unwinding	-4.46389	-2.57759	6/25	192323,192333,192338,286747,337598,553029	mcm3,mcm7,mcm2,mcm5,mcm4,rad50
8_Member	Reactome Gene Sets	R-DRE-176187	Activation of ATR in response to replication stress	-3.67749	-1.91247	5/22	57925,192323,192338,334315,337598	cdc25b,mcm3,mcm2,orc3,mcm4
8_Member	Reactome Gene Sets	R-DRE-68962	Activation of the pre-replicative complex	-3.67749	-1.91247	5/22	192323,192338,334315,337598,566787	mcm3,mcm2,orc3,mcm4,cdt1
8_Member	GO Biological Processes	GO:1902292	cell cycle DNA replication initiation	-3.48516	-1.75201	3/6	192323,192338,337598	mcm3,mcm2,mcm4
8_Member	GO Biological Processes	GO:1902315	nuclear cell cycle DNA replication initiation	-3.48516	-1.75201	3/6	192323,192338,337598	mcm3,mcm2,mcm4
8_Member	GO Biological Processes	GO:1902975	mitotic DNA replication initiation	-3.48516	-1.75201	3/6	192323,192338,337598	mcm3,mcm2,mcm4
8_Member	WikiPathways	WP445	G1 to S cell cycle control	-3.23319	-1.54661	7/56	30678,58025,192323,192338,286747,334315,337598	pcna,ccnb1,mcm3,mcm2,mcm5,orc3,mcm4
8_Member	GO Biological Processes	GO:0006268	DNA unwinding involved in DNA replication	-2.74073	-1.10938	3/10	192333,192338,337598	mcm7,mcm2,mcm4
8_Member	GO Biological Processes	GO:0000724	double-strand break repair via homologous recombination	-2.07669	-0.561268	7/89	192323,192333,192338,286747,337598,393313,566831	mcm3,mcm7,mcm2,mcm5,mcm4,ube2nb,rad21b
8_Member	GO Biological Processes	GO:0000725	recombinational repair	-2.05104	-0.547593	7/90	192323,192333,192338,286747,337598,393313,566831	mcm3,mcm7,mcm2,mcm5,mcm4,ube2nb,rad21b
9_Summary	GO Biological Processes	GO:0006913	nucleocytoplasmic transport	-8.84989	-6.38147	17/104	192339,322969,325064,337461,378454,393973,394062,406860,436588,436607,449827,541444,562350,563392,569455,571621,777756,393618,405895,798429,327551,336063,393648,406827,436819,446119,447841,563359,30187,321051,323573,394087,436605,567078,777759,100536636	ddx19b,nup50,thoc5,nup35,aaas,rae1,tnpo3,ipo9,polr2d,kpna2,nutf2,nmd3,nup107,nup62l,kpnb3,nup153,nup98,pex13,tomm40l,timm23a,arl8,arf6a,rer1,nedd1,vapal,srp68,glmp,ap3d1,copg2,ap2m1a,arl4d,arl6ip1,stx5a,vps39,sytl1,stx2b
9_Member	GO Biological Processes	GO:0006913	nucleocytoplasmic transport	-8.84989	-6.38147	17/104	192339,322969,325064,337461,378454,393973,394062,406860,436588,436607,449827,541444,562350,563392,569455,571621,777756	ddx19b,nup50,thoc5,nup35,aaas,rae1,tnpo3,ipo9,polr2d,kpna2,nutf2,nmd3,nup107,nup62l,kpnb3,nup153,nup98
9_Member	GO Biological Processes	GO:0051169	nuclear transport	-8.84989	-6.38147	17/104	192339,322969,325064,337461,378454,393973,394062,406860,436588,436607,449827,541444,562350,563392,569455,571621,777756	ddx19b,nup50,thoc5,nup35,aaas,rae1,tnpo3,ipo9,polr2d,kpna2,nutf2,nmd3,nup107,nup62l,kpnb3,nup153,nup98
9_Member	GO Biological Processes	GO:0017038	protein import	-6.43852	-4.27113	13/87	322969,337461,393618,394062,405895,406860,436607,449827,562350,563392,569455,571621,798429	nup50,nup35,pex13,tnpo3,tomm40l,ipo9,kpna2,nutf2,nup107,nup62l,kpnb3,nup153,timm23a
9_Member	GO Biological Processes	GO:0006606	protein import into nucleus	-6.29365	-4.14264	10/50	322969,337461,394062,406860,436607,449827,562350,563392,569455,571621	nup50,nup35,tnpo3,ipo9,kpna2,nutf2,nup107,nup62l,kpnb3,nup153
9_Member	GO Biological Processes	GO:0051170	import into nucleus	-6.20894	-4.06853	10/51	322969,337461,394062,406860,436607,449827,562350,563392,569455,571621	nup50,nup35,tnpo3,ipo9,kpna2,nutf2,nup107,nup62l,kpnb3,nup153
9_Member	GO Biological Processes	GO:0034504	protein localization to nucleus	-5.59784	-3.54695	10/59	322969,337461,394062,406860,436607,449827,562350,563392,569455,571621	nup50,nup35,tnpo3,ipo9,kpna2,nutf2,nup107,nup62l,kpnb3,nup153
9_Member	GO Biological Processes	GO:0033365	protein localization to organelle	-3.97711	-2.17769	21/321	322969,327551,336063,337461,393618,393648,394062,405895,406827,406860,436607,436819,446119,447841,449827,562350,563359,563392,569455,571621,798429	nup50,arl8,arf6a,nup35,pex13,rer1,tnpo3,tomm40l,nedd1,ipo9,kpna2,vapal,srp68,glmp,nutf2,nup107,ap3d1,nup62l,kpnb3,nup153,timm23a
9_Member	GO Biological Processes	GO:0006886	intracellular protein transport	-3.83865	-2.05791	30/558	30187,192339,321051,322969,323573,325064,327551,336063,337461,393618,393973,394062,394087,405895,406860,436588,436605,436607,446119,449827,541444,562350,563359,563392,567078,569455,571621,777759,798429,100536636	copg2,ddx19b,ap2m1a,nup50,arl4d,thoc5,arl8,arf6a,nup35,pex13,rae1,tnpo3,arl6ip1,tomm40l,ipo9,polr2d,stx5a,kpna2,srp68,nutf2,nmd3,nup107,ap3d1,nup62l,vps39,kpnb3,nup153,sytl1,timm23a,stx2b
9_Member	GO Biological Processes	GO:0072594	establishment of protein localization to organelle	-3.67243	-1.90961	15/198	322969,337461,393618,394062,405895,406860,436607,446119,449827,562350,563359,563392,569455,571621,798429	nup50,nup35,pex13,tnpo3,tomm40l,ipo9,kpna2,srp68,nutf2,nup107,ap3d1,nup62l,kpnb3,nup153,timm23a
10_Summary	Reactome Gene Sets	R-DRE-69242	S Phase	-8.78355	-6.32649	17/105	30678,57925,192323,192338,323883,326687,327471,334315,337598,386707,393223,393941,403011,415202,565498,566787,566831,192302,406685,406813,30649,64278,393518,796450,799058,322060,553029,30265,557208,30428,405852,553758,327204,550516,30445,321852,403012,321051,323197,334190,394041,406681,436628,553341,561788,567333,692325,767754,606498,406372,406622,567119	pcna,cdc25b,mcm3,mcm2,cul1a,psma4,wee2,orc3,mcm4,fen1,fzr1a,psmc2,psma5,psmd4a,ube2s,cdt1,rad21b,hdac1,ppp2r1ba,tfdp1a,psme3,psmb7,psmd2,adrm1,psmd14,ywhae1,rad50,ctnnb1,ppp2r5cb,csnk2b,gatad2ab,usp7,rac1a,creb1b,brd2a,snw1,bub3,ap2m1a,racgap1,spsb1,cbll1,actr1b,thop1,lmo7a,kif22,ctso,ube2wb,cenpe,pabpc1a,wdr5,dcun1d5,fem1b
10_Member	Reactome Gene Sets	R-DRE-69242	S Phase	-8.78355	-6.32649	17/105	30678,57925,192323,192338,323883,326687,327471,334315,337598,386707,393223,393941,403011,415202,565498,566787,566831	pcna,cdc25b,mcm3,mcm2,cul1a,psma4,wee2,orc3,mcm4,fen1,fzr1a,psmc2,psma5,psmd4a,ube2s,cdt1,rad21b
10_Member	Reactome Gene Sets	R-DRE-69239	Synthesis of DNA	-7.64519	-5.3456	14/82	30678,192323,192338,323883,326687,334315,337598,386707,393223,393941,403011,415202,565498,566787	pcna,mcm3,mcm2,cul1a,psma4,orc3,mcm4,fen1,fzr1a,psmc2,psma5,psmd4a,ube2s,cdt1
10_Member	Reactome Gene Sets	R-DRE-453279	Mitotic G1 phase and G1/S transition	-7.54284	-5.26868	15/97	57925,192302,192323,192338,323883,326687,327471,334315,337598,393941,403011,406685,406813,415202,566787	cdc25b,hdac1,mcm3,mcm2,cul1a,psma4,wee2,orc3,mcm4,psmc2,psma5,ppp2r1ba,tfdp1a,psmd4a,cdt1
10_Member	Reactome Gene Sets	R-DRE-69306	DNA Replication	-7.24071	-5.01374	14/88	30678,192323,192338,323883,326687,334315,337598,386707,393223,393941,403011,415202,565498,566787	pcna,mcm3,mcm2,cul1a,psma4,orc3,mcm4,fen1,fzr1a,psmc2,psma5,psmd4a,ube2s,cdt1
10_Member	Reactome Gene Sets	R-DRE-69206	G1/S Transition	-6.81259	-4.61643	13/81	57925,192323,192338,323883,326687,327471,334315,337598,393941,403011,406685,415202,566787	cdc25b,mcm3,mcm2,cul1a,psma4,wee2,orc3,mcm4,psmc2,psma5,ppp2r1ba,psmd4a,cdt1
10_Member	Reactome Gene Sets	R-DRE-69052	Switching of origins to a post-replicative state	-6.80243	-4.61217	12/68	192323,192338,323883,326687,334315,337598,393223,393941,403011,415202,565498,566787	mcm3,mcm2,cul1a,psma4,orc3,mcm4,fzr1a,psmc2,psma5,psmd4a,ube2s,cdt1
10_Member	Reactome Gene Sets	R-DRE-68949	Orc1 removal from chromatin	-6.12627	-4.01617	10/52	192323,192338,323883,326687,334315,337598,393941,403011,415202,566787	mcm3,mcm2,cul1a,psma4,orc3,mcm4,psmc2,psma5,psmd4a,cdt1
10_Member	Reactome Gene Sets	R-DRE-68867	Assembly of the pre-replicative complex	-5.47308	-3.43062	9/48	192323,192338,326687,334315,337598,393941,403011,415202,566787	mcm3,mcm2,psma4,orc3,mcm4,psmc2,psma5,psmd4a,cdt1
10_Member	KEGG Pathway	dre03050	Proteasome	-4.89803	-2.94575	9/56	30649,64278,326687,393518,393941,403011,415202,796450,799058	psme3,psmb7,psma4,psmd2,psmc2,psma5,psmd4a,adrm1,psmd14
10_Member	KEGG Pathway	ko03050	Proteasome	-4.89803	-2.94575	9/56	30649,64278,326687,393518,393941,403011,415202,796450,799058	psme3,psmb7,psma4,psmd2,psmc2,psma5,psmd4a,adrm1,psmd14
10_Member	Reactome Gene Sets	R-DRE-69002	DNA Replication Pre-Initiation	-4.58819	-2.68404	9/61	192323,192338,326687,334315,337598,393941,403011,415202,566787	mcm3,mcm2,psma4,orc3,mcm4,psmc2,psma5,psmd4a,cdt1
10_Member	Reactome Gene Sets	R-DRE-69481	G2/M Checkpoints	-4.46723	-2.57759	12/112	57925,192323,192338,322060,326687,327471,334315,337598,393941,403011,415202,553029	cdc25b,mcm3,mcm2,ywhae1,psma4,wee2,orc3,mcm4,psmc2,psma5,psmd4a,rad50
10_Member	Reactome Gene Sets	R-DRE-69656	Cyclin A:Cdk2-associated events at S phase entry	-4.03614	-2.21796	8/56	57925,323883,326687,327471,393223,393941,403011,415202	cdc25b,cul1a,psma4,wee2,fzr1a,psmc2,psma5,psmd4a
10_Member	Reactome Gene Sets	R-DRE-195253	Degradation of beta-catenin by the destruction complex	-3.92566	-2.13099	8/58	30265,323883,326687,393941,403011,406685,415202,557208	ctnnb1,cul1a,psma4,psmc2,psma5,ppp2r1ba,psmd4a,ppp2r5cb
10_Member	Reactome Gene Sets	R-DRE-69202	Cyclin E associated events during G1/S transition	-3.28152	-1.57806	7/55	57925,323883,326687,327471,393941,403011,415202	cdc25b,cul1a,psma4,wee2,psmc2,psma5,psmd4a
10_Member	Reactome Gene Sets	R-DRE-6807070	PTEN Regulation	-3.26747	-1.56592	8/72	30428,192302,326687,393941,403011,405852,415202,553758	csnk2b,hdac1,psma4,psmc2,psma5,gatad2ab,psmd4a,usp7
10_Member	Reactome Gene Sets	R-DRE-1257604	PIP3 activates AKT signaling	-3.26004	-1.56038	12/150	30428,192302,326687,327204,393941,403011,405852,406685,415202,550516,553758,557208	csnk2b,hdac1,psma4,rac1a,psmc2,psma5,gatad2ab,ppp2r1ba,psmd4a,creb1b,usp7,ppp2r5cb
10_Member	Reactome Gene Sets	R-DRE-8878159	Transcriptional regulation by RUNX3	-3.23319	-1.54661	7/56	30265,30445,321852,326687,393941,403011,415202	ctnnb1,brd2a,snw1,psma4,psmc2,psma5,psmd4a
10_Member	Reactome Gene Sets	R-DRE-68827	CDT1 association with the CDC6:ORC:origin complex	-3.09845	-1.41975	6/43	326687,334315,393941,403011,415202,566787	psma4,orc3,psmc2,psma5,psmd4a,cdt1
10_Member	Reactome Gene Sets	R-DRE-174143	APC/C-mediated degradation of cell cycle proteins	-2.9646	-1.31165	7/62	326687,393223,393941,403011,403012,415202,565498	psma4,fzr1a,psmc2,psma5,bub3,psmd4a,ube2s
10_Member	Reactome Gene Sets	R-DRE-453276	Regulation of mitotic cell cycle	-2.9646	-1.31165	7/62	326687,393223,393941,403011,403012,415202,565498	psma4,fzr1a,psmc2,psma5,bub3,psmd4a,ube2s
10_Member	Reactome Gene Sets	R-DRE-9006925	Intracellular signaling by second messengers	-2.78535	-1.14747	12/170	30428,192302,326687,327204,393941,403011,405852,406685,415202,550516,553758,557208	csnk2b,hdac1,psma4,rac1a,psmc2,psma5,gatad2ab,ppp2r1ba,psmd4a,creb1b,usp7,ppp2r5cb
10_Member	Reactome Gene Sets	R-DRE-174084	Autodegradation of Cdh1 by Cdh1:APC/C	-2.74863	-1.11402	6/50	326687,393223,393941,403011,415202,565498	psma4,fzr1a,psmc2,psma5,psmd4a,ube2s
10_Member	Reactome Gene Sets	R-DRE-174178	APC/C:Cdh1 mediated degradation of Cdc20 and other APC/C:Cdh1 targeted proteins in late mitosis/early G1	-2.5347	-0.926996	6/55	326687,393223,393941,403011,415202,565498	psma4,fzr1a,psmc2,psma5,psmd4a,ube2s
10_Member	Reactome Gene Sets	R-DRE-174184	Cdc20:Phospho-APC/C mediated degradation of Cyclin A	-2.5347	-0.926996	6/55	326687,393941,403011,403012,415202,565498	psma4,psmc2,psma5,bub3,psmd4a,ube2s
10_Member	Reactome Gene Sets	R-DRE-69017	CDK-mediated phosphorylation and removal of Cdc6	-2.5347	-0.926996	6/55	326687,393223,393941,403011,415202,565498	psma4,fzr1a,psmc2,psma5,psmd4a,ube2s
10_Member	Reactome Gene Sets	R-DRE-1280218	Adaptive Immune System	-2.51375	-0.909107	21/417	321051,323197,323883,326687,327204,334190,393223,393941,394041,403011,406681,406685,415202,436628,553341,557208,561788,565498,567333,692325,767754	ap2m1a,racgap1,cul1a,psma4,rac1a,spsb1,fzr1a,psmc2,cbll1,psma5,actr1b,ppp2r1ba,psmd4a,thop1,lmo7a,ppp2r5cb,kif22,ube2s,ctso,ube2wb,cenpe
10_Member	Reactome Gene Sets	R-DRE-69601	Ubiquitin Mediated Degradation of Phosphorylated Cdc25A	-2.49496	-0.903141	5/39	57925,326687,393941,403011,415202	cdc25b,psma4,psmc2,psma5,psmd4a
10_Member	Reactome Gene Sets	R-DRE-69610	p53-Independent DNA Damage Response	-2.49496	-0.903141	5/39	57925,326687,393941,403011,415202	cdc25b,psma4,psmc2,psma5,psmd4a
10_Member	Reactome Gene Sets	R-DRE-69613	p53-Independent G1/S DNA damage checkpoint	-2.49496	-0.903141	5/39	57925,326687,393941,403011,415202	cdc25b,psma4,psmc2,psma5,psmd4a
10_Member	Reactome Gene Sets	R-DRE-179419	APC:Cdc20 mediated degradation of cell cycle proteins prior to satisfation of the cell cycle checkpoint	-2.4949	-0.903141	6/56	326687,393941,403011,403012,415202,565498	psma4,psmc2,psma5,bub3,psmd4a,ube2s
10_Member	Reactome Gene Sets	R-DRE-176409	APC/C:Cdc20 mediated degradation of mitotic proteins	-2.45601	-0.869275	6/57	326687,393941,403011,403012,415202,565498	psma4,psmc2,psma5,bub3,psmd4a,ube2s
10_Member	Reactome Gene Sets	R-DRE-176814	Activation of APC/C and APC/C:Cdc20 mediated degradation of mitotic proteins	-2.45601	-0.869275	6/57	326687,393941,403011,403012,415202,565498	psma4,psmc2,psma5,bub3,psmd4a,ube2s
10_Member	Reactome Gene Sets	R-DRE-5610780	Degradation of GLI1 by the proteasome	-2.44616	-0.862345	5/40	323883,326687,393941,403011,415202	cul1a,psma4,psmc2,psma5,psmd4a
10_Member	Reactome Gene Sets	R-DRE-8939902	Regulation of RUNX2 expression and activity	-2.44616	-0.862345	5/40	323883,326687,393941,403011,415202	cul1a,psma4,psmc2,psma5,psmd4a
10_Member	Reactome Gene Sets	R-DRE-450408	AUF1 (hnRNP D0) binds and destabilizes mRNA	-2.39886	-0.82225	5/41	326687,393941,403011,415202,606498	psma4,psmc2,psma5,psmd4a,pabpc1a
10_Member	Reactome Gene Sets	R-DRE-8854050	FBXL7 down-regulates AURKA during mitotic entry and in early mitosis	-2.39886	-0.82225	5/41	323883,326687,393941,403011,415202	cul1a,psma4,psmc2,psma5,psmd4a
10_Member	Reactome Gene Sets	R-DRE-983168	Antigen processing: Ubiquitination & Proteasome degradation	-2.24625	-0.701312	12/198	323883,326687,334190,393223,393941,394041,403011,415202,436628,553341,565498,692325	cul1a,psma4,spsb1,fzr1a,psmc2,cbll1,psma5,psmd4a,thop1,lmo7a,ube2s,ube2wb
10_Member	Reactome Gene Sets	R-DRE-8951664	Neddylation	-2.23511	-0.694136	10/150	323883,326687,334190,393941,403011,406372,406622,415202,553341,567119	cul1a,psma4,spsb1,psmc2,psma5,wdr5,dcun1d5,psmd4a,lmo7a,fem1b
10_Member	Reactome Gene Sets	R-DRE-5610785	GLI3 is processed to GLI3R by the proteasome	-2.18244	-0.65315	5/46	323883,326687,393941,403011,415202	cul1a,psma4,psmc2,psma5,psmd4a
10_Member	Reactome Gene Sets	R-DRE-9707587	Regulation of HMOX1 expression and activity	-2.18244	-0.65315	5/46	323883,326687,393941,403011,415202	cul1a,psma4,psmc2,psma5,psmd4a
10_Member	Reactome Gene Sets	R-DRE-187577	SCF(Skp2)-mediated degradation of p27/p21	-2.14273	-0.618618	5/47	323883,326687,393941,403011,415202	cul1a,psma4,psmc2,psma5,psmd4a
10_Member	Reactome Gene Sets	R-DRE-195721	Signaling by WNT	-2.11378	-0.592115	12/206	30265,30428,192302,321051,323883,326687,327204,393941,403011,406685,415202,557208	ctnnb1,csnk2b,hdac1,ap2m1a,cul1a,psma4,rac1a,psmc2,psma5,ppp2r1ba,psmd4a,ppp2r5cb
10_Member	Reactome Gene Sets	R-DRE-69615	G1/S DNA Damage Checkpoints	-2.1041	-0.58619	5/48	57925,326687,393941,403011,415202	cdc25b,psma4,psmc2,psma5,psmd4a
10_Member	Reactome Gene Sets	R-DRE-8878166	Transcriptional regulation by RUNX2	-2.06649	-0.553541	5/49	323883,326687,393941,403011,415202	cul1a,psma4,psmc2,psma5,psmd4a
10_Member	Reactome Gene Sets	R-DRE-4086400	PCP/CE pathway	-2.04958	-0.547593	6/69	321051,326687,327204,393941,403011,415202	ap2m1a,psma4,rac1a,psmc2,psma5,psmd4a
11_Summary	Reactome Gene Sets	R-DRE-74160	Gene expression (Transcription)	-8.66989	-6.24388	43/603	30265,30428,30430,30445,30678,57925,58013,192302,192311,321852,322060,323883,324048,325637,326687,327568,337461,378454,393941,393973,403011,405852,406372,406440,406685,406788,406813,406815,415202,436782,445300,448949,449949,553029,553758,557208,558760,562350,571621,751629,777756,100535764,107966129	ctnnb1,csnk2b,dnmt1,brd2a,pcna,cdc25b,noc2l,hdac1,srrt,snw1,ywhae1,cul1a,cnot6a,nr2f6a,psma4,ccnt2a,nup35,aaas,psmc2,rae1,psma5,gatad2ab,wdr5,prkag1,ppp2r1ba,cnot8,tfdp1a,aebp2,psmd4a,supt4h1,meaf6,cnot1,ssrp1b,rad50,usp7,ppp2r5cb,taf15,nup107,nup153,kmt5aa,nup98,ago4,tpx2
11_Member	Reactome Gene Sets	R-DRE-74160	Gene expression (Transcription)	-8.66989	-6.24388	43/603	30265,30428,30430,30445,30678,57925,58013,192302,192311,321852,322060,323883,324048,325637,326687,327568,337461,378454,393941,393973,403011,405852,406372,406440,406685,406788,406813,406815,415202,436782,445300,448949,449949,553029,553758,557208,558760,562350,571621,751629,777756,100535764,107966129	ctnnb1,csnk2b,dnmt1,brd2a,pcna,cdc25b,noc2l,hdac1,srrt,snw1,ywhae1,cul1a,cnot6a,nr2f6a,psma4,ccnt2a,nup35,aaas,psmc2,rae1,psma5,gatad2ab,wdr5,prkag1,ppp2r1ba,cnot8,tfdp1a,aebp2,psmd4a,supt4h1,meaf6,cnot1,ssrp1b,rad50,usp7,ppp2r5cb,taf15,nup107,nup153,kmt5aa,nup98,ago4,tpx2
11_Member	Reactome Gene Sets	R-DRE-3700989	Transcriptional Regulation by TP53	-7.33099	-5.09105	22/215	30428,30678,57925,58013,192302,322060,324048,327568,405852,406440,406685,406788,436782,445300,448949,449949,553029,553758,557208,558760,751629,107966129	csnk2b,pcna,cdc25b,noc2l,hdac1,ywhae1,cnot6a,ccnt2a,gatad2ab,prkag1,ppp2r1ba,cnot8,supt4h1,meaf6,cnot1,ssrp1b,rad50,usp7,ppp2r5cb,taf15,kmt5aa,tpx2
11_Member	Reactome Gene Sets	R-DRE-5633007	Regulation of TP53 Activity	-6.20988	-4.06853	14/106	30428,58013,192302,405852,406440,406685,445300,449949,553029,553758,557208,558760,751629,107966129	csnk2b,noc2l,hdac1,gatad2ab,prkag1,ppp2r1ba,meaf6,ssrp1b,rad50,usp7,ppp2r5cb,taf15,kmt5aa,tpx2
11_Member	Reactome Gene Sets	R-DRE-212436	Generic Transcription Pathway	-6.00844	-3.90799	33/500	30265,30428,30445,30678,57925,58013,192302,321852,322060,323883,324048,325637,326687,327568,393941,403011,405852,406372,406440,406685,406788,406813,415202,436782,445300,448949,449949,553029,553758,557208,558760,751629,107966129	ctnnb1,csnk2b,brd2a,pcna,cdc25b,noc2l,hdac1,snw1,ywhae1,cul1a,cnot6a,nr2f6a,psma4,ccnt2a,psmc2,psma5,gatad2ab,wdr5,prkag1,ppp2r1ba,cnot8,tfdp1a,psmd4a,supt4h1,meaf6,cnot1,ssrp1b,rad50,usp7,ppp2r5cb,taf15,kmt5aa,tpx2
11_Member	Reactome Gene Sets	R-DRE-73857	RNA Polymerase II Transcription	-5.75063	-3.67791	34/538	30265,30428,30445,30678,57925,58013,192302,192311,321852,322060,323883,324048,325637,326687,327568,393941,403011,405852,406372,406440,406685,406788,406813,415202,436782,445300,448949,449949,553029,553758,557208,558760,751629,107966129	ctnnb1,csnk2b,brd2a,pcna,cdc25b,noc2l,hdac1,srrt,snw1,ywhae1,cul1a,cnot6a,nr2f6a,psma4,ccnt2a,psmc2,psma5,gatad2ab,wdr5,prkag1,ppp2r1ba,cnot8,tfdp1a,psmd4a,supt4h1,meaf6,cnot1,ssrp1b,rad50,usp7,ppp2r5cb,taf15,kmt5aa,tpx2
11_Member	Reactome Gene Sets	R-DRE-6804756	Regulation of TP53 Activity through Phosphorylation	-2.9646	-1.31165	7/62	30428,58013,406440,449949,553029,558760,107966129	csnk2b,noc2l,prkag1,ssrp1b,rad50,taf15,tpx2
12_Summary	GO Biological Processes	GO:0043604	amide biosynthetic process	-8.13644	-5.76913	38/514	30516,30702,30967,266989,280647,323453,326846,327220,334234,334307,335839,336613,337070,378721,393180,393725,393961,406341,406788,436588,445090,447860,447945,448949,541411,541523,550549,553981,556193,567819,572435,606498,692329,751681,100142645,100150288,100330276,100535764,436628,561390,406829,192311,326663,334446,394176,555643,562846	eef1a1l1,cpeb1b,igf2bp3,etf1b,kars1,eif4g2a,cnbpa,fxr1,eif3c,zc3h15,cnbpb,cyfip1,rars1,gtpbp1,fxr2,rps7,tcea2,caprin1b,cnot8,polr2d,caprin1a,acsl5,mrpl17,cnot1,eif4enif1,eif4e2,eif4e1c,sptlc1,sgms2a,mrpl37,eif4g1a,pabpc1a,farsa,mrps9,mrpl22,elovl6l,tars3,ago4,thop1,ide,far1,srrt,syncrip,heatr1,pum1,hnrnpm,zc3h14
12_Member	GO Biological Processes	GO:0043604	amide biosynthetic process	-8.13644	-5.76913	38/514	30516,30702,30967,266989,280647,323453,326846,327220,334234,334307,335839,336613,337070,378721,393180,393725,393961,406341,406788,436588,445090,447860,447945,448949,541411,541523,550549,553981,556193,567819,572435,606498,692329,751681,100142645,100150288,100330276,100535764	eef1a1l1,cpeb1b,igf2bp3,etf1b,kars1,eif4g2a,cnbpa,fxr1,eif3c,zc3h15,cnbpb,cyfip1,rars1,gtpbp1,fxr2,rps7,tcea2,caprin1b,cnot8,polr2d,caprin1a,acsl5,mrpl17,cnot1,eif4enif1,eif4e2,eif4e1c,sptlc1,sgms2a,mrpl37,eif4g1a,pabpc1a,farsa,mrps9,mrpl22,elovl6l,tars3,ago4
12_Member	GO Biological Processes	GO:0006412	translation	-8.12965	-5.76913	34/427	30516,30702,30967,266989,280647,323453,326846,327220,334234,334307,335839,336613,337070,378721,393180,393725,393961,406341,406788,436588,445090,447945,448949,541411,541523,550549,567819,572435,606498,692329,751681,100142645,100330276,100535764	eef1a1l1,cpeb1b,igf2bp3,etf1b,kars1,eif4g2a,cnbpa,fxr1,eif3c,zc3h15,cnbpb,cyfip1,rars1,gtpbp1,fxr2,rps7,tcea2,caprin1b,cnot8,polr2d,caprin1a,mrpl17,cnot1,eif4enif1,eif4e2,eif4e1c,mrpl37,eif4g1a,pabpc1a,farsa,mrps9,mrpl22,tars3,ago4
12_Member	GO Biological Processes	GO:0043043	peptide biosynthetic process	-8.00284	-5.65936	34/432	30516,30702,30967,266989,280647,323453,326846,327220,334234,334307,335839,336613,337070,378721,393180,393725,393961,406341,406788,436588,445090,447945,448949,541411,541523,550549,567819,572435,606498,692329,751681,100142645,100330276,100535764	eef1a1l1,cpeb1b,igf2bp3,etf1b,kars1,eif4g2a,cnbpa,fxr1,eif3c,zc3h15,cnbpb,cyfip1,rars1,gtpbp1,fxr2,rps7,tcea2,caprin1b,cnot8,polr2d,caprin1a,mrpl17,cnot1,eif4enif1,eif4e2,eif4e1c,mrpl37,eif4g1a,pabpc1a,farsa,mrps9,mrpl22,tars3,ago4
12_Member	GO Biological Processes	GO:0006518	peptide metabolic process	-7.2888	-5.05539	36/507	30516,30702,30967,266989,280647,323453,326846,327220,334234,334307,335839,336613,337070,378721,393180,393725,393961,406341,406788,436588,436628,445090,447945,448949,541411,541523,550549,561390,567819,572435,606498,692329,751681,100142645,100330276,100535764	eef1a1l1,cpeb1b,igf2bp3,etf1b,kars1,eif4g2a,cnbpa,fxr1,eif3c,zc3h15,cnbpb,cyfip1,rars1,gtpbp1,fxr2,rps7,tcea2,caprin1b,cnot8,polr2d,thop1,caprin1a,mrpl17,cnot1,eif4enif1,eif4e2,eif4e1c,ide,mrpl37,eif4g1a,pabpc1a,farsa,mrps9,mrpl22,tars3,ago4
12_Member	GO Biological Processes	GO:0043603	cellular amide metabolic process	-6.34103	-4.18463	41/677	30516,30702,30967,266989,280647,323453,326846,327220,334234,334307,335839,336613,337070,378721,393180,393725,393961,406341,406788,406829,436588,436628,445090,447860,447945,448949,541411,541523,550549,553981,556193,561390,567819,572435,606498,692329,751681,100142645,100150288,100330276,100535764	eef1a1l1,cpeb1b,igf2bp3,etf1b,kars1,eif4g2a,cnbpa,fxr1,eif3c,zc3h15,cnbpb,cyfip1,rars1,gtpbp1,fxr2,rps7,tcea2,caprin1b,cnot8,far1,polr2d,thop1,caprin1a,acsl5,mrpl17,cnot1,eif4enif1,eif4e2,eif4e1c,sptlc1,sgms2a,ide,mrpl37,eif4g1a,pabpc1a,farsa,mrps9,mrpl22,elovl6l,tars3,ago4
12_Member	GO Biological Processes	GO:0006417	regulation of translation	-5.3606	-3.32641	15/142	30702,30967,326846,327220,335839,336613,393180,406341,406788,436588,445090,448949,541411,606498,100535764	cpeb1b,igf2bp3,cnbpa,fxr1,cnbpb,cyfip1,fxr2,caprin1b,cnot8,polr2d,caprin1a,cnot1,eif4enif1,pabpc1a,ago4
12_Member	GO Biological Processes	GO:0034248	regulation of cellular amide metabolic process	-5.13869	-3.15474	15/148	30702,30967,326846,327220,335839,336613,393180,406341,406788,436588,445090,448949,541411,606498,100535764	cpeb1b,igf2bp3,cnbpa,fxr1,cnbpb,cyfip1,fxr2,caprin1b,cnot8,polr2d,caprin1a,cnot1,eif4enif1,pabpc1a,ago4
12_Member	GO Biological Processes	GO:0010608	posttranscriptional regulation of gene expression	-4.77246	-2.84733	21/283	30702,30967,192311,326663,326846,327220,334446,335839,336613,393180,394176,406341,406788,436588,445090,448949,541411,555643,562846,606498,100535764	cpeb1b,igf2bp3,srrt,syncrip,cnbpa,fxr1,heatr1,cnbpb,cyfip1,fxr2,pum1,caprin1b,cnot8,polr2d,caprin1a,cnot1,eif4enif1,hnrnpm,zc3h14,pabpc1a,ago4
12_Member	GO Biological Processes	GO:0017148	negative regulation of translation	-4.53003	-2.63191	9/62	30702,327220,393180,406341,406788,445090,448949,541411,100535764	cpeb1b,fxr1,fxr2,caprin1b,cnot8,caprin1a,cnot1,eif4enif1,ago4
12_Member	GO Biological Processes	GO:0034249	negative regulation of cellular amide metabolic process	-4.3624	-2.49324	9/65	30702,327220,393180,406341,406788,445090,448949,541411,100535764	cpeb1b,fxr1,fxr2,caprin1b,cnot8,caprin1a,cnot1,eif4enif1,ago4
13_Summary	GO Biological Processes	GO:0044265	cellular macromolecule catabolic process	-7.96179	-5.62658	43/637	30649,58090,64278,266989,321940,322007,322181,323883,324048,326663,326687,327220,327239,334065,334190,334446,335736,386707,393180,393223,393536,394176,403011,406350,406788,415202,436588,448949,492805,553758,555643,559439,561390,562846,564632,565498,566106,567333,692325,791461,796450,799058,100009659,393518,393941	psme3,trpc4apa,psmb7,etf1b,xrn2,usp1,fbxl5,cul1a,cnot6a,syncrip,psma4,fxr1,usp36,rnf146,spsb1,heatr1,usp14,fen1,fxr2,fzr1a,rad23b,pum1,psma5,uhrf1,cnot8,psmd4a,polr2d,cnot1,nsfl1c,usp7,hnrnpm,huwe1,ide,zc3h14,usp10,ube2s,dis3l2,ctso,ube2wb,parn,adrm1,psmd14,patl1,psmd2,psmc2
13_Member	GO Biological Processes	GO:0044265	cellular macromolecule catabolic process	-7.96179	-5.62658	43/637	30649,58090,64278,266989,321940,322007,322181,323883,324048,326663,326687,327220,327239,334065,334190,334446,335736,386707,393180,393223,393536,394176,403011,406350,406788,415202,436588,448949,492805,553758,555643,559439,561390,562846,564632,565498,566106,567333,692325,791461,796450,799058,100009659	psme3,trpc4apa,psmb7,etf1b,xrn2,usp1,fbxl5,cul1a,cnot6a,syncrip,psma4,fxr1,usp36,rnf146,spsb1,heatr1,usp14,fen1,fxr2,fzr1a,rad23b,pum1,psma5,uhrf1,cnot8,psmd4a,polr2d,cnot1,nsfl1c,usp7,hnrnpm,huwe1,ide,zc3h14,usp10,ube2s,dis3l2,ctso,ube2wb,parn,adrm1,psmd14,patl1
13_Member	GO Biological Processes	GO:0009057	macromolecule catabolic process	-7.50705	-5.23995	45/709	30649,58090,64278,266989,321940,322007,322181,323883,324048,326663,326687,327220,327239,334065,334190,334446,335736,386707,393180,393223,393518,393536,393941,394176,403011,406350,406788,415202,436588,448949,492805,553758,555643,559439,561390,562846,564632,565498,566106,567333,692325,791461,796450,799058,100009659	psme3,trpc4apa,psmb7,etf1b,xrn2,usp1,fbxl5,cul1a,cnot6a,syncrip,psma4,fxr1,usp36,rnf146,spsb1,heatr1,usp14,fen1,fxr2,fzr1a,psmd2,rad23b,psmc2,pum1,psma5,uhrf1,cnot8,psmd4a,polr2d,cnot1,nsfl1c,usp7,hnrnpm,huwe1,ide,zc3h14,usp10,ube2s,dis3l2,ctso,ube2wb,parn,adrm1,psmd14,patl1
13_Member	GO Biological Processes	GO:0030163	protein catabolic process	-3.64417	-1.88571	28/519	30649,58090,64278,322007,322181,323883,326687,327239,334065,334190,335736,393223,393518,393536,393941,403011,406350,415202,492805,553758,559439,561390,564632,565498,567333,692325,796450,799058	psme3,trpc4apa,psmb7,usp1,fbxl5,cul1a,psma4,usp36,rnf146,spsb1,usp14,fzr1a,psmd2,rad23b,psmc2,psma5,uhrf1,psmd4a,nsfl1c,usp7,huwe1,ide,usp10,ube2s,ctso,ube2wb,adrm1,psmd14
13_Member	GO Biological Processes	GO:0051603	proteolysis involved in cellular protein catabolic process	-3.61915	-1.86502	26/468	30649,58090,64278,322007,322181,323883,326687,327239,334065,334190,335736,393223,393536,403011,406350,415202,492805,553758,559439,561390,564632,565498,567333,692325,796450,799058	psme3,trpc4apa,psmb7,usp1,fbxl5,cul1a,psma4,usp36,rnf146,spsb1,usp14,fzr1a,rad23b,psma5,uhrf1,psmd4a,nsfl1c,usp7,huwe1,ide,usp10,ube2s,ctso,ube2wb,adrm1,psmd14
13_Member	GO Biological Processes	GO:0044257	cellular protein catabolic process	-3.56196	-1.81423	26/472	30649,58090,64278,322007,322181,323883,326687,327239,334065,334190,335736,393223,393536,403011,406350,415202,492805,553758,559439,561390,564632,565498,567333,692325,796450,799058	psme3,trpc4apa,psmb7,usp1,fbxl5,cul1a,psma4,usp36,rnf146,spsb1,usp14,fzr1a,rad23b,psma5,uhrf1,psmd4a,nsfl1c,usp7,huwe1,ide,usp10,ube2s,ctso,ube2wb,adrm1,psmd14
13_Member	GO Biological Processes	GO:0043632	modification-dependent macromolecule catabolic process	-3.51618	-1.77266	24/423	58090,64278,322007,322181,323883,326687,327239,334065,334190,335736,393223,393536,403011,406350,415202,492805,553758,559439,564632,565498,566106,692325,796450,799058	trpc4apa,psmb7,usp1,fbxl5,cul1a,psma4,usp36,rnf146,spsb1,usp14,fzr1a,rad23b,psma5,uhrf1,psmd4a,nsfl1c,usp7,huwe1,usp10,ube2s,dis3l2,ube2wb,adrm1,psmd14
13_Member	GO Biological Processes	GO:0006511	ubiquitin-dependent protein catabolic process	-3.39877	-1.67575	23/405	58090,64278,322007,322181,323883,326687,327239,334065,334190,335736,393223,393536,403011,406350,415202,492805,553758,559439,564632,565498,692325,796450,799058	trpc4apa,psmb7,usp1,fbxl5,cul1a,psma4,usp36,rnf146,spsb1,usp14,fzr1a,rad23b,psma5,uhrf1,psmd4a,nsfl1c,usp7,huwe1,usp10,ube2s,ube2wb,adrm1,psmd14
13_Member	GO Biological Processes	GO:0019941	modification-dependent protein catabolic process	-3.23755	-1.54661	23/416	58090,64278,322007,322181,323883,326687,327239,334065,334190,335736,393223,393536,403011,406350,415202,492805,553758,559439,564632,565498,692325,796450,799058	trpc4apa,psmb7,usp1,fbxl5,cul1a,psma4,usp36,rnf146,spsb1,usp14,fzr1a,rad23b,psma5,uhrf1,psmd4a,nsfl1c,usp7,huwe1,usp10,ube2s,ube2wb,adrm1,psmd14
13_Member	GO Biological Processes	GO:0010498	proteasomal protein catabolic process	-2.40997	-0.830487	15/264	30649,64278,322181,323883,326687,334190,393223,393536,403011,415202,492805,559439,565498,692325,799058	psme3,psmb7,fbxl5,cul1a,psma4,spsb1,fzr1a,rad23b,psma5,psmd4a,nsfl1c,huwe1,ube2s,ube2wb,psmd14
13_Member	GO Biological Processes	GO:0043161	proteasome-mediated ubiquitin-dependent protein catabolic process	-2.26032	-0.714055	14/248	64278,322181,323883,326687,334190,393223,393536,403011,415202,492805,559439,565498,692325,799058	psmb7,fbxl5,cul1a,psma4,spsb1,fzr1a,rad23b,psma5,psmd4a,nsfl1c,huwe1,ube2s,ube2wb,psmd14
14_Summary	GO Biological Processes	GO:0006259	DNA metabolic process	-7.75282	-5.43369	35/464	30430,30678,192323,192333,192338,260437,286747,321289,321544,322007,334315,334627,337598,386707,386762,393253,393313,393536,406350,445819,449949,450061,494097,541348,553029,553328,553496,554509,556995,559439,563212,566787,566831,692325,100003787,327220,334202,393180,564632,571727,100002184,100004402	dnmt1,pcna,mcm3,mcm7,mcm2,msh6,mcm5,noc3l,prpf19,usp1,orc3,ubr5,mcm4,fen1,apc,neil1,ube2nb,rad23b,uhrf1,wdr18,ssrp1b,gins1,mgme1,bccip,rad50,hells,top1l,orc1,lig1,huwe1,chaf1a,cdt1,rad21b,ube2wb,nhp2,fxr1,plk3,fxr2,usp10,baz1b,hpf1,plrg1
14_Member	GO Biological Processes	GO:0006259	DNA metabolic process	-7.75282	-5.43369	35/464	30430,30678,192323,192333,192338,260437,286747,321289,321544,322007,334315,334627,337598,386707,386762,393253,393313,393536,406350,445819,449949,450061,494097,541348,553029,553328,553496,554509,556995,559439,563212,566787,566831,692325,100003787	dnmt1,pcna,mcm3,mcm7,mcm2,msh6,mcm5,noc3l,prpf19,usp1,orc3,ubr5,mcm4,fen1,apc,neil1,ube2nb,rad23b,uhrf1,wdr18,ssrp1b,gins1,mgme1,bccip,rad50,hells,top1l,orc1,lig1,huwe1,chaf1a,cdt1,rad21b,ube2wb,nhp2
14_Member	GO Biological Processes	GO:0006974	cellular response to DNA damage stimulus	-6.5828	-4.40413	31/426	30678,192323,192333,192338,260437,286747,321544,322007,327220,334202,334627,337598,386707,386762,393180,393253,393313,393536,449949,494097,541348,553029,556995,559439,563212,564632,566831,571727,692325,100002184,100004402	pcna,mcm3,mcm7,mcm2,msh6,mcm5,prpf19,usp1,fxr1,plk3,ubr5,mcm4,fen1,apc,fxr2,neil1,ube2nb,rad23b,ssrp1b,mgme1,bccip,rad50,lig1,huwe1,chaf1a,usp10,rad21b,baz1b,ube2wb,hpf1,plrg1
14_Member	GO Biological Processes	GO:0006281	DNA repair	-4.94506	-2.97548	23/320	30678,192323,192333,192338,260437,286747,321544,322007,334627,337598,386707,393253,393313,393536,449949,494097,541348,553029,556995,559439,563212,566831,692325	pcna,mcm3,mcm7,mcm2,msh6,mcm5,prpf19,usp1,ubr5,mcm4,fen1,neil1,ube2nb,rad23b,ssrp1b,mgme1,bccip,rad50,lig1,huwe1,chaf1a,rad21b,ube2wb
15_Summary	Reactome Gene Sets	R-DRE-69275	G2/M Transition	-6.84951	-4.64735	15/109	57925,322060,323883,326687,327471,386701,393941,403011,406685,406827,415202,492614,558814,792921,107966129	cdc25b,ywhae1,cul1a,psma4,wee2,tubb5,psmc2,psma5,ppp2r1ba,nedd1,psmd4a,ckap5,haus6,odf2a,tpx2
15_Member	Reactome Gene Sets	R-DRE-69275	G2/M Transition	-6.84951	-4.64735	15/109	57925,322060,323883,326687,327471,386701,393941,403011,406685,406827,415202,492614,558814,792921,107966129	cdc25b,ywhae1,cul1a,psma4,wee2,tubb5,psmc2,psma5,ppp2r1ba,nedd1,psmd4a,ckap5,haus6,odf2a,tpx2
15_Member	Reactome Gene Sets	R-DRE-453274	Mitotic G2-G2/M phases	-6.79614	-4.61172	15/110	57925,322060,323883,326687,327471,386701,393941,403011,406685,406827,415202,492614,558814,792921,107966129	cdc25b,ywhae1,cul1a,psma4,wee2,tubb5,psmc2,psma5,ppp2r1ba,nedd1,psmd4a,ckap5,haus6,odf2a,tpx2
15_Member	Reactome Gene Sets	R-DRE-8854518	AURKA Activation by TPX2	-4.89909	-2.94575	8/43	322060,386701,406685,406827,492614,558814,792921,107966129	ywhae1,tubb5,ppp2r1ba,nedd1,ckap5,haus6,odf2a,tpx2
15_Member	Reactome Gene Sets	R-DRE-380259	Loss of Nlp from mitotic centrosomes	-4.03194	-2.21796	7/42	322060,386701,406685,406827,492614,558814,792921	ywhae1,tubb5,ppp2r1ba,nedd1,ckap5,haus6,odf2a
15_Member	Reactome Gene Sets	R-DRE-380284	Loss of proteins required for interphase microtubule organization from the centrosome	-4.03194	-2.21796	7/42	322060,386701,406685,406827,492614,558814,792921	ywhae1,tubb5,ppp2r1ba,nedd1,ckap5,haus6,odf2a
15_Member	Reactome Gene Sets	R-DRE-380270	Recruitment of mitotic centrosome proteins and complexes	-3.77321	-2.00152	7/46	322060,386701,406685,406827,492614,558814,792921	ywhae1,tubb5,ppp2r1ba,nedd1,ckap5,haus6,odf2a
15_Member	Reactome Gene Sets	R-DRE-380287	Centrosome maturation	-3.77321	-2.00152	7/46	322060,386701,406685,406827,492614,558814,792921	ywhae1,tubb5,ppp2r1ba,nedd1,ckap5,haus6,odf2a
15_Member	Reactome Gene Sets	R-DRE-380320	Recruitment of NuMA to mitotic centrosomes	-3.77321	-2.00152	7/46	322060,386701,406685,406827,492614,558814,792921	ywhae1,tubb5,ppp2r1ba,nedd1,ckap5,haus6,odf2a
15_Member	Reactome Gene Sets	R-DRE-2565942	Regulation of PLK1 Activity at G2/M Transition	-3.71286	-1.94341	7/47	322060,386701,406685,406827,492614,558814,792921	ywhae1,tubb5,ppp2r1ba,nedd1,ckap5,haus6,odf2a
15_Member	Reactome Gene Sets	R-DRE-5620912	Anchoring of the basal body to the plasma membrane	-3.28152	-1.57806	7/55	322060,386701,406685,406827,492614,558814,792921	ywhae1,tubb5,ppp2r1ba,nedd1,ckap5,haus6,odf2a
16_Summary	GO Biological Processes	GO:0006401	RNA catabolic process	-6.5574	-4.3844	17/147	266989,321940,324048,326663,327220,334446,386707,393180,394176,406788,436588,448949,555643,562846,566106,791461,100009659,436647,30430,30702,65238,192311,406341,445090,541411,100535764	etf1b,xrn2,cnot6a,syncrip,fxr1,heatr1,fen1,fxr2,pum1,cnot8,polr2d,cnot1,hnrnpm,zc3h14,dis3l2,parn,patl1,aldh6a1,dnmt1,cpeb1b,klf17,srrt,caprin1b,caprin1a,eif4enif1,ago4
16_Member	GO Biological Processes	GO:0006401	RNA catabolic process	-6.5574	-4.3844	17/147	266989,321940,324048,326663,327220,334446,386707,393180,394176,406788,436588,448949,555643,562846,566106,791461,100009659	etf1b,xrn2,cnot6a,syncrip,fxr1,heatr1,fen1,fxr2,pum1,cnot8,polr2d,cnot1,hnrnpm,zc3h14,dis3l2,parn,patl1
16_Member	GO Biological Processes	GO:0006402	mRNA catabolic process	-5.97452	-3.87882	15/127	266989,321940,324048,326663,327220,393180,394176,406788,436588,448949,555643,562846,566106,791461,100009659	etf1b,xrn2,cnot6a,syncrip,fxr1,fxr2,pum1,cnot8,polr2d,cnot1,hnrnpm,zc3h14,dis3l2,parn,patl1
16_Member	GO Biological Processes	GO:0034655	nucleobase-containing compound catabolic process	-4.29112	-2.42753	17/216	266989,321940,324048,326663,327220,334446,386707,393180,394176,406788,436588,448949,555643,562846,566106,791461,100009659	etf1b,xrn2,cnot6a,syncrip,fxr1,heatr1,fen1,fxr2,pum1,cnot8,polr2d,cnot1,hnrnpm,zc3h14,dis3l2,parn,patl1
16_Member	GO Biological Processes	GO:0046700	heterocycle catabolic process	-4.07352	-2.24956	18/247	266989,321940,324048,326663,327220,334446,386707,393180,394176,406788,436588,436647,448949,555643,562846,566106,791461,100009659	etf1b,xrn2,cnot6a,syncrip,fxr1,heatr1,fen1,fxr2,pum1,cnot8,polr2d,aldh6a1,cnot1,hnrnpm,zc3h14,dis3l2,parn,patl1
16_Member	GO Biological Processes	GO:0044270	cellular nitrogen compound catabolic process	-4.00668	-2.19761	18/250	266989,321940,324048,326663,327220,334446,386707,393180,394176,406788,436588,436647,448949,555643,562846,566106,791461,100009659	etf1b,xrn2,cnot6a,syncrip,fxr1,heatr1,fen1,fxr2,pum1,cnot8,polr2d,aldh6a1,cnot1,hnrnpm,zc3h14,dis3l2,parn,patl1
16_Member	GO Biological Processes	GO:0010629	negative regulation of gene expression	-3.89627	-2.10871	23/374	30430,30702,65238,192311,266989,321940,324048,326663,327220,393180,394176,406341,406788,436588,445090,448949,541411,555643,562846,566106,791461,100009659,100535764	dnmt1,cpeb1b,klf17,srrt,etf1b,xrn2,cnot6a,syncrip,fxr1,fxr2,pum1,caprin1b,cnot8,polr2d,caprin1a,cnot1,eif4enif1,hnrnpm,zc3h14,dis3l2,parn,patl1,ago4
16_Member	GO Biological Processes	GO:1901361	organic cyclic compound catabolic process	-3.47471	-1.7436	18/276	266989,321940,324048,326663,327220,334446,386707,393180,394176,406788,436588,436647,448949,555643,562846,566106,791461,100009659	etf1b,xrn2,cnot6a,syncrip,fxr1,heatr1,fen1,fxr2,pum1,cnot8,polr2d,aldh6a1,cnot1,hnrnpm,zc3h14,dis3l2,parn,patl1
16_Member	GO Biological Processes	GO:0019439	aromatic compound catabolic process	-3.38358	-1.66454	17/257	266989,321940,324048,326663,327220,334446,386707,393180,394176,406788,436588,448949,555643,562846,566106,791461,100009659	etf1b,xrn2,cnot6a,syncrip,fxr1,heatr1,fen1,fxr2,pum1,cnot8,polr2d,cnot1,hnrnpm,zc3h14,dis3l2,parn,patl1
16_Member	GO Biological Processes	GO:0043487	regulation of RNA stability	-3.38161	-1.66454	7/53	326663,327220,334446,393180,394176,555643,562846	syncrip,fxr1,heatr1,fxr2,pum1,hnrnpm,zc3h14
16_Member	GO Biological Processes	GO:0061013	regulation of mRNA catabolic process	-3.00699	-1.34718	7/61	326663,327220,393180,394176,448949,555643,562846	syncrip,fxr1,fxr2,pum1,cnot1,hnrnpm,zc3h14
16_Member	GO Biological Processes	GO:0043488	regulation of mRNA stability	-2.7947	-1.15517	6/49	326663,327220,393180,394176,555643,562846	syncrip,fxr1,fxr2,pum1,hnrnpm,zc3h14
17_Summary	GO Biological Processes	GO:0051301	cell division	-6.3693	-4.20744	24/284	57925,114445,192295,280649,321119,323197,327368,334202,336439,386762,393203,393223,393280,393973,394059,407980,492707,494534,558814,559643,565498,566106,567134,751629	cdc25b,ube2ia,ccna2,plk1,mcmbp,racgap1,rgs14a,plk3,zwilch,apc,prc1b,fzr1a,nuf2,rae1,cdc5l,ppp1caa,ncapg,cdc40,haus6,epb41a,ube2s,dis3l2,pkn2b,kmt5aa
17_Member	GO Biological Processes	GO:0051301	cell division	-6.3693	-4.20744	24/284	57925,114445,192295,280649,321119,323197,327368,334202,336439,386762,393203,393223,393280,393973,394059,407980,492707,494534,558814,559643,565498,566106,567134,751629	cdc25b,ube2ia,ccna2,plk1,mcmbp,racgap1,rgs14a,plk3,zwilch,apc,prc1b,fzr1a,nuf2,rae1,cdc5l,ppp1caa,ncapg,cdc40,haus6,epb41a,ube2s,dis3l2,pkn2b,kmt5aa
18_Summary	GO Biological Processes	GO:0065004	protein-DNA complex assembly	-6.05978	-3.95453	14/109	192323,192333,192338,286747,321714,334315,337155,337598,368260,393941,558102,563212,566787,799570,492707,553029,553496,566534,324822,58016,321383,321544,321872,323679,325085,334234,336613,393901,393951,394018,415202,436588,492614,553494,562350,565498,571879,796450,336252,564225,692329	mcm3,mcm7,mcm2,mcm5,setb,orc3,nap1l4a,mcm4,nap1l1,psmc2,hp1bp3,chaf1a,cdt1,nasp,ncapg,rad50,top1l,phf8,actr6,hccsb,pfn2a,prpf19,srsf4,srpk1a,ssh2a,eif3c,cyfip1,picalma,prpf8,sf3a2,psmd4a,polr2d,ckap5,ahctf1,nup107,ube2s,nin,adrm1,gabrb2a,st13,farsa
18_Member	GO Biological Processes	GO:0065004	protein-DNA complex assembly	-6.05978	-3.95453	14/109	192323,192333,192338,286747,321714,334315,337155,337598,368260,393941,558102,563212,566787,799570	mcm3,mcm7,mcm2,mcm5,setb,orc3,nap1l4a,mcm4,nap1l1,psmc2,hp1bp3,chaf1a,cdt1,nasp
18_Member	GO Biological Processes	GO:0071103	DNA conformation change	-5.88728	-3.80092	15/129	192323,192333,192338,286747,321714,337155,337598,368260,492707,553029,553496,558102,563212,566534,799570	mcm3,mcm7,mcm2,mcm5,setb,nap1l4a,mcm4,nap1l1,ncapg,rad50,top1l,hp1bp3,chaf1a,phf8,nasp
18_Member	GO Biological Processes	GO:0071824	protein-DNA complex subunit organization	-5.63587	-3.57638	15/135	192323,192333,192338,286747,321714,324822,334315,337155,337598,368260,393941,558102,563212,566787,799570	mcm3,mcm7,mcm2,mcm5,setb,actr6,orc3,nap1l4a,mcm4,nap1l1,psmc2,hp1bp3,chaf1a,cdt1,nasp
18_Member	GO Biological Processes	GO:0034622	cellular protein-containing complex assembly	-4.01845	-2.20694	33/625	58016,192323,192333,192338,286747,321383,321544,321714,321872,323679,325085,334234,334315,336613,337155,337598,368260,393901,393941,393951,394018,415202,436588,492614,553494,558102,562350,563212,565498,566787,571879,796450,799570	hccsb,mcm3,mcm7,mcm2,mcm5,pfn2a,prpf19,setb,srsf4,srpk1a,ssh2a,eif3c,orc3,cyfip1,nap1l4a,mcm4,nap1l1,picalma,psmc2,prpf8,sf3a2,psmd4a,polr2d,ckap5,ahctf1,hp1bp3,nup107,chaf1a,ube2s,cdt1,nin,adrm1,nasp
18_Member	GO Biological Processes	GO:0065003	protein-containing complex assembly	-3.33699	-1.6219	36/767	58016,192323,192333,192338,286747,321383,321544,321714,321872,323679,325085,334234,334315,336252,336613,337155,337598,368260,393901,393941,393951,394018,415202,436588,492614,553494,558102,562350,563212,564225,565498,566787,571879,692329,796450,799570	hccsb,mcm3,mcm7,mcm2,mcm5,pfn2a,prpf19,setb,srsf4,srpk1a,ssh2a,eif3c,orc3,gabrb2a,cyfip1,nap1l4a,mcm4,nap1l1,picalma,psmc2,prpf8,sf3a2,psmd4a,polr2d,ckap5,ahctf1,hp1bp3,nup107,chaf1a,st13,ube2s,cdt1,nin,farsa,adrm1,nasp
18_Member	GO Biological Processes	GO:0006323	DNA packaging	-2.42914	-0.848223	8/97	321714,337155,368260,492707,558102,563212,566534,799570	setb,nap1l4a,nap1l1,ncapg,hp1bp3,chaf1a,phf8,nasp
18_Member	GO Biological Processes	GO:0031497	chromatin assembly	-2.38806	-0.81993	7/78	321714,337155,368260,558102,563212,566534,799570	setb,nap1l4a,nap1l1,hp1bp3,chaf1a,phf8,nasp
18_Member	GO Biological Processes	GO:0006334	nucleosome assembly	-2.34445	-0.786026	6/60	321714,337155,368260,558102,563212,799570	setb,nap1l4a,nap1l1,hp1bp3,chaf1a,nasp
18_Member	GO Biological Processes	GO:0034728	nucleosome organization	-2.18346	-0.65315	7/85	321714,324822,337155,368260,558102,563212,799570	setb,actr6,nap1l4a,nap1l1,hp1bp3,chaf1a,nasp
18_Member	GO Biological Processes	GO:0006333	chromatin assembly or disassembly	-2.15612	-0.628113	7/86	321714,337155,368260,558102,563212,566534,799570	setb,nap1l4a,nap1l1,hp1bp3,chaf1a,phf8,nasp
19_Summary	GO Biological Processes	GO:0007051	spindle organization	-5.20205	-3.20702	12/95	321283,327368,386762,393203,393280,393973,406457,492614,541348,558814,567234,107966129,30187,30236,323197,337046,386701,393664,561788,563359,568207,569375,571879,767754,100537719	tacc3,rgs14a,apc,prc1b,nuf2,rae1,rcc1,ckap5,bccip,haus6,lrmp,tpx2,copg2,gja1b,racgap1,ranbp1,tubb5,tuba8l2,kif22,ap3d1,sybu,eml2,nin,cenpe,bicdl1
19_Member	GO Biological Processes	GO:0007051	spindle organization	-5.20205	-3.20702	12/95	321283,327368,386762,393203,393280,393973,406457,492614,541348,558814,567234,107966129	tacc3,rgs14a,apc,prc1b,nuf2,rae1,rcc1,ckap5,bccip,haus6,lrmp,tpx2
19_Member	GO Biological Processes	GO:0007052	mitotic spindle organization	-4.70818	-2.78857	9/59	321283,393203,393280,393973,406457,492614,541348,567234,107966129	tacc3,prc1b,nuf2,rae1,rcc1,ckap5,bccip,lrmp,tpx2
19_Member	GO Biological Processes	GO:1902850	microtubule cytoskeleton organization involved in mitosis	-3.60948	-1.85749	9/81	321283,393203,393280,393973,406457,492614,541348,567234,107966129	tacc3,prc1b,nuf2,rae1,rcc1,ckap5,bccip,lrmp,tpx2
19_Member	GO Biological Processes	GO:0007017	microtubule-based process	-2.53003	-0.923862	25/528	30187,30236,321283,323197,327368,337046,386701,386762,393203,393280,393664,393973,406457,492614,541348,558814,561788,563359,567234,568207,569375,571879,767754,100537719,107966129	copg2,gja1b,tacc3,racgap1,rgs14a,ranbp1,tubb5,apc,prc1b,nuf2,tuba8l2,rae1,rcc1,ckap5,bccip,haus6,kif22,ap3d1,lrmp,sybu,eml2,nin,cenpe,bicdl1,tpx2
19_Member	GO Biological Processes	GO:0060236	regulation of mitotic spindle organization	-2.38872	-0.81993	3/13	393973,406457,107966129	rae1,rcc1,tpx2
19_Member	GO Biological Processes	GO:0000226	microtubule cytoskeleton organization	-2.23621	-0.694136	18/357	321283,323197,327368,337046,386701,386762,393203,393280,393664,393973,406457,492614,541348,558814,567234,569375,571879,107966129	tacc3,racgap1,rgs14a,ranbp1,tubb5,apc,prc1b,nuf2,tuba8l2,rae1,rcc1,ckap5,bccip,haus6,lrmp,eml2,nin,tpx2
19_Member	GO Biological Processes	GO:0090224	regulation of spindle organization	-2.2038	-0.668056	3/15	393973,406457,107966129	rae1,rcc1,tpx2
19_Member	GO Biological Processes	GO:0090307	mitotic spindle assembly	-2.14393	-0.618618	4/30	393203,406457,541348,107966129	prc1b,rcc1,bccip,tpx2
20_Summary	GO Biological Processes	GO:0000470	maturation of LSU-rRNA	-5.14309	-3.15548	7/29	321127,321130,321247,415250,777627,793727,100003787,58013,558996,415238,678588	ddx18,nop2,ftsj3,rpf1,bop1,gnl2,nhp2,noc2l,wdr74,rpp40,emg1
20_Member	GO Biological Processes	GO:0000470	maturation of LSU-rRNA	-5.14309	-3.15548	7/29	321127,321130,321247,415250,777627,793727,100003787	ddx18,nop2,ftsj3,rpf1,bop1,gnl2,nhp2
20_Member	GO Biological Processes	GO:0042273	ribosomal large subunit biogenesis	-4.58819	-2.68404	9/61	58013,321127,321130,321247,415250,558996,777627,793727,100003787	noc2l,ddx18,nop2,ftsj3,rpf1,wdr74,bop1,gnl2,nhp2
20_Member	GO Biological Processes	GO:0000463	maturation of LSU-rRNA from tricistronic rRNA transcript (SSU-rRNA, 5.8S rRNA, LSU-rRNA)	-3.31329	-1.60211	4/15	321127,321247,777627,793727	ddx18,ftsj3,bop1,gnl2
20_Member	GO Biological Processes	GO:0000460	maturation of 5.8S rRNA	-3.01837	-1.35682	5/30	321247,415238,415250,777627,793727	ftsj3,rpp40,rpf1,bop1,gnl2
20_Member	GO Biological Processes	GO:0000466	maturation of 5.8S rRNA from tricistronic rRNA transcript (SSU-rRNA, 5.8S rRNA, LSU-rRNA)	-2.72492	-1.09679	4/21	321247,415238,777627,793727	ftsj3,rpp40,bop1,gnl2
20_Member	GO Biological Processes	GO:0000154	rRNA modification	-2.43543	-0.853065	4/25	321130,321247,678588,100003787	nop2,ftsj3,emg1,nhp2
20_Member	GO Biological Processes	GO:0031167	rRNA methylation	-2.2038	-0.668056	3/15	321130,321247,678588	nop2,ftsj3,emg1

## Sheet: Oocyte
GroupID	Category	Term	Description	LogP	Log(q-value)	InTerm_InList	Genes	Symbols
1_Summary	Reactome Gene Sets	R-DRE-8953854	Metabolism of RNA	-56.4134	-52.3539	92/378	192301,192325,286774,321585,321652,321844,323305,324088,324743,326687,326884,327011,334669,336568,336687,336712,336713,336727,336764,337007,337090,337240,337810,378961,386806,393097,393292,393520,393686,393725,393827,393922,393941,394027,394035,394053,394092,394121,394194,402808,402850,402896,403011,403015,403085,406387,406445,406489,406565,406686,406771,407696,415157,415196,415202,415217,415221,…	rpl24,ncbp2,phf5a,psmc6,wdr12,pcbp2,rpl10a,polr2g,snupn,psma4,psmc4,snrpd3l,polr2c,rpl21,rps14,rpl10,rpl30,rpl6,rps15a,rps12,rpl4,rps3a,rps27a,rpl13,cstf2,dcaf13,snrnp40,pno1,rpl8,rps7,wdr61,psmd13,psmc2,rpsa,rpl18a,eif4a3,nudt21,rps10,rps24,rrp9,dcps,snrpb2,psma5,psma2b,psmd10,rpl26,psma8,rpl19,rps2,rps11,cwc25,ddx52,sf3b6,rpl5b,psmd4a,gtf2f2a,psmd8,rpl11,ppil3,rpl35a,psmb2,rps6,thoc7,rpl15,prpf…
1_Member	Reactome Gene Sets	R-DRE-8953854	Metabolism of RNA	-56.4134	-52.3539	92/378	192301,192325,286774,321585,321652,321844,323305,324088,324743,326687,326884,327011,334669,336568,336687,336712,336713,336727,336764,337007,337090,337240,337810,378961,386806,393097,393292,393520,393686,393725,393827,393922,393941,394027,394035,394053,394092,394121,394194,402808,402850,402896,403011,403015,403085,406387,406445,406489,406565,406686,406771,407696,415157,415196,415202,415217,415221,…	rpl24,ncbp2,phf5a,psmc6,wdr12,pcbp2,rpl10a,polr2g,snupn,psma4,psmc4,snrpd3l,polr2c,rpl21,rps14,rpl10,rpl30,rpl6,rps15a,rps12,rpl4,rps3a,rps27a,rpl13,cstf2,dcaf13,snrnp40,pno1,rpl8,rps7,wdr61,psmd13,psmc2,rpsa,rpl18a,eif4a3,nudt21,rps10,rps24,rrp9,dcps,snrpb2,psma5,psma2b,psmd10,rpl26,psma8,rpl19,rps2,rps11,cwc25,ddx52,sf3b6,rpl5b,psmd4a,gtf2f2a,psmd8,rpl11,ppil3,rpl35a,psmb2,rps6,thoc7,rpl15,prpf…
1_Member	GO Biological Processes	GO:0043043	peptide biosynthetic process	-50.9752	-47.2167	92/432	192301,192325,195822,321564,322571,323305,323365,324088,325102,327089,334619,335370,335539,336283,336550,336568,336687,336702,336712,336726,336727,336764,336823,337007,337090,337240,337810,369189,378961,386642,386850,393686,393723,393725,393818,393961,393974,394027,394035,394046,394053,394122,394194,405839,406263,406387,406485,406489,406565,406686,415142,415150,415196,415229,436674,436760,436808,…	rpl24,ncbp2,eef1g,eif2s1b,rpl3,rpl10a,rpl14,polr2g,eif3ea,rpl12,c1qbp,eef1b2,rpl23a,mrpl3,rps3,rpl21,rps14,rpl9,rpl10,rpl27a,rpl6,rps15a,drg1,rps12,rpl4,rps3a,rps27a,zar1,rpl13,ngdn,eif6,rpl8,rps19,rps7,rps17,tcea2,eif3g,rpsa,rpl18a,mcts1,eif4a3,mrpl14,rps24,eif2b2,eif3i,rpl26,rps20,rpl19,rps2,rps11,mrpl23,eif2b1,rpl5b,rpl11,mrpl24,rpl35a,rwdd1,denr,rps6,mrpl15,rpl15,mrpl17,mettl5,cnot10,mrps35,m…
1_Member	GO Biological Processes	GO:0006412	translation	-50.4298	-46.8474	91/427	192301,192325,195822,321564,322571,323305,323365,324088,325102,327089,334619,335370,335539,336283,336550,336568,336687,336702,336712,336726,336727,336764,336823,337007,337090,337240,337810,369189,378961,386642,386850,393686,393723,393725,393818,393961,393974,394027,394035,394046,394053,394122,394194,405839,406263,406387,406485,406489,406565,406686,415142,415150,415196,415229,436674,436760,436808,…	rpl24,ncbp2,eef1g,eif2s1b,rpl3,rpl10a,rpl14,polr2g,eif3ea,rpl12,c1qbp,eef1b2,rpl23a,mrpl3,rps3,rpl21,rps14,rpl9,rpl10,rpl27a,rpl6,rps15a,drg1,rps12,rpl4,rps3a,rps27a,zar1,rpl13,ngdn,eif6,rpl8,rps19,rps7,rps17,tcea2,eif3g,rpsa,rpl18a,mcts1,eif4a3,mrpl14,rps24,eif2b2,eif3i,rpl26,rps20,rpl19,rps2,rps11,mrpl23,eif2b1,rpl5b,rpl11,mrpl24,rpl35a,rwdd1,denr,rps6,mrpl15,rpl15,mrpl17,mettl5,cnot10,mrps35,m…
1_Member	KEGG Pathway	dre03010	Ribosome	-48.7396	-45.379	56/134	192301,322571,323305,323365,327089,335539,336283,336550,336568,336687,336702,336712,336713,336726,336727,336764,337007,337010,337090,337240,337810,378961,393686,393723,393725,393818,394027,394035,394121,394122,394194,406387,406485,406489,406565,406686,415142,415196,415229,436674,436760,445028,445041,445053,447945,541330,556556,562703,565937,571648,641289,677758,791211,100000341,100000836,100142645	rpl24,rpl3,rpl10a,rpl14,rpl12,rpl23a,mrpl3,rps3,rpl21,rps14,rpl9,rpl10,rpl30,rpl27a,rpl6,rps15a,rps12,rpl7a,rpl4,rps3a,rps27a,rpl13,rpl8,rps19,rps7,rps17,rpsa,rpl18a,rps10,mrpl14,rps24,rpl26,rps20,rpl19,rps2,rps11,mrpl23,rpl5b,rpl11,mrpl24,rpl35a,rps6,mrpl15,rpl15,mrpl17,mrpl10,rpl32,mrps5,mrps10,mrpl2,uba52,rpl31,mrps2,rps23,rps8b,mrpl22
1_Member	KEGG Pathway	ko03010	Ribosome	-48.7396	-45.379	56/134	192301,322571,323305,323365,327089,335539,336283,336550,336568,336687,336702,336712,336713,336726,336727,336764,337007,337010,337090,337240,337810,378961,393686,393723,393725,393818,394027,394035,394121,394122,394194,406387,406485,406489,406565,406686,415142,415196,415229,436674,436760,445028,445041,445053,447945,541330,556556,562703,565937,571648,641289,677758,791211,100000341,100000836,100142645	rpl24,rpl3,rpl10a,rpl14,rpl12,rpl23a,mrpl3,rps3,rpl21,rps14,rpl9,rpl10,rpl30,rpl27a,rpl6,rps15a,rps12,rpl7a,rpl4,rps3a,rps27a,rpl13,rpl8,rps19,rps7,rps17,rpsa,rpl18a,rps10,mrpl14,rps24,rpl26,rps20,rpl19,rps2,rps11,mrpl23,rpl5b,rpl11,mrpl24,rpl35a,rps6,mrpl15,rpl15,mrpl17,mrpl10,rpl32,mrps5,mrps10,mrpl2,uba52,rpl31,mrps2,rps23,rps8b,mrpl22
1_Member	GO Biological Processes	GO:0006518	peptide metabolic process	-48.4436	-45.1622	96/507	192301,192325,195822,321564,322571,323305,323365,324088,325102,327089,334619,335370,335539,336283,336550,336568,336687,336702,336712,336726,336727,336764,336823,337007,337090,337240,337810,369189,378961,386642,386850,393556,393686,393723,393725,393818,393961,393974,394027,394035,394046,394053,394122,394194,405839,405884,406263,406387,406485,406489,406565,406686,415142,415150,415196,415229,436674,…	rpl24,ncbp2,eef1g,eif2s1b,rpl3,rpl10a,rpl14,polr2g,eif3ea,rpl12,c1qbp,eef1b2,rpl23a,mrpl3,rps3,rpl21,rps14,rpl9,rpl10,rpl27a,rpl6,rps15a,drg1,rps12,rpl4,rps3a,rps27a,zar1,rpl13,ngdn,eif6,gstt1b,rpl8,rps19,rps7,rps17,tcea2,eif3g,rpsa,rpl18a,mcts1,eif4a3,mrpl14,rps24,eif2b2,spcs3,eif3i,rpl26,rps20,rpl19,rps2,rps11,mrpl23,eif2b1,rpl5b,rpl11,mrpl24,rpl35a,sec11a,rwdd1,gstk1,denr,rps6,mrpl15,rpl15,mrp…
1_Member	GO Biological Processes	GO:0043604	amide biosynthetic process	-46.9534	-43.739	95/514	192301,192325,195822,321564,322571,323305,323365,324088,325102,327089,334619,335370,335539,336283,336550,336568,336687,336702,336712,336726,336727,336764,336823,337007,337090,337240,337810,369189,378961,386642,386850,393686,393723,393725,393818,393961,393974,394027,394035,394046,394053,394122,394194,405839,406263,406387,406485,406489,406565,406686,406725,415142,415150,415196,415229,436674,436760,…	rpl24,ncbp2,eef1g,eif2s1b,rpl3,rpl10a,rpl14,polr2g,eif3ea,rpl12,c1qbp,eef1b2,rpl23a,mrpl3,rps3,rpl21,rps14,rpl9,rpl10,rpl27a,rpl6,rps15a,drg1,rps12,rpl4,rps3a,rps27a,zar1,rpl13,ngdn,eif6,rpl8,rps19,rps7,rps17,tcea2,eif3g,rpsa,rpl18a,mcts1,eif4a3,mrpl14,rps24,eif2b2,eif3i,rpl26,rps20,rpl19,rps2,rps11,elovl1b,mrpl23,eif2b1,rpl5b,rpl11,mrpl24,rpl35a,rwdd1,denr,rps6,mrpl15,rpl15,mrpl17,mettl5,elovl1a…
1_Member	WikiPathways	WP324	Cytoplasmic Ribosomal Proteins	-42.5198	-39.3634	42/78	192301,322571,323305,323365,327089,335539,336550,336568,336687,336702,336712,336713,336727,336764,337007,337010,337090,337240,337810,378961,393686,393723,393725,393818,394027,394035,394121,394194,406387,406489,406565,406686,415196,415229,436760,445028,445053,556556,641289,677758,100000341,100000836	rpl24,rpl3,rpl10a,rpl14,rpl12,rpl23a,rps3,rpl21,rps14,rpl9,rpl10,rpl30,rpl6,rps15a,rps12,rpl7a,rpl4,rps3a,rps27a,rpl13,rpl8,rps19,rps7,rps17,rpsa,rpl18a,rps10,rps24,rpl26,rpl19,rps2,rps11,rpl5b,rpl11,rpl35a,rps6,rpl15,rpl32,uba52,rpl31,rps23,rps8b
1_Member	Reactome Gene Sets	R-DRE-72766	Translation	-42.0762	-39.009	53/147	192301,321564,323305,325102,336283,336568,336687,336712,336713,336727,336764,337007,337090,337240,337810,378961,393277,393686,393725,393974,394027,394035,394121,394122,394194,406263,406387,406489,406565,406686,415142,415150,415196,415229,436674,436760,445028,445041,445053,447945,503880,541330,550245,553711,556556,557789,571210,571648,641289,677758,795846,100000341,100000836	rpl24,eif2s1b,rpl10a,eif3ea,mrpl3,rpl21,rps14,rpl10,rpl30,rpl6,rps15a,rps12,rpl4,rps3a,rps27a,rpl13,mrpl45,rpl8,rps7,eif3g,rpsa,rpl18a,rps10,mrpl14,rps24,eif3i,rpl26,rpl19,rps2,rps11,mrpl23,eif2b1,rpl5b,rpl11,mrpl24,rpl35a,rps6,mrpl15,rpl15,mrpl17,mrps35,mrpl10,eif3k,mrps24,rpl32,mrpl47,mrpl44,mrpl2,uba52,rpl31,mrps34,rps23,rps8b
1_Member	GO Biological Processes	GO:0043603	cellular amide metabolic process	-42.0685	-39.009	102/677	81882,192301,192325,195822,321564,322571,323305,323365,324088,325102,327089,334619,335370,335539,336283,336550,336568,336687,336702,336712,336726,336727,336764,336823,337007,337090,337240,337810,369189,378961,386642,386850,393556,393686,393723,393725,393818,393961,393974,394021,394027,394035,394046,394053,394122,394194,405839,405884,406263,406387,406485,406489,406565,406686,406725,415142,415150,4…	dhfr,rpl24,ncbp2,eef1g,eif2s1b,rpl3,rpl10a,rpl14,polr2g,eif3ea,rpl12,c1qbp,eef1b2,rpl23a,mrpl3,rps3,rpl21,rps14,rpl9,rpl10,rpl27a,rpl6,rps15a,drg1,rps12,rpl4,rps3a,rps27a,zar1,rpl13,ngdn,eif6,gstt1b,rpl8,rps19,rps7,rps17,tcea2,eif3g,shmt1,rpsa,rpl18a,mcts1,eif4a3,mrpl14,rps24,eif2b2,spcs3,eif3i,rpl26,rps20,rpl19,rps2,rps11,elovl1b,mrpl23,eif2b1,rpl5b,rpl11,mrpl24,rpl35a,sec11a,rwdd1,gstk1,denr,rp…
1_Member	Reactome Gene Sets	R-DRE-72613	Eukaryotic Translation Initiation	-36.9765	-33.9962	39/81	192301,321564,323305,325102,336568,336687,336712,336713,336727,336764,337007,337090,337240,337810,378961,393686,393725,393974,394027,394035,394121,394194,406263,406387,406489,406565,406686,415150,415196,415229,436760,445028,445053,550245,556556,641289,677758,100000341,100000836	rpl24,eif2s1b,rpl10a,eif3ea,rpl21,rps14,rpl10,rpl30,rpl6,rps15a,rps12,rpl4,rps3a,rps27a,rpl13,rpl8,rps7,eif3g,rpsa,rpl18a,rps10,rps24,eif3i,rpl26,rpl19,rps2,rps11,eif2b1,rpl5b,rpl11,rpl35a,rps6,rpl15,eif3k,rpl32,uba52,rpl31,rps23,rps8b
1_Member	Reactome Gene Sets	R-DRE-72737	Cap-dependent Translation Initiation	-36.9765	-33.9962	39/81	192301,321564,323305,325102,336568,336687,336712,336713,336727,336764,337007,337090,337240,337810,378961,393686,393725,393974,394027,394035,394121,394194,406263,406387,406489,406565,406686,415150,415196,415229,436760,445028,445053,550245,556556,641289,677758,100000341,100000836	rpl24,eif2s1b,rpl10a,eif3ea,rpl21,rps14,rpl10,rpl30,rpl6,rps15a,rps12,rpl4,rps3a,rps27a,rpl13,rpl8,rps7,eif3g,rpsa,rpl18a,rps10,rps24,eif3i,rpl26,rpl19,rps2,rps11,eif2b1,rpl5b,rpl11,rpl35a,rps6,rpl15,eif3k,rpl32,uba52,rpl31,rps23,rps8b
1_Member	Reactome Gene Sets	R-DRE-72689	Formation of a pool of free 40S subunits	-36.7709	-33.8253	37/71	192301,323305,325102,336568,336687,336712,336713,336727,336764,337007,337090,337240,337810,378961,393686,393725,393974,394027,394035,394121,394194,406263,406387,406489,406565,406686,415196,415229,436760,445028,445053,550245,556556,641289,677758,100000341,100000836	rpl24,rpl10a,eif3ea,rpl21,rps14,rpl10,rpl30,rpl6,rps15a,rps12,rpl4,rps3a,rps27a,rpl13,rpl8,rps7,eif3g,rpsa,rpl18a,rps10,rps24,eif3i,rpl26,rpl19,rps2,rps11,rpl5b,rpl11,rpl35a,rps6,rpl15,eif3k,rpl32,uba52,rpl31,rps23,rps8b
1_Member	Reactome Gene Sets	R-DRE-72706	GTP hydrolysis and joining of the 60S ribosomal subunit	-36.565	-33.6517	38/77	192301,321564,323305,325102,336568,336687,336712,336713,336727,336764,337007,337090,337240,337810,378961,393686,393725,393974,394027,394035,394121,394194,406263,406387,406489,406565,406686,415196,415229,436760,445028,445053,550245,556556,641289,677758,100000341,100000836	rpl24,eif2s1b,rpl10a,eif3ea,rpl21,rps14,rpl10,rpl30,rpl6,rps15a,rps12,rpl4,rps3a,rps27a,rpl13,rpl8,rps7,eif3g,rpsa,rpl18a,rps10,rps24,eif3i,rpl26,rpl19,rps2,rps11,rpl5b,rpl11,rpl35a,rps6,rpl15,eif3k,rpl32,uba52,rpl31,rps23,rps8b
1_Member	Reactome Gene Sets	R-DRE-156827	L13a-mediated translational silencing of Ceruloplasmin expression	-36.2872	-33.4038	38/78	192301,321564,323305,325102,336568,336687,336712,336713,336727,336764,337007,337090,337240,337810,378961,393686,393725,393974,394027,394035,394121,394194,406263,406387,406489,406565,406686,415196,415229,436760,445028,445053,550245,556556,641289,677758,100000341,100000836	rpl24,eif2s1b,rpl10a,eif3ea,rpl21,rps14,rpl10,rpl30,rpl6,rps15a,rps12,rpl4,rps3a,rps27a,rpl13,rpl8,rps7,eif3g,rpsa,rpl18a,rps10,rps24,eif3i,rpl26,rpl19,rps2,rps11,rpl5b,rpl11,rpl35a,rps6,rpl15,eif3k,rpl32,uba52,rpl31,rps23,rps8b
1_Member	Reactome Gene Sets	R-DRE-6791226	Major pathway of rRNA processing in the nucleolus and cytosol	-35.5016	-32.6974	44/119	192301,321652,323305,336568,336687,336712,336713,336727,336764,337007,337090,337240,337810,378961,393097,393520,393686,393725,394027,394035,394121,394194,402808,406387,406489,406565,406686,407696,415196,415229,436760,445028,445053,445819,541352,553616,554096,556556,572367,641289,677758,100000341,100000836,100534720	rpl24,wdr12,rpl10a,rpl21,rps14,rpl10,rpl30,rpl6,rps15a,rps12,rpl4,rps3a,rps27a,rpl13,dcaf13,pno1,rpl8,rps7,rpsa,rpl18a,rps10,rps24,rrp9,rpl26,rpl19,rps2,rps11,ddx52,rpl5b,rpl11,rpl35a,rps6,rpl15,wdr18,rpp30,nip7,noc4l,rpl32,bud23,uba52,rpl31,rps23,rps8b,isg20
1_Member	Reactome Gene Sets	R-DRE-72312	rRNA processing	-35.5016	-32.6974	44/119	192301,321652,323305,336568,336687,336712,336713,336727,336764,337007,337090,337240,337810,378961,393097,393520,393686,393725,394027,394035,394121,394194,402808,406387,406489,406565,406686,407696,415196,415229,436760,445028,445053,445819,541352,553616,554096,556556,572367,641289,677758,100000341,100000836,100534720	rpl24,wdr12,rpl10a,rpl21,rps14,rpl10,rpl30,rpl6,rps15a,rps12,rpl4,rps3a,rps27a,rpl13,dcaf13,pno1,rpl8,rps7,rpsa,rpl18a,rps10,rps24,rrp9,rpl26,rpl19,rps2,rps11,ddx52,rpl5b,rpl11,rpl35a,rps6,rpl15,wdr18,rpp30,nip7,noc4l,rpl32,bud23,uba52,rpl31,rps23,rps8b,isg20
1_Member	Reactome Gene Sets	R-DRE-8868773	rRNA processing in the nucleus and cytosol	-35.5016	-32.6974	44/119	192301,321652,323305,336568,336687,336712,336713,336727,336764,337007,337090,337240,337810,378961,393097,393520,393686,393725,394027,394035,394121,394194,402808,406387,406489,406565,406686,407696,415196,415229,436760,445028,445053,445819,541352,553616,554096,556556,572367,641289,677758,100000341,100000836,100534720	rpl24,wdr12,rpl10a,rpl21,rps14,rpl10,rpl30,rpl6,rps15a,rps12,rpl4,rps3a,rps27a,rpl13,dcaf13,pno1,rpl8,rps7,rpsa,rpl18a,rps10,rps24,rrp9,rpl26,rpl19,rps2,rps11,ddx52,rpl5b,rpl11,rpl35a,rps6,rpl15,wdr18,rpp30,nip7,noc4l,rpl32,bud23,uba52,rpl31,rps23,rps8b,isg20
1_Member	Reactome Gene Sets	R-DRE-975956	Nonsense Mediated Decay (NMD) independent of the Exon Junction Complex (EJC)	-34.5156	-31.7572	34/63	192301,192325,323305,336568,336687,336712,336713,336727,336764,337007,337090,337240,337810,378961,393686,393725,394027,394035,394121,394194,406387,406489,406565,406686,415196,415229,436760,445028,445053,556556,641289,677758,100000341,100000836	rpl24,ncbp2,rpl10a,rpl21,rps14,rpl10,rpl30,rpl6,rps15a,rps12,rpl4,rps3a,rps27a,rpl13,rpl8,rps7,rpsa,rpl18a,rps10,rps24,rpl26,rpl19,rps2,rps11,rpl5b,rpl11,rpl35a,rps6,rpl15,rpl32,uba52,rpl31,rps23,rps8b
1_Member	Reactome Gene Sets	R-DRE-927802	Nonsense-Mediated Decay (NMD)	-33.5645	-30.8475	36/77	192301,192325,323305,336568,336687,336712,336713,336727,336764,337007,337090,337240,337810,378961,393686,393725,394027,394035,394053,394121,394194,406387,406489,406565,406686,415196,415229,436760,445028,445053,556556,641289,677758,100000341,100000836,100005893	rpl24,ncbp2,rpl10a,rpl21,rps14,rpl10,rpl30,rpl6,rps15a,rps12,rpl4,rps3a,rps27a,rpl13,rpl8,rps7,rpsa,rpl18a,eif4a3,rps10,rps24,rpl26,rpl19,rps2,rps11,rpl5b,rpl11,rpl35a,rps6,rpl15,rpl32,uba52,rpl31,rps23,rps8b,magoh
1_Member	Reactome Gene Sets	R-DRE-975957	Nonsense Mediated Decay (NMD) enhanced by the Exon Junction Complex (EJC)	-33.5645	-30.8475	36/77	192301,192325,323305,336568,336687,336712,336713,336727,336764,337007,337090,337240,337810,378961,393686,393725,394027,394035,394053,394121,394194,406387,406489,406565,406686,415196,415229,436760,445028,445053,556556,641289,677758,100000341,100000836,100005893	rpl24,ncbp2,rpl10a,rpl21,rps14,rpl10,rpl30,rpl6,rps15a,rps12,rpl4,rps3a,rps27a,rpl13,rpl8,rps7,rpsa,rpl18a,eif4a3,rps10,rps24,rpl26,rpl19,rps2,rps11,rpl5b,rpl11,rpl35a,rps6,rpl15,rpl32,uba52,rpl31,rps23,rps8b,magoh
1_Member	Reactome Gene Sets	R-DRE-1799339	SRP-dependent cotranslational protein targeting to membrane	-32.6276	-29.9299	33/64	192301,323305,336568,336687,336712,336713,336727,336764,337007,337090,337240,337810,378961,393686,393725,394027,394035,394121,394194,406387,406489,406565,406686,415196,415229,436760,445028,445053,556556,641289,677758,100000341,100000836	rpl24,rpl10a,rpl21,rps14,rpl10,rpl30,rpl6,rps15a,rps12,rpl4,rps3a,rps27a,rpl13,rpl8,rps7,rpsa,rpl18a,rps10,rps24,rpl26,rpl19,rps2,rps11,rpl5b,rpl11,rpl35a,rps6,rpl15,rpl32,uba52,rpl31,rps23,rps8b
1_Member	Reactome Gene Sets	R-DRE-72695	Formation of the ternary complex, and subsequently, the 43S complex	-18.3782	-15.8628	19/39	321564,325102,336687,336764,337007,337240,337810,393725,393974,394027,394121,394194,406263,406565,406686,445028,550245,100000341,100000836	eif2s1b,eif3ea,rps14,rps15a,rps12,rps3a,rps27a,rps7,eif3g,rpsa,rps10,rps24,eif3i,rps2,rps11,rps6,eif3k,rps23,rps8b
1_Member	Reactome Gene Sets	R-DRE-72702	Ribosomal scanning and start codon recognition	-17.3623	-14.993	19/43	321564,325102,336687,336764,337007,337240,337810,393725,393974,394027,394121,394194,406263,406565,406686,445028,550245,100000341,100000836	eif2s1b,eif3ea,rps14,rps15a,rps12,rps3a,rps27a,rps7,eif3g,rpsa,rps10,rps24,eif3i,rps2,rps11,rps6,eif3k,rps23,rps8b
1_Member	Reactome Gene Sets	R-DRE-72649	Translation initiation complex formation	-17.1291	-14.8255	19/44	321564,325102,336687,336764,337007,337240,337810,393725,393974,394027,394121,394194,406263,406565,406686,445028,550245,100000341,100000836	eif2s1b,eif3ea,rps14,rps15a,rps12,rps3a,rps27a,rps7,eif3g,rpsa,rps10,rps24,eif3i,rps2,rps11,rps6,eif3k,rps23,rps8b
1_Member	Reactome Gene Sets	R-DRE-72662	Activation of the mRNA upon binding of the cap-binding complex and eIFs, and subsequent binding to 43S	-17.1291	-14.8255	19/44	321564,325102,336687,336764,337007,337240,337810,393725,393974,394027,394121,394194,406263,406565,406686,445028,550245,100000341,100000836	eif2s1b,eif3ea,rps14,rps15a,rps12,rps3a,rps27a,rps7,eif3g,rpsa,rps10,rps24,eif3i,rps2,rps11,rps6,eif3k,rps23,rps8b
2_Summary	GO Biological Processes	GO:0022613	ribonucleoprotein complex biogenesis	-35.1992	-32.4185	66/322	30572,30699,58013,192301,192312,321059,321652,321769,322251,322404,322571,323016,323305,323365,325102,327011,335539,336470,336687,336712,336727,337010,386632,386642,386850,393097,393723,393725,393974,394027,394046,394081,394092,394121,402808,402823,406263,406387,406587,407696,415196,415250,436643,436760,436888,436970,445388,445819,541330,541444,550241,550244,550245,550390,553260,553616,554096,561…	ran,clns1a,noc2l,rpl24,mak16,rrp1,wdr12,nsa2,rpl7l1,nop53,rpl3,exosc8,rpl10a,rpl14,eif3ea,snrpd3l,rpl23a,pak1ip1,rps14,rpl10,rpl6,rpl7a,ddx49,ngdn,eif6,dcaf13,rps19,rps7,eif3g,rpsa,mcts1,bysl,nudt21,rps10,rrp9,bxdc2,eif3i,rpl26,rpf2,ddx52,rpl5b,rpf1,tsr3,rpl35a,mterf3,denr,rcl1,wdr18,mrpl10,nmd3,rrp7a,snrpd2,eif3k,mrm3a,pih1d1,nip7,noc4l,eif3eb,rsl1d1,eif3hb,bud23,emg1,trnau1apb,rps8b,nhp2,mrpl22…
2_Member	GO Biological Processes	GO:0022613	ribonucleoprotein complex biogenesis	-35.1992	-32.4185	66/322	30572,30699,58013,192301,192312,321059,321652,321769,322251,322404,322571,323016,323305,323365,325102,327011,335539,336470,336687,336712,336727,337010,386632,386642,386850,393097,393723,393725,393974,394027,394046,394081,394092,394121,402808,402823,406263,406387,406587,407696,415196,415250,436643,436760,436888,436970,445388,445819,541330,541444,550241,550244,550245,550390,553260,553616,554096,561…	ran,clns1a,noc2l,rpl24,mak16,rrp1,wdr12,nsa2,rpl7l1,nop53,rpl3,exosc8,rpl10a,rpl14,eif3ea,snrpd3l,rpl23a,pak1ip1,rps14,rpl10,rpl6,rpl7a,ddx49,ngdn,eif6,dcaf13,rps19,rps7,eif3g,rpsa,mcts1,bysl,nudt21,rps10,rrp9,bxdc2,eif3i,rpl26,rpf2,ddx52,rpl5b,rpf1,tsr3,rpl35a,mterf3,denr,rcl1,wdr18,mrpl10,nmd3,rrp7a,snrpd2,eif3k,mrm3a,pih1d1,nip7,noc4l,eif3eb,rsl1d1,eif3hb,bud23,emg1,trnau1apb,rps8b,nhp2,mrpl22
2_Member	GO Biological Processes	GO:0042254	ribosome biogenesis	-31.44	-28.7607	53/225	30572,58013,192301,192312,321059,321652,321769,322251,322404,322571,323016,323305,323365,335539,336470,336687,336712,336727,337010,386632,386642,386850,393097,393723,393725,394027,394081,394121,402808,402823,406387,406587,407696,415196,415250,436643,436760,436888,445388,445819,541330,541444,550241,550390,553260,553616,554096,563247,572367,678588,100000836,100003787,100142645	ran,noc2l,rpl24,mak16,rrp1,wdr12,nsa2,rpl7l1,nop53,rpl3,exosc8,rpl10a,rpl14,rpl23a,pak1ip1,rps14,rpl10,rpl6,rpl7a,ddx49,ngdn,eif6,dcaf13,rps19,rps7,rpsa,bysl,rps10,rrp9,bxdc2,rpl26,rpf2,ddx52,rpl5b,rpf1,tsr3,rpl35a,mterf3,rcl1,wdr18,mrpl10,nmd3,rrp7a,mrm3a,pih1d1,nip7,noc4l,rsl1d1,bud23,emg1,rps8b,nhp2,mrpl22
2_Member	GO Biological Processes	GO:0042273	ribosomal large subunit biogenesis	-21.6763	-19.0147	25/61	58013,192301,192312,321652,321769,322251,322404,322571,323305,323365,335539,336470,336712,336727,337010,386850,402823,406387,406587,415196,415250,436760,553616,563247,100003787	noc2l,rpl24,mak16,wdr12,nsa2,rpl7l1,nop53,rpl3,rpl10a,rpl14,rpl23a,pak1ip1,rpl10,rpl6,rpl7a,eif6,bxdc2,rpl26,rpf2,rpl5b,rpf1,rpl35a,nip7,rsl1d1,nhp2
2_Member	GO Biological Processes	GO:0006396	RNA processing	-19.073	-16.4759	70/670	30203,30699,192312,192325,192328,286774,321059,321129,321652,321769,322251,322404,323016,323305,327011,336687,337010,337487,386632,386642,386806,386850,393097,393098,393712,393725,394053,394081,394090,394092,402808,402850,402896,406249,406587,406771,407696,407727,415157,415250,436643,436826,445035,445089,445157,445383,445388,445819,446116,449780,493614,541352,550241,550244,550390,553260,556642,55…	cpsf4,clns1a,mak16,ncbp2,u2af1,phf5a,rrp1,rtca,wdr12,nsa2,rpl7l1,nop53,exosc8,rpl10a,snrpd3l,rps14,rpl7a,pus3,ddx49,ngdn,cstf2,eif6,dcaf13,ctu1,exosc4,rps7,eif4a3,bysl,snapc3,nudt21,rrp9,dcps,snrpb2,ddx39ab,rpf2,cwc25,ddx52,slbp,sf3b6,rpf1,tsr3,polr3k,thoc7,prpf38a,lsm1,bud31,rcl1,wdr18,rnf113a,txnl4a,bcas2,rpp30,rrp7a,snrpd2,mrm3a,pih1d1,trub1,adarb1b,rsl1d1,mrpl44,bud23,txnl4b,emg1,exosc5,trnau…
2_Member	GO Biological Processes	GO:0016072	rRNA metabolic process	-18.5746	-16.0465	34/162	192312,321059,321652,321769,322251,322404,323016,323305,336687,337010,386632,386642,386850,393097,393712,393725,394081,402808,406587,407696,415250,436643,445388,445819,550241,550390,553260,563247,572367,678588,751632,791890,100000836,100003787	mak16,rrp1,wdr12,nsa2,rpl7l1,nop53,exosc8,rpl10a,rps14,rpl7a,ddx49,ngdn,eif6,dcaf13,exosc4,rps7,bysl,rrp9,rpf2,ddx52,rpf1,tsr3,rcl1,wdr18,rrp7a,mrm3a,pih1d1,rsl1d1,bud23,emg1,exosc5,rnaset2,rps8b,nhp2
2_Member	GO Biological Processes	GO:0006364	rRNA processing	-16.4316	-14.2354	31/154	192312,321059,321652,321769,322251,322404,323016,323305,336687,337010,386632,386642,386850,393097,393725,394081,402808,406587,407696,415250,436643,445388,445819,550241,550390,553260,563247,572367,678588,100000836,100003787	mak16,rrp1,wdr12,nsa2,rpl7l1,nop53,exosc8,rpl10a,rps14,rpl7a,ddx49,ngdn,eif6,dcaf13,rps7,bysl,rrp9,rpf2,ddx52,rpf1,tsr3,rcl1,wdr18,rrp7a,mrm3a,pih1d1,rsl1d1,bud23,emg1,rps8b,nhp2
2_Member	GO Biological Processes	GO:0034470	ncRNA processing	-16.2499	-14.0825	41/281	192312,321059,321652,321769,322251,322404,323016,323305,336687,337010,337487,386632,386642,386850,393097,393098,393712,393725,394081,402808,406587,407696,415250,436643,436826,445388,445819,446116,541352,550241,550390,553260,556642,563247,571210,572367,678588,751632,100000836,100003787,100006618	mak16,rrp1,wdr12,nsa2,rpl7l1,nop53,exosc8,rpl10a,rps14,rpl7a,pus3,ddx49,ngdn,eif6,dcaf13,ctu1,exosc4,rps7,bysl,rrp9,rpf2,ddx52,rpf1,tsr3,polr3k,rcl1,wdr18,rnf113a,rpp30,rrp7a,mrm3a,pih1d1,trub1,rsl1d1,mrpl44,bud23,emg1,exosc5,rps8b,nhp2,mettl2a
2_Member	GO Biological Processes	GO:0034660	ncRNA metabolic process	-14.481	-12.4301	43/345	192312,321059,321652,321769,322251,322404,323016,323305,336687,337010,337487,386632,386642,386850,393097,393098,393712,393725,394081,402808,406587,407696,415250,436643,436826,445388,445819,446116,541352,550241,550390,553260,556642,556702,563247,571210,572367,678588,751632,791890,100000836,100003787,100006618	mak16,rrp1,wdr12,nsa2,rpl7l1,nop53,exosc8,rpl10a,rps14,rpl7a,pus3,ddx49,ngdn,eif6,dcaf13,ctu1,exosc4,rps7,bysl,rrp9,rpf2,ddx52,rpf1,tsr3,polr3k,rcl1,wdr18,rnf113a,rpp30,rrp7a,mrm3a,pih1d1,trub1,yars2,rsl1d1,mrpl44,bud23,emg1,exosc5,rnaset2,rps8b,nhp2,mettl2a
2_Member	GO Biological Processes	GO:0000470	maturation of LSU-rRNA	-9.41587	-7.53832	11/29	192312,321652,321769,322251,323305,337010,386850,406587,415250,563247,100003787	mak16,wdr12,nsa2,rpl7l1,rpl10a,rpl7a,eif6,rpf2,rpf1,rsl1d1,nhp2
2_Member	GO Biological Processes	GO:0000460	maturation of 5.8S rRNA	-3.6154	-2.03013	6/30	192312,321652,321769,323016,386850,415250	mak16,wdr12,nsa2,exosc8,eif6,rpf1
3_Summary	Reactome Gene Sets	R-DRE-5610780	Degradation of GLI1 by the proteasome	-19.6099	-16.9654	20/40	321585,326687,326884,337810,393716,393922,393941,403011,403015,403085,406445,415202,415221,436882,445413,449846,550499,573095,641289,777766,406462,406479,65226,407653,492768,30387,30649,64278,171585,327330,336786,393261,799058,324015,393934,80973,406353,57935,406557,554104,406582,336681,431767,445164,553389,573216,558237,30428,556379,321564,406310,406753,30572,58013,192325,252913,280646,321505,32…	psmc6,psma4,psmc4,rps27a,skp1,psmd13,psmc2,psma5,psma2b,psmd10,psma8,psmd4a,psmd8,psmb2,psmb1,rbx1,psmb4,psmb3,uba52,ubc,orc4,orc5,rpa2,prim2,cdc7,psmb5,psme3,psmb7,psma6a,psmd7,psmc1a,psmd6,psmd14,ube2d1b,ube2d2,cdk1,cdc20,actb2,mcrs1,uchl3,ppp2cb,tubb4b,dctn3,tuba8l3,haus1,tuba1a,dab2ipb,csnk2b,csnk2a2b,eif2s1b,rnf185,derl1,ran,noc2l,ncbp2,h2az2a,lmo1,bmi1a,prmt1,polr2g,med7,polr2c,taf12,med27,…
3_Member	Reactome Gene Sets	R-DRE-5610780	Degradation of GLI1 by the proteasome	-19.6099	-16.9654	20/40	321585,326687,326884,337810,393716,393922,393941,403011,403015,403085,406445,415202,415221,436882,445413,449846,550499,573095,641289,777766	psmc6,psma4,psmc4,rps27a,skp1,psmd13,psmc2,psma5,psma2b,psmd10,psma8,psmd4a,psmd8,psmb2,psmb1,rbx1,psmb4,psmb3,uba52,ubc
3_Member	Reactome Gene Sets	R-DRE-68949	Orc1 removal from chromatin	-19.5076	-16.8795	22/52	321585,326687,326884,337810,393716,393922,393941,403011,403015,403085,406445,406462,406479,415202,415221,436882,445413,449846,550499,573095,641289,777766	psmc6,psma4,psmc4,rps27a,skp1,psmd13,psmc2,psma5,psma2b,psmd10,psma8,orc4,orc5,psmd4a,psmd8,psmb2,psmb1,rbx1,psmb4,psmb3,uba52,ubc
3_Member	Reactome Gene Sets	R-DRE-8854050	FBXL7 down-regulates AURKA during mitotic entry and in early mitosis	-19.3316	-16.7193	20/41	321585,326687,326884,337810,393716,393922,393941,403011,403015,403085,406445,415202,415221,436882,445413,449846,550499,573095,641289,777766	psmc6,psma4,psmc4,rps27a,skp1,psmd13,psmc2,psma5,psma2b,psmd10,psma8,psmd4a,psmd8,psmb2,psmb1,rbx1,psmb4,psmb3,uba52,ubc
3_Member	Reactome Gene Sets	R-DRE-69002	DNA Replication Pre-Initiation	-18.9987	-16.4163	23/61	65226,321585,326687,326884,337810,393922,393941,403011,403015,403085,406445,406462,406479,407653,415202,415221,436882,445413,492768,550499,573095,641289,777766	rpa2,psmc6,psma4,psmc4,rps27a,psmd13,psmc2,psma5,psma2b,psmd10,psma8,orc4,orc5,prim2,psmd4a,psmd8,psmb2,psmb1,cdc7,psmb4,psmb3,uba52,ubc
3_Member	Reactome Gene Sets	R-DRE-68827	CDT1 association with the CDC6:ORC:origin complex	-18.8036	-16.2355	20/43	321585,326687,326884,337810,393922,393941,403011,403015,403085,406445,406462,406479,415202,415221,436882,445413,550499,573095,641289,777766	psmc6,psma4,psmc4,rps27a,psmd13,psmc2,psma5,psma2b,psmd10,psma8,orc4,orc5,psmd4a,psmd8,psmb2,psmb1,psmb4,psmb3,uba52,ubc
3_Member	KEGG Pathway	dre03050	Proteasome	-18.6581	-16.1171	22/56	30387,30649,64278,171585,321585,326687,326884,327330,336786,393261,393922,393941,403011,403015,406445,415202,415221,436882,445413,550499,573095,799058	psmb5,psme3,psmb7,psma6a,psmc6,psma4,psmc4,psmd7,psmc1a,psmd6,psmd13,psmc2,psma5,psma2b,psma8,psmd4a,psmd8,psmb2,psmb1,psmb4,psmb3,psmd14
3_Member	KEGG Pathway	ko03050	Proteasome	-18.6581	-16.1171	22/56	30387,30649,64278,171585,321585,326687,326884,327330,336786,393261,393922,393941,403011,403015,406445,415202,415221,436882,445413,550499,573095,799058	psmb5,psme3,psmb7,psma6a,psmc6,psma4,psmc4,psmd7,psmc1a,psmd6,psmd13,psmc2,psma5,psma2b,psma8,psmd4a,psmd8,psmb2,psmb1,psmb4,psmb3,psmd14
3_Member	Reactome Gene Sets	R-DRE-1234176	Oxygen-dependent proline hydroxylation of Hypoxia-inducible Factor Alpha	-18.347	-15.8438	21/51	321585,324015,326687,326884,337810,393922,393934,393941,403011,403015,403085,406445,415202,415221,436882,445413,449846,550499,573095,641289,777766	psmc6,ube2d1b,psma4,psmc4,rps27a,psmd13,ube2d2,psmc2,psma5,psma2b,psmd10,psma8,psmd4a,psmd8,psmb2,psmb1,rbx1,psmb4,psmb3,uba52,ubc
3_Member	Reactome Gene Sets	R-DRE-69306	DNA Replication	-18.3126	-15.8213	26/88	65226,321585,324015,326687,326884,337810,393716,393922,393941,403011,403015,403085,406445,406462,406479,407653,415202,415221,436882,445413,449846,492768,550499,573095,641289,777766	rpa2,psmc6,ube2d1b,psma4,psmc4,rps27a,skp1,psmd13,psmc2,psma5,psma2b,psmd10,psma8,orc4,orc5,prim2,psmd4a,psmd8,psmb2,psmb1,rbx1,cdc7,psmb4,psmb3,uba52,ubc
3_Member	Reactome Gene Sets	R-DRE-8932339	ROS sensing by NFE2L2	-18.1107	-15.6422	19/40	321585,326687,326884,337810,393922,393941,403011,403015,403085,406445,415202,415221,436882,445413,449846,550499,573095,641289,777766	psmc6,psma4,psmc4,rps27a,psmd13,psmc2,psma5,psma2b,psmd10,psma8,psmd4a,psmd8,psmb2,psmb1,rbx1,psmb4,psmb3,uba52,ubc
3_Member	Reactome Gene Sets	R-DRE-8939902	Regulation of RUNX2 expression and activity	-18.1107	-15.6422	19/40	321585,326687,326884,337810,393716,393922,393941,403011,403015,403085,415202,415221,436882,445413,449846,550499,573095,641289,777766	psmc6,psma4,psmc4,rps27a,skp1,psmd13,psmc2,psma5,psma2b,psmd10,psmd4a,psmd8,psmb2,psmb1,rbx1,psmb4,psmb3,uba52,ubc
3_Member	Reactome Gene Sets	R-DRE-5610785	GLI3 is processed to GLI3R by the proteasome	-18.0742	-15.6275	20/46	321585,326687,326884,337810,393716,393922,393941,403011,403015,403085,406445,415202,415221,436882,445413,449846,550499,573095,641289,777766	psmc6,psma4,psmc4,rps27a,skp1,psmd13,psmc2,psma5,psma2b,psmd10,psma8,psmd4a,psmd8,psmb2,psmb1,rbx1,psmb4,psmb3,uba52,ubc
3_Member	Reactome Gene Sets	R-DRE-9707587	Regulation of HMOX1 expression and activity	-18.0742	-15.6275	20/46	321585,326687,326884,337810,393716,393922,393941,403011,403015,403085,406445,415202,415221,436882,445413,449846,550499,573095,641289,777766	psmc6,psma4,psmc4,rps27a,skp1,psmd13,psmc2,psma5,psma2b,psmd10,psma8,psmd4a,psmd8,psmb2,psmb1,rbx1,psmb4,psmb3,uba52,ubc
3_Member	Reactome Gene Sets	R-DRE-69239	Synthesis of DNA	-18.0002	-15.564	25/82	65226,321585,324015,326687,326884,337810,393716,393922,393941,403011,403015,403085,406445,406462,406479,407653,415202,415221,436882,445413,449846,550499,573095,641289,777766	rpa2,psmc6,ube2d1b,psma4,psmc4,rps27a,skp1,psmd13,psmc2,psma5,psma2b,psmd10,psma8,orc4,orc5,prim2,psmd4a,psmd8,psmb2,psmb1,rbx1,psmb4,psmb3,uba52,ubc
3_Member	Reactome Gene Sets	R-DRE-1234174	Cellular response to hypoxia	-17.9278	-15.5018	21/53	321585,324015,326687,326884,337810,393922,393934,393941,403011,403015,403085,406445,415202,415221,436882,445413,449846,550499,573095,641289,777766	psmc6,ube2d1b,psma4,psmc4,rps27a,psmd13,ube2d2,psmc2,psma5,psma2b,psmd10,psma8,psmd4a,psmd8,psmb2,psmb1,rbx1,psmb4,psmb3,uba52,ubc
3_Member	Reactome Gene Sets	R-DRE-69052	Switching of origins to a post-replicative state	-17.7551	-15.339	23/68	321585,324015,326687,326884,337810,393716,393922,393941,403011,403015,403085,406445,406462,406479,415202,415221,436882,445413,449846,550499,573095,641289,777766	psmc6,ube2d1b,psma4,psmc4,rps27a,skp1,psmd13,psmc2,psma5,psma2b,psmd10,psma8,orc4,orc5,psmd4a,psmd8,psmb2,psmb1,rbx1,psmb4,psmb3,uba52,ubc
3_Member	Reactome Gene Sets	R-DRE-68867	Assembly of the pre-replicative complex	-17.6239	-15.2176	20/48	321585,326687,326884,337810,393922,393941,403011,403015,403085,406445,406462,406479,415202,415221,436882,445413,550499,573095,641289,777766	psmc6,psma4,psmc4,rps27a,psmd13,psmc2,psma5,psma2b,psmd10,psma8,orc4,orc5,psmd4a,psmd8,psmb2,psmb1,psmb4,psmb3,uba52,ubc
3_Member	Reactome Gene Sets	R-DRE-174184	Cdc20:Phospho-APC/C mediated degradation of Cyclin A	-17.5296	-15.1329	21/55	80973,321585,324015,326687,326884,337810,393922,393941,403011,403015,403085,406353,406445,415202,415221,436882,445413,550499,573095,641289,777766	cdk1,psmc6,ube2d1b,psma4,psmc4,rps27a,psmd13,psmc2,psma5,psma2b,psmd10,cdc20,psma8,psmd4a,psmd8,psmb2,psmb1,psmb4,psmb3,uba52,ubc
3_Member	Reactome Gene Sets	R-DRE-8878166	Transcriptional regulation by RUNX2	-17.4084	-15.021	20/49	80973,321585,326687,326884,337810,393716,393922,393941,403011,403015,403085,415202,415221,436882,445413,449846,550499,573095,641289,777766	cdk1,psmc6,psma4,psmc4,rps27a,skp1,psmd13,psmc2,psma5,psma2b,psmd10,psmd4a,psmd8,psmb2,psmb1,rbx1,psmb4,psmb3,uba52,ubc
3_Member	Reactome Gene Sets	R-DRE-4641258	Degradation of DVL	-17.3623	-14.993	19/43	321585,326687,326884,337810,393922,393941,403011,403015,403085,406445,415202,415221,436882,445413,449846,550499,573095,641289,777766	psmc6,psma4,psmc4,rps27a,psmd13,psmc2,psma5,psma2b,psmd10,psma8,psmd4a,psmd8,psmb2,psmb1,rbx1,psmb4,psmb3,uba52,ubc
3_Member	Reactome Gene Sets	R-DRE-179419	APC:Cdc20 mediated degradation of cell cycle proteins prior to satisfation of the cell cycle checkpoint	-17.3378	-14.9859	21/56	80973,321585,324015,326687,326884,337810,393922,393941,403011,403015,403085,406353,406445,415202,415221,436882,445413,550499,573095,641289,777766	cdk1,psmc6,ube2d1b,psma4,psmc4,rps27a,psmd13,psmc2,psma5,psma2b,psmd10,cdc20,psma8,psmd4a,psmd8,psmb2,psmb1,psmb4,psmb3,uba52,ubc
3_Member	Reactome Gene Sets	R-DRE-5689603	UCH proteinases	-17.3378	-14.9859	21/56	57935,321585,326687,326884,337810,393922,393941,403011,403015,403085,406445,406557,415202,415221,436882,445413,550499,554104,573095,641289,777766	actb2,psmc6,psma4,psmc4,rps27a,psmd13,psmc2,psma5,psma2b,psmd10,psma8,mcrs1,psmd4a,psmd8,psmb2,psmb1,psmb4,uchl3,psmb3,uba52,ubc
3_Member	Reactome Gene Sets	R-DRE-75815	Ubiquitin-dependent degradation of Cyclin D	-17.1585	-14.8314	18/38	321585,326687,326884,337810,393922,393941,403011,403015,403085,406445,415202,415221,436882,445413,550499,573095,641289,777766	psmc6,psma4,psmc4,rps27a,psmd13,psmc2,psma5,psma2b,psmd10,psma8,psmd4a,psmd8,psmb2,psmb1,psmb4,psmb3,uba52,ubc
3_Member	Reactome Gene Sets	R-DRE-8852276	The role of GTSE1 in G2/M progression after G2 checkpoint	-17.1585	-14.8314	18/38	321585,326687,326884,337810,393922,393941,403011,403015,403085,406445,415202,415221,436882,445413,550499,573095,641289,777766	psmc6,psma4,psmc4,rps27a,psmd13,psmc2,psma5,psma2b,psmd10,psma8,psmd4a,psmd8,psmb2,psmb1,psmb4,psmb3,uba52,ubc
3_Member	Reactome Gene Sets	R-DRE-176409	APC/C:Cdc20 mediated degradation of mitotic proteins	-17.1505	-14.8314	21/57	80973,321585,324015,326687,326884,337810,393922,393941,403011,403015,403085,406353,406445,415202,415221,436882,445413,550499,573095,641289,777766	cdk1,psmc6,ube2d1b,psma4,psmc4,rps27a,psmd13,psmc2,psma5,psma2b,psmd10,cdc20,psma8,psmd4a,psmd8,psmb2,psmb1,psmb4,psmb3,uba52,ubc
3_Member	Reactome Gene Sets	R-DRE-176814	Activation of APC/C and APC/C:Cdc20 mediated degradation of mitotic proteins	-17.1505	-14.8314	21/57	80973,321585,324015,326687,326884,337810,393922,393941,403011,403015,403085,406353,406445,415202,415221,436882,445413,550499,573095,641289,777766	cdk1,psmc6,ube2d1b,psma4,psmc4,rps27a,psmd13,psmc2,psma5,psma2b,psmd10,cdc20,psma8,psmd4a,psmd8,psmb2,psmb1,psmb4,psmb3,uba52,ubc
3_Member	Reactome Gene Sets	R-DRE-69206	G1/S Transition	-16.9797	-14.6836	24/81	65226,321585,326687,326884,337810,393716,393922,393941,403011,403015,403085,406462,406479,406582,407653,415202,415221,436882,445413,492768,550499,573095,641289,777766	rpa2,psmc6,psma4,psmc4,rps27a,skp1,psmd13,psmc2,psma5,psma2b,psmd10,orc4,orc5,ppp2cb,prim2,psmd4a,psmd8,psmb2,psmb1,cdc7,psmb4,psmb3,uba52,ubc
3_Member	Reactome Gene Sets	R-DRE-195253	Degradation of beta-catenin by the destruction complex	-16.9676	-14.6789	21/58	321585,326687,326884,337810,393716,393922,393941,403011,403015,403085,406445,406582,415202,415221,436882,445413,449846,550499,573095,641289,777766	psmc6,psma4,psmc4,rps27a,skp1,psmd13,psmc2,psma5,psma2b,psmd10,psma8,ppp2cb,psmd4a,psmd8,psmb2,psmb1,rbx1,psmb4,psmb3,uba52,ubc
3_Member	Reactome Gene Sets	R-DRE-349425	Autodegradation of the E3 ubiquitin ligase COP1	-16.902	-14.6418	18/39	321585,326687,326884,337810,393922,393941,403011,403015,403085,406445,415202,415221,436882,445413,550499,573095,641289,777766	psmc6,psma4,psmc4,rps27a,psmd13,psmc2,psma5,psma2b,psmd10,psma8,psmd4a,psmd8,psmb2,psmb1,psmb4,psmb3,uba52,ubc
3_Member	Reactome Gene Sets	R-DRE-69601	Ubiquitin Mediated Degradation of Phosphorylated Cdc25A	-16.902	-14.6418	18/39	321585,326687,326884,337810,393922,393941,403011,403015,403085,406445,415202,415221,436882,445413,550499,573095,641289,777766	psmc6,psma4,psmc4,rps27a,psmd13,psmc2,psma5,psma2b,psmd10,psma8,psmd4a,psmd8,psmb2,psmb1,psmb4,psmb3,uba52,ubc
3_Member	Reactome Gene Sets	R-DRE-69610	p53-Independent DNA Damage Response	-16.902	-14.6418	18/39	321585,326687,326884,337810,393922,393941,403011,403015,403085,406445,415202,415221,436882,445413,550499,573095,641289,777766	psmc6,psma4,psmc4,rps27a,psmd13,psmc2,psma5,psma2b,psmd10,psma8,psmd4a,psmd8,psmb2,psmb1,psmb4,psmb3,uba52,ubc
3_Member	Reactome Gene Sets	R-DRE-69613	p53-Independent G1/S DNA damage checkpoint	-16.902	-14.6418	18/39	321585,326687,326884,337810,393922,393941,403011,403015,403085,406445,415202,415221,436882,445413,550499,573095,641289,777766	psmc6,psma4,psmc4,rps27a,psmd13,psmc2,psma5,psma2b,psmd10,psma8,psmd4a,psmd8,psmb2,psmb1,psmb4,psmb3,uba52,ubc
3_Member	Reactome Gene Sets	R-DRE-69275	G2/M Transition	-16.8155	-14.5622	27/109	80973,321585,326687,326884,336681,337810,393716,393922,393941,403011,403015,403085,406445,406582,415202,415221,431767,436882,445164,445413,449846,550499,553389,573095,573216,641289,777766	cdk1,psmc6,psma4,psmc4,tubb4b,rps27a,skp1,psmd13,psmc2,psma5,psma2b,psmd10,psma8,ppp2cb,psmd4a,psmd8,dctn3,psmb2,tuba8l3,psmb1,rbx1,psmb4,haus1,psmb3,tuba1a,uba52,ubc
3_Member	Reactome Gene Sets	R-DRE-5658442	Regulation of RAS by GAPs	-16.7963	-14.5498	20/52	321585,326687,326884,337810,393922,393941,403011,403015,403085,406445,415202,415221,436882,445413,449846,550499,558237,573095,641289,777766	psmc6,psma4,psmc4,rps27a,psmd13,psmc2,psma5,psma2b,psmd10,psma8,psmd4a,psmd8,psmb2,psmb1,rbx1,psmb4,dab2ipb,psmb3,uba52,ubc
3_Member	Reactome Gene Sets	R-DRE-453274	Mitotic G2-G2/M phases	-16.7055	-14.4655	27/110	80973,321585,326687,326884,336681,337810,393716,393922,393941,403011,403015,403085,406445,406582,415202,415221,431767,436882,445164,445413,449846,550499,553389,573095,573216,641289,777766	cdk1,psmc6,psma4,psmc4,tubb4b,rps27a,skp1,psmd13,psmc2,psma5,psma2b,psmd10,psma8,ppp2cb,psmd4a,psmd8,dctn3,psmb2,tuba8l3,psmb1,rbx1,psmb4,haus1,psmb3,tuba1a,uba52,ubc
3_Member	Reactome Gene Sets	R-DRE-4641257	Degradation of AXIN	-16.6546	-14.4402	18/40	321585,326687,326884,337810,393922,393941,403011,403015,403085,406445,415202,415221,436882,445413,550499,573095,641289,777766	psmc6,psma4,psmc4,rps27a,psmd13,psmc2,psma5,psma2b,psmd10,psma8,psmd4a,psmd8,psmb2,psmb1,psmb4,psmb3,uba52,ubc
3_Member	Reactome Gene Sets	R-DRE-5607761	Dectin-1 mediated noncanonical NF-kB signaling	-16.6546	-14.4402	18/40	321585,326687,326884,337810,393922,393941,403011,403015,403085,406445,415202,415221,436882,445413,550499,573095,641289,777766	psmc6,psma4,psmc4,rps27a,psmd13,psmc2,psma5,psma2b,psmd10,psma8,psmd4a,psmd8,psmb2,psmb1,psmb4,psmb3,uba52,ubc
3_Member	Reactome Gene Sets	R-DRE-5676590	NIK-->noncanonical NF-kB signaling	-16.6546	-14.4402	18/40	321585,326687,326884,337810,393922,393941,403011,403015,403085,406445,415202,415221,436882,445413,550499,573095,641289,777766	psmc6,psma4,psmc4,rps27a,psmd13,psmc2,psma5,psma2b,psmd10,psma8,psmd4a,psmd8,psmb2,psmb1,psmb4,psmb3,uba52,ubc
3_Member	Reactome Gene Sets	R-DRE-69541	Stabilization of p53	-16.6546	-14.4402	18/40	321585,326687,326884,337810,393922,393941,403011,403015,403085,406445,415202,415221,436882,445413,550499,573095,641289,777766	psmc6,psma4,psmc4,rps27a,psmd13,psmc2,psma5,psma2b,psmd10,psma8,psmd4a,psmd8,psmb2,psmb1,psmb4,psmb3,uba52,ubc
3_Member	Reactome Gene Sets	R-DRE-174154	APC/C:Cdc20 mediated degradation of Securin	-16.6029	-14.4007	20/53	321585,324015,326687,326884,337810,393922,393941,403011,403015,403085,406353,406445,415202,415221,436882,445413,550499,573095,641289,777766	psmc6,ube2d1b,psma4,psmc4,rps27a,psmd13,psmc2,psma5,psma2b,psmd10,cdc20,psma8,psmd4a,psmd8,psmb2,psmb1,psmb4,psmb3,uba52,ubc
3_Member	Reactome Gene Sets	R-DRE-8948751	Regulation of PTEN stability and activity	-16.6029	-14.4007	20/53	30428,321585,326687,326884,337810,393922,393941,403011,403015,403085,406445,415202,415221,436882,445413,550499,556379,573095,641289,777766	csnk2b,psmc6,psma4,psmc4,rps27a,psmd13,psmc2,psma5,psma2b,psmd10,psma8,psmd4a,psmd8,psmb2,psmb1,psmb4,csnk2a2b,psmb3,uba52,ubc
3_Member	Reactome Gene Sets	R-DRE-450408	AUF1 (hnRNP D0) binds and destabilizes mRNA	-16.4158	-14.2314	18/41	321585,326687,326884,337810,393922,393941,403011,403015,403085,406445,415202,415221,436882,445413,550499,573095,641289,777766	psmc6,psma4,psmc4,rps27a,psmd13,psmc2,psma5,psma2b,psmd10,psma8,psmd4a,psmd8,psmb2,psmb1,psmb4,psmb3,uba52,ubc
3_Member	Reactome Gene Sets	R-DRE-174143	APC/C-mediated degradation of cell cycle proteins	-16.2757	-14.1027	21/62	80973,321585,324015,326687,326884,337810,393922,393941,403011,403015,403085,406353,406445,415202,415221,436882,445413,550499,573095,641289,777766	cdk1,psmc6,ube2d1b,psma4,psmc4,rps27a,psmd13,psmc2,psma5,psma2b,psmd10,cdc20,psma8,psmd4a,psmd8,psmb2,psmb1,psmb4,psmb3,uba52,ubc
3_Member	Reactome Gene Sets	R-DRE-453276	Regulation of mitotic cell cycle	-16.2757	-14.1027	21/62	80973,321585,324015,326687,326884,337810,393922,393941,403011,403015,403085,406353,406445,415202,415221,436882,445413,550499,573095,641289,777766	cdk1,psmc6,ube2d1b,psma4,psmc4,rps27a,psmd13,psmc2,psma5,psma2b,psmd10,cdc20,psma8,psmd4a,psmd8,psmb2,psmb1,psmb4,psmb3,uba52,ubc
3_Member	Reactome Gene Sets	R-DRE-174178	APC/C:Cdh1 mediated degradation of Cdc20 and other APC/C:Cdh1 targeted proteins in late mitosis/early G1	-16.2302	-14.0683	20/55	321585,324015,326687,326884,337810,393922,393941,403011,403015,403085,406353,406445,415202,415221,436882,445413,550499,573095,641289,777766	psmc6,ube2d1b,psma4,psmc4,rps27a,psmd13,psmc2,psma5,psma2b,psmd10,cdc20,psma8,psmd4a,psmd8,psmb2,psmb1,psmb4,psmb3,uba52,ubc
3_Member	Reactome Gene Sets	R-DRE-4608870	Asymmetric localization of PCP proteins	-15.7455	-13.5945	18/44	321585,326687,326884,337810,393922,393941,403011,403015,403085,406445,415202,415221,436882,445413,550499,573095,641289,777766	psmc6,psma4,psmc4,rps27a,psmd13,psmc2,psma5,psma2b,psmd10,psma8,psmd4a,psmd8,psmb2,psmb1,psmb4,psmb3,uba52,ubc
3_Member	Reactome Gene Sets	R-DRE-382556	ABC-family proteins mediated transport	-15.4892	-13.3488	21/67	321564,321585,326687,326884,337810,393922,393941,403011,403015,403085,406310,406445,406753,415202,415221,436882,445413,550499,573095,641289,777766	eif2s1b,psmc6,psma4,psmc4,rps27a,psmd13,psmc2,psma5,psma2b,psmd10,rnf185,psma8,derl1,psmd4a,psmd8,psmb2,psmb1,psmb4,psmb3,uba52,ubc
3_Member	Reactome Gene Sets	R-DRE-8941858	Regulation of RUNX3 expression and activity	-15.47	-13.3348	17/39	321585,326687,326884,337810,393922,393941,403011,403015,403085,415202,415221,436882,445413,550499,573095,641289,777766	psmc6,psma4,psmc4,rps27a,psmd13,psmc2,psma5,psma2b,psmd10,psmd4a,psmd8,psmb2,psmb1,psmb4,psmb3,uba52,ubc
3_Member	Reactome Gene Sets	R-DRE-74160	Gene expression (Transcription)	-15.3507	-13.2206	60/603	30428,30572,57935,58013,65226,80973,192325,252913,280646,321505,321585,321974,324015,324088,326098,326687,326884,334669,337810,386637,393633,393716,393827,393922,393934,393941,403011,403015,403085,404615,406269,406445,406582,415202,415217,415221,436821,436826,436882,437025,445170,445191,445413,449846,449918,449992,541344,550263,550394,550499,553733,554099,554101,556379,556710,573095,641289,692296…	csnk2b,ran,actb2,noc2l,rpa2,cdk1,ncbp2,h2az2a,lmo1,bmi1a,psmc6,prmt1,ube2d1b,polr2g,med7,psma4,psmc4,polr2c,rps27a,taf12,med27,skp1,wdr61,psmd13,ube2d2,psmc2,psma5,psma2b,psmd10,med8,h3f3a,psma8,ppp2cb,psmd4a,gtf2f2a,psmd8,taf11,polr3k,psmb2,yeats4,polr2eb,med20,psmb1,rbx1,cnot10,polr2i,prdx1,polr2h,med10,psmb4,polr1e,polr2j,cox5aa,csnk2a2b,taf10,psmb3,uba52,yaf2,cbx3a,ubc
3_Member	Reactome Gene Sets	R-DRE-5358346	Hedgehog ligand biogenesis	-15.3326	-13.2176	18/46	321585,326687,326884,337810,393922,393941,403011,403015,403085,406445,415202,415221,436882,445413,550499,573095,641289,777766	psmc6,psma4,psmc4,rps27a,psmd13,psmc2,psma5,psma2b,psmd10,psma8,psmd4a,psmd8,psmb2,psmb1,psmb4,psmb3,uba52,ubc
3_Member	Reactome Gene Sets	R-DRE-69563	p53-Dependent G1 DNA Damage Response	-15.3326	-13.2176	18/46	321585,326687,326884,337810,393922,393941,403011,403015,403085,406445,415202,415221,436882,445413,550499,573095,641289,777766	psmc6,psma4,psmc4,rps27a,psmd13,psmc2,psma5,psma2b,psmd10,psma8,psmd4a,psmd8,psmb2,psmb1,psmb4,psmb3,uba52,ubc
3_Member	Reactome Gene Sets	R-DRE-69580	p53-Dependent G1/S DNA damage checkpoint	-15.3326	-13.2176	18/46	321585,326687,326884,337810,393922,393941,403011,403015,403085,406445,415202,415221,436882,445413,550499,573095,641289,777766	psmc6,psma4,psmc4,rps27a,psmd13,psmc2,psma5,psma2b,psmd10,psma8,psmd4a,psmd8,psmb2,psmb1,psmb4,psmb3,uba52,ubc
3_Member	Reactome Gene Sets	R-DRE-69242	S Phase	-15.1731	-13.063	25/105	65226,321585,324015,326687,326884,337810,393716,393922,393941,403011,403015,403085,406445,406462,406479,407653,415202,415221,436882,445413,449846,550499,573095,641289,777766	rpa2,psmc6,ube2d1b,psma4,psmc4,rps27a,skp1,psmd13,psmc2,psma5,psma2b,psmd10,psma8,orc4,orc5,prim2,psmd4a,psmd8,psmb2,psmb1,rbx1,psmb4,psmb3,uba52,ubc
3_Member	Reactome Gene Sets	R-DRE-187577	SCF(Skp2)-mediated degradation of p27/p21	-15.1351	-13.0299	18/47	321585,326687,326884,337810,393716,393922,393941,403011,403015,403085,415202,415221,436882,445413,550499,573095,641289,777766	psmc6,psma4,psmc4,rps27a,skp1,psmd13,psmc2,psma5,psma2b,psmd10,psmd4a,psmd8,psmb2,psmb1,psmb4,psmb3,uba52,ubc
3_Member	Reactome Gene Sets	R-DRE-453279	Mitotic G1 phase and G1/S transition	-14.9991	-12.8987	24/97	65226,321585,326687,326884,337810,393716,393922,393941,403011,403015,403085,406462,406479,406582,407653,415202,415221,436882,445413,492768,550499,573095,641289,777766	rpa2,psmc6,psma4,psmc4,rps27a,skp1,psmd13,psmc2,psma5,psma2b,psmd10,orc4,orc5,ppp2cb,prim2,psmd4a,psmd8,psmb2,psmb1,cdc7,psmb4,psmb3,uba52,ubc
3_Member	Reactome Gene Sets	R-DRE-5687128	MAPK6/MAPK4 signaling	-14.9649	-12.8785	19/55	80973,321585,326687,326884,337810,393922,393941,403011,403015,403085,406445,415202,415221,436882,445413,550499,573095,641289,777766	cdk1,psmc6,psma4,psmc4,rps27a,psmd13,psmc2,psma5,psma2b,psmd10,psma8,psmd4a,psmd8,psmb2,psmb1,psmb4,psmb3,uba52,ubc
3_Member	Reactome Gene Sets	R-DRE-69017	CDK-mediated phosphorylation and removal of Cdc6	-14.9649	-12.8785	19/55	321585,324015,326687,326884,337810,393922,393941,403011,403015,403085,406445,415202,415221,436882,445413,550499,573095,641289,777766	psmc6,ube2d1b,psma4,psmc4,rps27a,psmd13,psmc2,psma5,psma2b,psmd10,psma8,psmd4a,psmd8,psmb2,psmb1,psmb4,psmb3,uba52,ubc
3_Member	Reactome Gene Sets	R-DRE-8939236	RUNX1 regulates transcription of genes involved in differentiation of HSCs	-14.9649	-12.8785	19/55	280646,321585,326687,326884,337810,393922,393941,403011,403015,403085,406445,415202,415221,436882,445413,550499,573095,641289,777766	lmo1,psmc6,psma4,psmc4,rps27a,psmd13,psmc2,psma5,psma2b,psmd10,psma8,psmd4a,psmd8,psmb2,psmb1,psmb4,psmb3,uba52,ubc
3_Member	Reactome Gene Sets	R-DRE-69615	G1/S DNA Damage Checkpoints	-14.9433	-12.8615	18/48	321585,326687,326884,337810,393922,393941,403011,403015,403085,406445,415202,415221,436882,445413,550499,573095,641289,777766	psmc6,psma4,psmc4,rps27a,psmd13,psmc2,psma5,psma2b,psmd10,psma8,psmd4a,psmd8,psmb2,psmb1,psmb4,psmb3,uba52,ubc
3_Member	Reactome Gene Sets	R-DRE-5632684	Hedgehog 'on' state	-14.7971	-12.7199	19/56	321585,326687,326884,337810,393922,393941,403011,403015,403085,406445,415202,415221,436882,445413,449846,550499,573095,641289,777766	psmc6,psma4,psmc4,rps27a,psmd13,psmc2,psma5,psma2b,psmd10,psma8,psmd4a,psmd8,psmb2,psmb1,rbx1,psmb4,psmb3,uba52,ubc
3_Member	Reactome Gene Sets	R-DRE-5610787	Hedgehog 'off' state	-14.7513	-12.6786	20/64	321585,326687,326884,337810,393716,393922,393941,403011,403015,403085,406445,415202,415221,436882,445413,449846,550499,573095,641289,777766	psmc6,psma4,psmc4,rps27a,skp1,psmd13,psmc2,psma5,psma2b,psmd10,psma8,psmd4a,psmd8,psmb2,psmb1,rbx1,psmb4,psmb3,uba52,ubc
3_Member	Reactome Gene Sets	R-DRE-212436	Generic Transcription Pathway	-14.723	-12.6547	53/500	30428,58013,65226,80973,252913,280646,321505,321585,321974,324015,324088,326098,326687,326884,334669,337810,386637,393633,393716,393922,393934,393941,403011,403015,403085,404615,406269,406445,406582,415202,415217,415221,436821,436882,437025,445170,445191,445413,449846,449918,449992,541344,550263,550394,550499,554099,554101,556379,556710,573095,641289,692296,777766	csnk2b,noc2l,rpa2,cdk1,h2az2a,lmo1,bmi1a,psmc6,prmt1,ube2d1b,polr2g,med7,psma4,psmc4,polr2c,rps27a,taf12,med27,skp1,psmd13,ube2d2,psmc2,psma5,psma2b,psmd10,med8,h3f3a,psma8,ppp2cb,psmd4a,gtf2f2a,psmd8,taf11,psmb2,yeats4,polr2eb,med20,psmb1,rbx1,cnot10,polr2i,prdx1,polr2h,med10,psmb4,polr2j,cox5aa,csnk2a2b,taf10,psmb3,uba52,yaf2,ubc
3_Member	Reactome Gene Sets	R-DRE-69278	Cell Cycle, Mitotic	-14.6183	-12.5545	43/342	30428,30572,65226,80973,252913,321585,324015,326687,326884,336439,336681,337810,393280,393716,393922,393941,403011,403015,403085,406269,406353,406445,406462,406479,406582,407653,415202,415221,431767,436882,445164,445413,449846,492768,550499,550572,553389,556379,562678,573095,573216,641289,777766	csnk2b,ran,rpa2,cdk1,h2az2a,psmc6,ube2d1b,psma4,psmc4,zwilch,tubb4b,rps27a,nuf2,skp1,psmd13,psmc2,psma5,psma2b,psmd10,h3f3a,cdc20,psma8,orc4,orc5,ppp2cb,prim2,psmd4a,psmd8,dctn3,psmb2,tuba8l3,psmb1,rbx1,cdc7,psmb4,cnep1r1,haus1,csnk2a2b,ncaph2,psmb3,tuba1a,uba52,ubc
3_Member	Reactome Gene Sets	R-DRE-73857	RNA Polymerase II Transcription	-14.5887	-12.5293	55/538	30428,58013,65226,80973,192325,252913,280646,321505,321585,321974,324015,324088,326098,326687,326884,334669,337810,386637,393633,393716,393827,393922,393934,393941,403011,403015,403085,404615,406269,406445,406582,415202,415217,415221,436821,436882,437025,445170,445191,445413,449846,449918,449992,541344,550263,550394,550499,554099,554101,556379,556710,573095,641289,692296,777766	csnk2b,noc2l,rpa2,cdk1,ncbp2,h2az2a,lmo1,bmi1a,psmc6,prmt1,ube2d1b,polr2g,med7,psma4,psmc4,polr2c,rps27a,taf12,med27,skp1,wdr61,psmd13,ube2d2,psmc2,psma5,psma2b,psmd10,med8,h3f3a,psma8,ppp2cb,psmd4a,gtf2f2a,psmd8,taf11,psmb2,yeats4,polr2eb,med20,psmb1,rbx1,cnot10,polr2i,prdx1,polr2h,med10,psmb4,polr2j,cox5aa,csnk2a2b,taf10,psmb3,uba52,yaf2,ubc
3_Member	Reactome Gene Sets	R-DRE-174084	Autodegradation of Cdh1 by Cdh1:APC/C	-14.5751	-12.5199	18/50	321585,324015,326687,326884,337810,393922,393941,403011,403015,403085,415202,415221,436882,445413,550499,573095,641289,777766	psmc6,ube2d1b,psma4,psmc4,rps27a,psmd13,psmc2,psma5,psma2b,psmd10,psmd4a,psmd8,psmb2,psmb1,psmb4,psmb3,uba52,ubc
3_Member	Reactome Gene Sets	R-DRE-5607764	CLEC7A (Dectin-1) signaling	-14.3983	-12.3517	18/51	321585,326687,326884,337810,393922,393941,403011,403015,403085,406445,415202,415221,436882,445413,550499,573095,641289,777766	psmc6,psma4,psmc4,rps27a,psmd13,psmc2,psma5,psma2b,psmd10,psma8,psmd4a,psmd8,psmb2,psmb1,psmb4,psmb3,uba52,ubc
3_Member	Reactome Gene Sets	R-DRE-9711123	Cellular response to chemical stress	-14.1595	-12.1171	24/105	30553,321585,326687,326884,335799,337810,393716,393922,393941,403011,403015,403085,406445,415202,415221,436882,445413,449846,541344,550499,554101,573095,641289,777766	sod1,psmc6,psma4,psmc4,sod2,rps27a,skp1,psmd13,psmc2,psma5,psma2b,psmd10,psma8,psmd4a,psmd8,psmb2,psmb1,rbx1,prdx1,psmb4,cox5aa,psmb3,uba52,ubc
3_Member	Reactome Gene Sets	R-DRE-350562	Regulation of ornithine decarboxylase (ODC)	-14.0828	-12.0446	16/39	321585,322506,326687,326884,393922,393941,403011,403015,403085,406445,415202,415221,436882,445413,550499,573095	psmc6,nqo1,psma4,psmc4,psmd13,psmc2,psma5,psma2b,psmd10,psma8,psmd4a,psmd8,psmb2,psmb1,psmb4,psmb3
3_Member	Reactome Gene Sets	R-DRE-69202	Cyclin E associated events during G1/S transition	-13.7343	-11.7001	18/55	321585,326687,326884,337810,393716,393922,393941,403011,403015,403085,415202,415221,436882,445413,550499,573095,641289,777766	psmc6,psma4,psmc4,rps27a,skp1,psmd13,psmc2,psma5,psma2b,psmd10,psmd4a,psmd8,psmb2,psmb1,psmb4,psmb3,uba52,ubc
3_Member	Reactome Gene Sets	R-DRE-6807070	PTEN Regulation	-13.648	-11.6179	20/72	30428,321585,326687,326884,337810,393922,393941,403011,403015,403085,406445,415202,415221,436882,445413,550499,556379,573095,641289,777766	csnk2b,psmc6,psma4,psmc4,rps27a,psmd13,psmc2,psma5,psma2b,psmd10,psma8,psmd4a,psmd8,psmb2,psmb1,psmb4,csnk2a2b,psmb3,uba52,ubc
3_Member	Reactome Gene Sets	R-DRE-69656	Cyclin A:Cdk2-associated events at S phase entry	-13.5782	-11.5521	18/56	321585,326687,326884,337810,393716,393922,393941,403011,403015,403085,415202,415221,436882,445413,550499,573095,641289,777766	psmc6,psma4,psmc4,rps27a,skp1,psmd13,psmc2,psma5,psma2b,psmd10,psmd4a,psmd8,psmb2,psmb1,psmb4,psmb3,uba52,ubc
3_Member	Reactome Gene Sets	R-DRE-8878171	Transcriptional regulation by RUNX1	-13.4713	-11.4492	26/134	30428,252913,280646,321505,321585,321974,326687,326884,337810,393922,393941,403011,403015,403085,406269,406445,415202,415221,436882,445413,550499,556379,573095,641289,692296,777766	csnk2b,h2az2a,lmo1,bmi1a,psmc6,prmt1,psma4,psmc4,rps27a,psmd13,psmc2,psma5,psma2b,psmd10,h3f3a,psma8,psmd4a,psmd8,psmb2,psmb1,psmb4,csnk2a2b,psmb3,uba52,yaf2,ubc
3_Member	Reactome Gene Sets	R-DRE-68886	M Phase	-13.4502	-11.4321	36/263	30428,30572,80973,252913,321585,324015,326687,326884,336439,336681,337810,393280,393922,393941,403011,403015,403085,406269,406353,406445,406582,415202,415221,431767,436882,445164,445413,550499,550572,553389,556379,562678,573095,573216,641289,777766	csnk2b,ran,cdk1,h2az2a,psmc6,ube2d1b,psma4,psmc4,zwilch,tubb4b,rps27a,nuf2,psmd13,psmc2,psma5,psma2b,psmd10,h3f3a,cdc20,psma8,ppp2cb,psmd4a,psmd8,dctn3,psmb2,tuba8l3,psmb1,psmb4,cnep1r1,haus1,csnk2a2b,ncaph2,psmb3,tuba1a,uba52,ubc
3_Member	Reactome Gene Sets	R-DRE-1640170	Cell Cycle	-13.4435	-11.4294	45/401	30428,30572,65226,80973,252913,321585,324015,326687,326884,336439,336681,337810,393280,393716,393922,393941,403011,403015,403085,406269,406353,406445,406462,406479,406582,407653,415202,415221,431767,436882,445164,445413,447872,449846,492768,550499,550572,553389,556379,562678,573095,573216,641289,777766,100003787	csnk2b,ran,rpa2,cdk1,h2az2a,psmc6,ube2d1b,psma4,psmc4,zwilch,tubb4b,rps27a,nuf2,skp1,psmd13,psmc2,psma5,psma2b,psmd10,h3f3a,cdc20,psma8,orc4,orc5,ppp2cb,prim2,psmd4a,psmd8,dctn3,psmb2,tuba8l3,psmb1,dscc1,rbx1,cdc7,psmb4,cnep1r1,haus1,csnk2a2b,ncaph2,psmb3,tuba1a,uba52,ubc,nhp2
3_Member	Reactome Gene Sets	R-DRE-5668541	TNFR2 non-canonical NF-kB pathway	-13.4256	-11.4153	18/57	321585,326687,326884,337810,393922,393941,403011,403015,403085,406445,415202,415221,436882,445413,550499,573095,641289,777766	psmc6,psma4,psmc4,rps27a,psmd13,psmc2,psma5,psma2b,psmd10,psma8,psmd4a,psmd8,psmb2,psmb1,psmb4,psmb3,uba52,ubc
3_Member	Reactome Gene Sets	R-DRE-2467813	Separation of Sister Chromatids	-13.3907	-11.3843	26/135	321585,324015,326687,326884,336439,336681,337810,393280,393922,393941,403011,403015,403085,406353,406445,406582,415202,415221,436882,445164,445413,550499,573095,573216,641289,777766	psmc6,ube2d1b,psma4,psmc4,zwilch,tubb4b,rps27a,nuf2,psmd13,psmc2,psma5,psma2b,psmd10,cdc20,psma8,ppp2cb,psmd4a,psmd8,psmb2,tuba8l3,psmb1,psmb4,psmb3,tuba1a,uba52,ubc
3_Member	Reactome Gene Sets	R-DRE-68882	Mitotic Anaphase	-13.2027	-11.2001	28/161	30572,80973,321585,324015,326687,326884,336439,336681,337810,393280,393922,393941,403011,403015,403085,406353,406445,406582,415202,415221,436882,445164,445413,550499,573095,573216,641289,777766	ran,cdk1,psmc6,ube2d1b,psma4,psmc4,zwilch,tubb4b,rps27a,nuf2,psmd13,psmc2,psma5,psma2b,psmd10,cdc20,psma8,ppp2cb,psmd4a,psmd8,psmb2,tuba8l3,psmb1,psmb4,psmb3,tuba1a,uba52,ubc
3_Member	Reactome Gene Sets	R-DRE-2555396	Mitotic Metaphase and Anaphase	-13.1326	-11.1338	28/162	30572,80973,321585,324015,326687,326884,336439,336681,337810,393280,393922,393941,403011,403015,403085,406353,406445,406582,415202,415221,436882,445164,445413,550499,573095,573216,641289,777766	ran,cdk1,psmc6,ube2d1b,psma4,psmc4,zwilch,tubb4b,rps27a,nuf2,psmd13,psmc2,psma5,psma2b,psmd10,cdc20,psma8,ppp2cb,psmd4a,psmd8,psmb2,tuba8l3,psmb1,psmb4,psmb3,tuba1a,uba52,ubc
3_Member	Reactome Gene Sets	R-DRE-1236978	Cross-presentation of soluble exogenous antigens (endosomes)	-12.9397	-10.9484	15/38	321585,326687,326884,393922,393941,403011,403015,403085,406445,415202,415221,436882,445413,550499,573095	psmc6,psma4,psmc4,psmd13,psmc2,psma5,psma2b,psmd10,psma8,psmd4a,psmd8,psmb2,psmb1,psmb4,psmb3
3_Member	Reactome Gene Sets	R-DRE-5688426	Deubiquitination	-12.9255	-10.9379	28/165	57935,80973,321585,322126,324015,326687,326884,337810,393922,393941,403011,403015,403085,406353,406445,406557,415202,415221,436882,436971,445413,550499,554104,556710,573095,641289,777766,791795	actb2,cdk1,psmc6,vdac2,ube2d1b,psma4,psmc4,rps27a,psmd13,psmc2,psma5,psma2b,psmd10,cdc20,psma8,mcrs1,psmd4a,psmd8,psmb2,tomm20b,psmb1,psmb4,uchl3,taf10,psmb3,uba52,ubc,ptrh2
3_Member	Reactome Gene Sets	R-DRE-4086400	PCP/CE pathway	-12.9195	-10.9355	19/69	321585,326687,326884,337810,393922,393941,403011,403015,403085,406445,415202,415221,436882,445413,550499,573095,641289,777766,100148085	psmc6,psma4,psmc4,rps27a,psmd13,psmc2,psma5,psma2b,psmd10,psma8,psmd4a,psmd8,psmb2,psmb1,psmb4,psmb3,uba52,ubc,ap2s1
3_Member	Reactome Gene Sets	R-DRE-9707564	Cytoprotection by HMOX1	-12.7576	-10.7773	21/89	321585,326687,326884,337810,393716,393922,393941,403011,403015,403085,406445,415202,415221,436882,445413,449846,550499,554101,573095,641289,777766	psmc6,psma4,psmc4,rps27a,skp1,psmd13,psmc2,psma5,psma2b,psmd10,psma8,psmd4a,psmd8,psmb2,psmb1,rbx1,psmb4,cox5aa,psmb3,uba52,ubc
3_Member	Reactome Gene Sets	R-DRE-351202	Metabolism of polyamines	-12.7485	-10.7718	16/46	321585,322506,326687,326884,393922,393941,403011,403015,403085,406445,415202,415221,436882,445413,550499,573095	psmc6,nqo1,psma4,psmc4,psmd13,psmc2,psma5,psma2b,psmd10,psma8,psmd4a,psmd8,psmb2,psmb1,psmb4,psmb3
3_Member	Reactome Gene Sets	R-DRE-1169091	Activation of NF-kappaB in B cells	-12.7411	-10.7679	15/39	321585,326687,326884,393922,393941,403011,403015,403085,406445,415202,415221,436882,445413,550499,573095	psmc6,psma4,psmc4,psmd13,psmc2,psma5,psma2b,psmd10,psma8,psmd4a,psmd8,psmb2,psmb1,psmb4,psmb3
3_Member	Reactome Gene Sets	R-DRE-450531	Regulation of mRNA stability by proteins that bind AU-rich elements	-12.7117	-10.7421	18/62	321585,326687,326884,337810,393922,393941,403011,403015,403085,406445,415202,415221,436882,445413,550499,573095,641289,777766	psmc6,psma4,psmc4,rps27a,psmd13,psmc2,psma5,psma2b,psmd10,psma8,psmd4a,psmd8,psmb2,psmb1,psmb4,psmb3,uba52,ubc
3_Member	Reactome Gene Sets	R-DRE-69481	G2/M Checkpoints	-12.5349	-10.5689	23/112	65226,80973,321585,326687,326884,337810,393922,393941,403011,403015,403085,406445,406462,406479,415202,415221,436882,445413,492768,550499,573095,641289,777766	rpa2,cdk1,psmc6,psma4,psmc4,rps27a,psmd13,psmc2,psma5,psma2b,psmd10,psma8,orc4,orc5,psmd4a,psmd8,psmb2,psmb1,cdc7,psmb4,psmb3,uba52,ubc
3_Member	Reactome Gene Sets	R-DRE-8878159	Transcriptional regulation by RUNX3	-12.3945	-10.432	17/56	321585,326687,326884,337810,393922,393941,403011,403015,403085,415202,415221,436882,445413,550499,573095,641289,777766	psmc6,psma4,psmc4,rps27a,psmd13,psmc2,psma5,psma2b,psmd10,psmd4a,psmd8,psmb2,psmb1,psmb4,psmb3,uba52,ubc
3_Member	Reactome Gene Sets	R-DRE-8951664	Neddylation	-12.2665	-10.3108	26/150	321585,324015,326687,326884,337810,393097,393716,393922,393934,393941,403011,403015,403085,406445,406622,415202,415221,436882,445413,449846,503534,550499,554104,573095,641289,777766	psmc6,ube2d1b,psma4,psmc4,rps27a,dcaf13,skp1,psmd13,ube2d2,psmc2,psma5,psma2b,psmd10,psma8,dcun1d5,psmd4a,psmd8,psmb2,psmb1,rbx1,rnf7,psmb4,uchl3,psmb3,uba52,ubc
3_Member	Reactome Gene Sets	R-DRE-5621481	C-type lectin receptors (CLRs)	-12.0684	-10.1161	18/67	321585,326687,326884,337810,393922,393941,403011,403015,403085,406445,415202,415221,436882,445413,550499,573095,641289,777766	psmc6,psma4,psmc4,rps27a,psmd13,psmc2,psma5,psma2b,psmd10,psma8,psmd4a,psmd8,psmb2,psmb1,psmb4,psmb3,uba52,ubc
3_Member	Reactome Gene Sets	R-DRE-5358351	Signaling by Hedgehog	-12.0518	-10.1029	20/86	321585,326687,326884,337810,393716,393922,393941,403011,403015,403085,406445,415202,415221,436882,445413,449846,550499,573095,641289,777766	psmc6,psma4,psmc4,rps27a,skp1,psmd13,psmc2,psma5,psma2b,psmd10,psma8,psmd4a,psmd8,psmb2,psmb1,rbx1,psmb4,psmb3,uba52,ubc
3_Member	Reactome Gene Sets	R-DRE-1168372	Downstream signaling events of B Cell Receptor (BCR)	-11.6769	-9.73467	15/45	321585,326687,326884,393922,393941,403011,403015,403085,406445,415202,415221,436882,445413,550499,573095	psmc6,psma4,psmc4,psmd13,psmc2,psma5,psma2b,psmd10,psma8,psmd4a,psmd8,psmb2,psmb1,psmb4,psmb3
3_Member	Reactome Gene Sets	R-DRE-5689880	Ub-specific processing proteases	-11.3309	-9.39852	23/127	321585,322126,326687,326884,337810,393922,393941,403011,403015,403085,406353,406445,415202,415221,436882,436971,445413,550499,556710,573095,641289,777766,791795	psmc6,vdac2,psma4,psmc4,rps27a,psmd13,psmc2,psma5,psma2b,psmd10,cdc20,psma8,psmd4a,psmd8,psmb2,tomm20b,psmb1,psmb4,taf10,psmb3,uba52,ubc,ptrh2
3_Member	Reactome Gene Sets	R-DRE-201681	TCF dependent signaling in response to WNT	-11.1119	-9.18276	23/130	30428,252913,321585,326687,326884,337810,393922,393941,403011,403015,403085,406269,406445,415202,415221,436882,445413,449846,550499,556379,573095,641289,777766	csnk2b,h2az2a,psmc6,psma4,psmc4,rps27a,psmd13,psmc2,psma5,psma2b,psmd10,h3f3a,psma8,psmd4a,psmd8,psmb2,psmb1,rbx1,psmb4,csnk2a2b,psmb3,uba52,ubc
3_Member	Reactome Gene Sets	R-DRE-69620	Cell Cycle Checkpoints	-11.0376	-9.11168	28/196	65226,80973,321585,324015,326687,326884,336439,337810,393280,393922,393941,403011,403015,403085,406353,406445,406462,406479,406582,415202,415221,436882,445413,492768,550499,573095,641289,777766	rpa2,cdk1,psmc6,ube2d1b,psma4,psmc4,zwilch,rps27a,nuf2,psmd13,psmc2,psma5,psma2b,psmd10,cdc20,psma8,orc4,orc5,ppp2cb,psmd4a,psmd8,psmb2,psmb1,cdc7,psmb4,psmb3,uba52,ubc
3_Member	Reactome Gene Sets	R-DRE-983705	Signaling by the B Cell Receptor (BCR)	-10.9231	-9.00347	15/50	321585,326687,326884,393922,393941,403011,403015,403085,406445,415202,415221,436882,445413,550499,573095	psmc6,psma4,psmc4,psmd13,psmc2,psma5,psma2b,psmd10,psma8,psmd4a,psmd8,psmb2,psmb1,psmb4,psmb3
3_Member	GO Biological Processes	GO:0009057	macromolecule catabolic process	-10.7164	-8.80921	57/709	30387,30443,30649,64278,171585,192325,321585,321943,323016,324015,324088,325119,326687,326884,327330,335736,336786,337810,393195,393261,393712,393716,393722,393922,393941,394053,402850,403011,403015,406310,406353,406445,406753,415202,415221,436713,436882,445157,445413,449846,449918,450022,492509,503534,503751,550462,550499,553713,554104,567333,573095,641289,751632,777766,791890,799058,100005893	psmb5,ctslb,psme3,psmb7,psma6a,ncbp2,psmc6,ube2l3b,exosc8,ube2d1b,polr2g,uchl1,psma4,psmc4,psmd7,usp14,psmc1a,rps27a,rnaseh2a,psmd6,exosc4,skp1,lypla2,psmd13,psmc2,eif4a3,dcps,psma5,psma2b,rnf185,cdc20,psma8,derl1,psmd4a,psmd8,elocb,psmb2,lsm1,psmb1,rbx1,cnot10,ctsz,pcid2,rnf7,lyplal1,ubl7a,psmb4,clpp,uchl3,ctso,psmb3,uba52,exosc5,ubc,rnaset2,psmd14,magoh
3_Member	GO Biological Processes	GO:0010499	proteasomal ubiquitin-independent protein catabolic process	-10.4977	-8.59356	11/24	30387,64278,171585,326687,403011,403015,406445,436882,445413,550499,573095	psmb5,psmb7,psma6a,psma4,psma5,psma2b,psma8,psmb2,psmb1,psmb4,psmb3
3_Member	Reactome Gene Sets	R-DRE-2262752	Cellular responses to stress	-10.48	-8.57886	37/347	30553,65226,252913,321505,321585,324015,326687,326884,335799,336681,337810,393716,393922,393934,393935,393941,403011,403015,403085,406269,406445,415202,415221,431767,436799,436882,445164,445413,449846,493606,541344,550499,554101,573095,573216,641289,777766	sod1,rpa2,h2az2a,bmi1a,psmc6,ube2d1b,psma4,psmc4,sod2,tubb4b,rps27a,skp1,psmd13,ube2d2,atp6v1d,psmc2,psma5,psma2b,psmd10,h3f3a,psma8,psmd4a,psmd8,dctn3,atp6v1f,psmb2,tuba8l3,psmb1,rbx1,stip1,prdx1,psmb4,cox5aa,psmb3,tuba1a,uba52,ubc
3_Member	Reactome Gene Sets	R-DRE-8953897	Cellular responses to external stimuli	-10.4434	-8.54533	37/348	30553,65226,252913,321505,321585,324015,326687,326884,335799,336681,337810,393716,393922,393934,393935,393941,403011,403015,403085,406269,406445,415202,415221,431767,436799,436882,445164,445413,449846,493606,541344,550499,554101,573095,573216,641289,777766	sod1,rpa2,h2az2a,bmi1a,psmc6,ube2d1b,psma4,psmc4,sod2,tubb4b,rps27a,skp1,psmd13,ube2d2,atp6v1d,psmc2,psma5,psma2b,psmd10,h3f3a,psma8,psmd4a,psmd8,dctn3,atp6v1f,psmb2,tuba8l3,psmb1,rbx1,stip1,prdx1,psmb4,cox5aa,psmb3,tuba1a,uba52,ubc
3_Member	Reactome Gene Sets	R-DRE-5684996	MAPK1/MAPK3 signaling	-10.2534	-8.35826	25/169	57935,80973,321346,321585,326687,326884,337810,393922,393941,403011,403015,403085,406445,406582,406627,415202,415221,436882,445413,449846,550499,558237,573095,641289,777766	actb2,cdk1,phb,psmc6,psma4,psmc4,rps27a,psmd13,psmc2,psma5,psma2b,psmd10,psma8,ppp2cb,pebp1,psmd4a,psmd8,psmb2,psmb1,rbx1,psmb4,dab2ipb,psmb3,uba52,ubc
3_Member	Reactome Gene Sets	R-DRE-3858494	Beta-catenin independent WNT signaling	-10.0838	-8.19159	19/97	321585,326687,326884,337810,393922,393941,403011,403015,403085,406445,415202,415221,436882,445413,550499,573095,641289,777766,100148085	psmc6,psma4,psmc4,rps27a,psmd13,psmc2,psma5,psma2b,psmd10,psma8,psmd4a,psmd8,psmb2,psmb1,psmb4,psmb3,uba52,ubc,ap2s1
3_Member	GO Biological Processes	GO:0044265	cellular macromolecule catabolic process	-10.0456	-8.15641	52/637	30387,30443,30649,64278,171585,192325,321585,321943,323016,324015,324088,325119,326687,327330,335736,337810,393195,393261,393712,393716,393922,394053,402850,403011,403015,406310,406353,406445,406753,415202,415221,436713,436882,445157,445413,449846,449918,450022,492509,503534,550462,550499,553713,554104,567333,573095,641289,751632,777766,791890,799058,100005893	psmb5,ctslb,psme3,psmb7,psma6a,ncbp2,psmc6,ube2l3b,exosc8,ube2d1b,polr2g,uchl1,psma4,psmd7,usp14,rps27a,rnaseh2a,psmd6,exosc4,skp1,psmd13,eif4a3,dcps,psma5,psma2b,rnf185,cdc20,psma8,derl1,psmd4a,psmd8,elocb,psmb2,lsm1,psmb1,rbx1,cnot10,ctsz,pcid2,rnf7,ubl7a,psmb4,clpp,uchl3,ctso,psmb3,uba52,exosc5,ubc,rnaset2,psmd14,magoh
3_Member	Reactome Gene Sets	R-DRE-5673001	RAF/MAP kinase cascade	-9.71202	-7.82863	24/165	57935,321346,321585,326687,326884,337810,393922,393941,403011,403015,403085,406445,406582,406627,415202,415221,436882,445413,449846,550499,558237,573095,641289,777766	actb2,phb,psmc6,psma4,psmc4,rps27a,psmd13,psmc2,psma5,psma2b,psmd10,psma8,ppp2cb,pebp1,psmd4a,psmd8,psmb2,psmb1,rbx1,psmb4,dab2ipb,psmb3,uba52,ubc
3_Member	Reactome Gene Sets	R-DRE-1236975	Antigen processing-Cross presentation	-9.45271	-7.5722	15/62	321585,326687,326884,393922,393941,403011,403015,403085,406445,415202,415221,436882,445413,550499,573095	psmc6,psma4,psmc4,psmd13,psmc2,psma5,psma2b,psmd10,psma8,psmd4a,psmd8,psmb2,psmb1,psmb4,psmb3
3_Member	Reactome Gene Sets	R-DRE-5683057	MAPK family signaling cascades	-9.34405	-7.47208	25/186	57935,80973,321346,321585,326687,326884,337810,393922,393941,403011,403015,403085,406445,406582,406627,415202,415221,436882,445413,449846,550499,558237,573095,641289,777766	actb2,cdk1,phb,psmc6,psma4,psmc4,rps27a,psmd13,psmc2,psma5,psma2b,psmd10,psma8,ppp2cb,pebp1,psmd4a,psmd8,psmb2,psmb1,rbx1,psmb4,dab2ipb,psmb3,uba52,ubc
3_Member	Reactome Gene Sets	R-DRE-71291	Metabolism of amino acids and derivatives	-9.33988	-7.47072	23/158	321585,322228,322506,326687,326884,387530,393922,393941,403011,403015,403085,406445,415202,415221,436849,436882,445182,445290,445413,450078,550499,573095,100141344	psmc6,bhmt,nqo1,psma4,psmc4,ahcy,psmd13,psmc2,psma5,psma2b,psmd10,psma8,psmd4a,psmd8,rida,psmb2,auh,acat1,psmb1,hsd17b10,psmb4,psmb3,asmt
3_Member	Reactome Gene Sets	R-DRE-195721	Signaling by WNT	-9.08903	-7.23637	26/206	30428,252913,321585,326687,326884,337810,393716,393922,393941,403011,403015,403085,406269,406445,406582,415202,415221,436882,445413,449846,550499,556379,573095,641289,777766,100148085	csnk2b,h2az2a,psmc6,psma4,psmc4,rps27a,skp1,psmd13,psmc2,psma5,psma2b,psmd10,h3f3a,psma8,ppp2cb,psmd4a,psmd8,psmb2,psmb1,rbx1,psmb4,csnk2a2b,psmb3,uba52,ubc,ap2s1
3_Member	GO Biological Processes	GO:0030163	protein catabolic process	-9.07448	-7.22451	44/519	30387,30443,30649,64278,171585,321585,321943,324015,325119,326687,326884,327330,335736,336786,337810,393261,393716,393722,393922,393941,403011,403015,406310,406353,406445,406753,415202,415221,436713,436882,445413,449846,450022,503534,503751,550462,550499,553713,554104,567333,573095,641289,777766,799058	psmb5,ctslb,psme3,psmb7,psma6a,psmc6,ube2l3b,ube2d1b,uchl1,psma4,psmc4,psmd7,usp14,psmc1a,rps27a,psmd6,skp1,lypla2,psmd13,psmc2,psma5,psma2b,rnf185,cdc20,psma8,derl1,psmd4a,psmd8,elocb,psmb2,psmb1,rbx1,ctsz,rnf7,lyplal1,ubl7a,psmb4,clpp,uchl3,ctso,psmb3,uba52,ubc,psmd14
3_Member	Reactome Gene Sets	R-DRE-983168	Antigen processing: Ubiquitination & Proteasome degradation	-8.76632	-6.92168	25/198	321585,321943,324015,326687,326884,337810,393716,393922,393934,393941,403011,403015,403085,406353,406445,415202,415221,436882,445413,449846,503534,550499,573095,641289,777766	psmc6,ube2l3b,ube2d1b,psma4,psmc4,rps27a,skp1,psmd13,ube2d2,psmc2,psma5,psma2b,psmd10,cdc20,psma8,psmd4a,psmd8,psmb2,psmb1,rbx1,rnf7,psmb4,psmb3,uba52,ubc
3_Member	Reactome Gene Sets	R-DRE-597592	Post-translational protein modification	-8.62416	-6.78478	55/762	57935,80973,321505,321585,321943,322126,324015,325464,326687,326884,327082,336526,336681,337810,393097,393716,393827,393922,393934,393941,403011,403015,403085,406280,406353,406445,406557,406565,406622,406753,415202,415221,431767,436755,436824,436839,436882,436971,445112,445164,445413,449821,449846,503534,550499,554104,556710,571682,573095,573216,641289,767808,777766,791795,100005455	actb2,cdk1,bmi1a,psmc6,ube2l3b,vdac2,ube2d1b,kdelr2b,psma4,psmc4,napab,b3gnt5a,tubb4b,rps27a,dcaf13,skp1,wdr61,psmd13,ube2d2,psmc2,psma5,psma2b,psmd10,itih2,cdc20,psma8,mcrs1,rps2,dcun1d5,derl1,psmd4a,psmd8,dctn3,trappc5,nsmce1,rab10,psmb2,tomm20b,trappc2l,tuba8l3,psmb1,pex10,rbx1,rnf7,psmb4,uchl3,taf10,adamts2a,psmb3,tuba1a,uba52,trappc2,ubc,ptrh2,etfbkmt
3_Member	Reactome Gene Sets	R-DRE-1257604	PIP3 activates AKT signaling	-8.26932	-6.43514	21/150	30428,321585,326687,326884,337810,393922,393941,403011,403015,403085,406445,406582,415202,415221,436882,445413,550499,556379,573095,641289,777766	csnk2b,psmc6,psma4,psmc4,rps27a,psmd13,psmc2,psma5,psma2b,psmd10,psma8,ppp2cb,psmd4a,psmd8,psmb2,psmb1,psmb4,csnk2a2b,psmb3,uba52,ubc
3_Member	GO Biological Processes	GO:0051603	proteolysis involved in cellular protein catabolic process	-7.89424	-6.06264	39/468	30387,30443,30649,64278,171585,321585,321943,324015,325119,326687,327330,335736,337810,393261,393716,393922,403011,403015,406310,406353,406445,406753,415202,415221,436713,436882,445413,449846,450022,503534,550462,550499,553713,554104,567333,573095,641289,777766,799058	psmb5,ctslb,psme3,psmb7,psma6a,psmc6,ube2l3b,ube2d1b,uchl1,psma4,psmd7,usp14,rps27a,psmd6,skp1,psmd13,psma5,psma2b,rnf185,cdc20,psma8,derl1,psmd4a,psmd8,elocb,psmb2,psmb1,rbx1,ctsz,rnf7,ubl7a,psmb4,clpp,uchl3,ctso,psmb3,uba52,ubc,psmd14
3_Member	GO Biological Processes	GO:0044257	cellular protein catabolic process	-7.79309	-5.96405	39/472	30387,30443,30649,64278,171585,321585,321943,324015,325119,326687,327330,335736,337810,393261,393716,393922,403011,403015,406310,406353,406445,406753,415202,415221,436713,436882,445413,449846,450022,503534,550462,550499,553713,554104,567333,573095,641289,777766,799058	psmb5,ctslb,psme3,psmb7,psma6a,psmc6,ube2l3b,ube2d1b,uchl1,psma4,psmd7,usp14,rps27a,psmd6,skp1,psmd13,psma5,psma2b,rnf185,cdc20,psma8,derl1,psmd4a,psmd8,elocb,psmb2,psmb1,rbx1,ctsz,rnf7,ubl7a,psmb4,clpp,uchl3,ctso,psmb3,uba52,ubc,psmd14
3_Member	Reactome Gene Sets	R-DRE-983169	Class I MHC mediated antigen processing & presentation	-7.32213	-5.50568	25/233	321585,321943,324015,326687,326884,337810,393716,393922,393934,393941,403011,403015,403085,406353,406445,415202,415221,436882,445413,449846,503534,550499,573095,641289,777766	psmc6,ube2l3b,ube2d1b,psma4,psmc4,rps27a,skp1,psmd13,ube2d2,psmc2,psma5,psma2b,psmd10,cdc20,psma8,psmd4a,psmd8,psmb2,psmb1,rbx1,rnf7,psmb4,psmb3,uba52,ubc
3_Member	Reactome Gene Sets	R-DRE-9006925	Intracellular signaling by second messengers	-7.29465	-5.48067	21/170	30428,321585,326687,326884,337810,393922,393941,403011,403015,403085,406445,406582,415202,415221,436882,445413,550499,556379,573095,641289,777766	csnk2b,psmc6,psma4,psmc4,rps27a,psmd13,psmc2,psma5,psma2b,psmd10,psma8,ppp2cb,psmd4a,psmd8,psmb2,psmb1,psmb4,csnk2a2b,psmb3,uba52,ubc
3_Member	Reactome Gene Sets	R-DRE-1280215	Cytokine Signaling in Immune system	-7.11592	-5.32125	24/222	321585,321943,324180,326687,326884,337810,393716,393922,393941,394053,403011,403015,403085,406445,406582,415202,415221,436882,445413,449846,550499,573095,641289,777766	psmc6,ube2l3b,txlna,psma4,psmc4,rps27a,skp1,psmd13,psmc2,eif4a3,psma5,psma2b,psmd10,psma8,ppp2cb,psmd4a,psmd8,psmb2,psmb1,rbx1,psmb4,psmb3,uba52,ubc
3_Member	GO Biological Processes	GO:0043632	modification-dependent macromolecule catabolic process	-7.06437	-5.27206	35/423	30387,64278,171585,321585,321943,323016,324015,325119,326687,327330,335736,337810,393261,393716,393922,403011,403015,406310,406353,406445,406753,415202,415221,436713,436882,445413,449846,503534,550462,550499,554104,573095,641289,777766,799058	psmb5,psmb7,psma6a,psmc6,ube2l3b,exosc8,ube2d1b,uchl1,psma4,psmd7,usp14,rps27a,psmd6,skp1,psmd13,psma5,psma2b,rnf185,cdc20,psma8,derl1,psmd4a,psmd8,elocb,psmb2,psmb1,rbx1,rnf7,ubl7a,psmb4,uchl3,psmb3,uba52,ubc,psmd14
3_Member	GO Biological Processes	GO:0019941	modification-dependent protein catabolic process	-6.75186	-4.99341	34/416	30387,64278,171585,321585,321943,324015,325119,326687,327330,335736,337810,393261,393716,393922,403011,403015,406310,406353,406445,406753,415202,415221,436713,436882,445413,449846,503534,550462,550499,554104,573095,641289,777766,799058	psmb5,psmb7,psma6a,psmc6,ube2l3b,ube2d1b,uchl1,psma4,psmd7,usp14,rps27a,psmd6,skp1,psmd13,psma5,psma2b,rnf185,cdc20,psma8,derl1,psmd4a,psmd8,elocb,psmb2,psmb1,rbx1,rnf7,ubl7a,psmb4,uchl3,psmb3,uba52,ubc,psmd14
3_Member	GO Biological Processes	GO:1901565	organonitrogen compound catabolic process	-6.63504	-4.88305	50/759	30387,30443,30649,64278,171585,321585,321943,322228,324015,325119,326687,326884,327330,335736,336541,336786,337810,393261,393716,393722,393922,393941,394021,394135,403011,403015,406310,406353,406445,406753,415202,415221,436713,436849,436882,445413,449846,450000,450022,503534,503751,550462,550499,553713,554104,567333,573095,641289,777766,799058	psmb5,ctslb,psme3,psmb7,psma6a,psmc6,ube2l3b,bhmt,ube2d1b,uchl1,psma4,psmc4,psmd7,usp14,blmh,psmc1a,rps27a,psmd6,skp1,lypla2,psmd13,psmc2,shmt1,hibadhb,psma5,psma2b,rnf185,cdc20,psma8,derl1,psmd4a,psmd8,elocb,rida,psmb2,psmb1,rbx1,amt,ctsz,rnf7,lyplal1,ubl7a,psmb4,clpp,uchl3,ctso,psmb3,uba52,ubc,psmd14
3_Member	Reactome Gene Sets	R-DRE-1280218	Adaptive Immune System	-5.79035	-4.08497	32/417	321585,321943,324015,326687,326884,336681,337810,393716,393922,393934,393941,403011,403015,403085,406353,406445,406582,415202,415221,431767,436882,445164,445413,449846,503534,550499,567333,573095,573216,641289,777766,100148085	psmc6,ube2l3b,ube2d1b,psma4,psmc4,tubb4b,rps27a,skp1,psmd13,ube2d2,psmc2,psma5,psma2b,psmd10,cdc20,psma8,ppp2cb,psmd4a,psmd8,dctn3,psmb2,tuba8l3,psmb1,rbx1,rnf7,psmb4,ctso,psmb3,tuba1a,uba52,ubc,ap2s1
3_Member	Reactome Gene Sets	R-DRE-382551	Transport of small molecules	-5.71456	-4.01491	30/380	321346,321564,321585,326687,326884,337810,393716,393785,393922,393935,393941,403011,403015,403085,405893,406310,406445,406753,415202,415221,436799,436882,436954,445413,550499,573095,641289,777766,100034395,100148085	phb,eif2s1b,psmc6,psma4,psmc4,rps27a,skp1,fkbp1b,psmd13,atp6v1d,psmc2,psma5,psma2b,psmd10,pdzd11,rnf185,psma8,derl1,psmd4a,psmd8,atp6v1f,psmb2,phb2b,psmb1,psmb4,psmb3,uba52,ubc,aqp10b,ap2s1
3_Member	GO Biological Processes	GO:0006511	ubiquitin-dependent protein catabolic process	-5.60449	-3.90861	31/405	30387,64278,171585,321585,321943,324015,325119,326687,327330,335736,393261,393716,393922,403011,403015,406310,406353,406445,406753,415202,415221,436713,436882,445413,449846,503534,550462,550499,554104,573095,799058	psmb5,psmb7,psma6a,psmc6,ube2l3b,ube2d1b,uchl1,psma4,psmd7,usp14,psmd6,skp1,psmd13,psma5,psma2b,rnf185,cdc20,psma8,derl1,psmd4a,psmd8,elocb,psmb2,psmb1,rbx1,rnf7,ubl7a,psmb4,uchl3,psmb3,psmd14
3_Member	GO Biological Processes	GO:0010498	proteasomal protein catabolic process	-4.70719	-3.0491	22/264	30387,30649,64278,171585,321585,326687,327330,393261,393716,403011,403015,406310,406353,406445,406753,415202,415221,436882,445413,550499,573095,799058	psmb5,psme3,psmb7,psma6a,psmc6,psma4,psmd7,psmd6,skp1,psma5,psma2b,rnf185,cdc20,psma8,derl1,psmd4a,psmd8,psmb2,psmb1,psmb4,psmb3,psmd14
3_Member	GO Biological Processes	GO:0043161	proteasome-mediated ubiquitin-dependent protein catabolic process	-4.13442	-2.4899	20/248	30387,64278,171585,321585,326687,327330,393261,393716,403011,403015,406353,406445,406753,415202,415221,436882,445413,550499,573095,799058	psmb5,psmb7,psma6a,psmc6,psma4,psmd7,psmd6,skp1,psma5,psma2b,cdc20,psma8,derl1,psmd4a,psmd8,psmb2,psmb1,psmb4,psmb3,psmd14
3_Member	Reactome Gene Sets	R-DRE-168249	Innate Immune System	-3.92824	-2.30809	32/517	30428,57935,321585,324560,326687,326884,336681,337810,393922,393927,393935,393941,394037,403011,403015,403085,405893,406296,406445,406517,406582,415202,415221,436799,436839,436882,445413,550499,573095,641289,777766,791890	csnk2b,actb2,psmc6,cyb5r3,psma4,psmc4,tubb4b,rps27a,psmd13,kcmf1,atp6v1d,psmc2,cct8,psma5,psma2b,psmd10,pdzd11,atp6ap2,psma8,ilf2,ppp2cb,psmd4a,psmd8,atp6v1f,rab10,psmb2,psmb1,psmb4,psmb3,uba52,ubc,rnaset2
4_Summary	GO Biological Processes	GO:0042255	ribosome assembly	-16.4158	-14.2314	18/41	192301,322404,322571,335539,336687,336712,336727,386850,393723,394027,394121,402823,406587,415196,436888,550241,553616,100142645,30699,325102,327011,393974,394046,394092,406263,436970,550244,550245,553260,561049,567151,791478,114456,192333,321585,321614,324823,326884,327082,386637,393922,393941,406413,415202,436821,436987,474327,553733,560253,560419,573107,796997,394021,567267,195823,322258,33668…	rpl24,nop53,rpl3,rpl23a,rps14,rpl10,rpl6,eif6,rps19,rpsa,rps10,bxdc2,rpf2,rpl5b,mterf3,rrp7a,nip7,mrpl22,clns1a,eif3ea,snrpd3l,eif3g,mcts1,nudt21,eif3i,denr,snrpd2,eif3k,pih1d1,eif3eb,eif3hb,trnau1apb,arpc4,mcm7,psmc6,wdr82,gtf2b,psmc4,napab,taf12,psmd13,psmc2,ndufs8a,psmd4a,taf11,psmg1,capza1b,polr1e,atpaf2,abitram,psmg2,ndufs7,shmt1,kcnv2a,naca,cct5,tubb4b,cdc42,cfap20,nudc,ttc4,orc4,mcrs1,atp6…
4_Member	GO Biological Processes	GO:0042255	ribosome assembly	-16.4158	-14.2314	18/41	192301,322404,322571,335539,336687,336712,336727,386850,393723,394027,394121,402823,406587,415196,436888,550241,553616,100142645	rpl24,nop53,rpl3,rpl23a,rps14,rpl10,rpl6,eif6,rps19,rpsa,rps10,bxdc2,rpf2,rpl5b,mterf3,rrp7a,nip7,mrpl22
4_Member	GO Biological Processes	GO:0022618	ribonucleoprotein complex assembly	-15.9363	-13.7799	29/138	30699,192301,322404,322571,325102,327011,335539,336687,336712,336727,386850,393723,393974,394027,394046,394092,394121,402823,406263,406587,415196,436970,550241,550244,550245,553260,561049,567151,791478	clns1a,rpl24,nop53,rpl3,eif3ea,snrpd3l,rpl23a,rps14,rpl10,rpl6,eif6,rps19,eif3g,rpsa,mcts1,nudt21,rps10,bxdc2,eif3i,rpf2,rpl5b,denr,rrp7a,snrpd2,eif3k,pih1d1,eif3eb,eif3hb,trnau1apb
4_Member	GO Biological Processes	GO:0071826	ribonucleoprotein complex subunit organization	-15.6708	-13.5251	29/141	30699,192301,322404,322571,325102,327011,335539,336687,336712,336727,386850,393723,393974,394027,394046,394092,394121,402823,406263,406587,415196,436970,550241,550244,550245,553260,561049,567151,791478	clns1a,rpl24,nop53,rpl3,eif3ea,snrpd3l,rpl23a,rps14,rpl10,rpl6,eif6,rps19,eif3g,rpsa,mcts1,nudt21,rps10,bxdc2,eif3i,rpf2,rpl5b,denr,rrp7a,snrpd2,eif3k,pih1d1,eif3eb,eif3hb,trnau1apb
4_Member	GO Biological Processes	GO:0000027	ribosomal large subunit assembly	-9.10822	-7.25286	9/18	192301,322404,322571,335539,336712,336727,402823,406587,415196	rpl24,nop53,rpl3,rpl23a,rpl10,rpl6,bxdc2,rpf2,rpl5b
4_Member	GO Biological Processes	GO:0034622	cellular protein-containing complex assembly	-8.89604	-7.04874	49/625	30699,114456,192301,192333,321585,321614,322404,322571,324823,325102,326884,327011,327082,335539,336687,336712,336727,386637,386850,393723,393922,393941,393974,394027,394046,394092,394121,402823,406263,406413,406587,415196,415202,436821,436970,436987,474327,550241,550244,550245,553260,553733,560253,560419,561049,567151,573107,791478,796997	clns1a,arpc4,rpl24,mcm7,psmc6,wdr82,nop53,rpl3,gtf2b,eif3ea,psmc4,snrpd3l,napab,rpl23a,rps14,rpl10,rpl6,taf12,eif6,rps19,psmd13,psmc2,eif3g,rpsa,mcts1,nudt21,rps10,bxdc2,eif3i,ndufs8a,rpf2,rpl5b,psmd4a,taf11,denr,psmg1,capza1b,rrp7a,snrpd2,eif3k,pih1d1,polr1e,atpaf2,abitram,eif3eb,eif3hb,psmg2,trnau1apb,ndufs7
4_Member	GO Biological Processes	GO:0065003	protein-containing complex assembly	-6.88403	-5.10784	51/767	30699,114456,192301,192333,321585,321614,322404,322571,324823,325102,326884,327011,327082,335539,336687,336712,336727,386637,386850,393723,393922,393941,393974,394021,394027,394046,394092,394121,402823,406263,406413,406587,415196,415202,436821,436970,436987,474327,550241,550244,550245,553260,553733,560253,560419,561049,567151,567267,573107,791478,796997	clns1a,arpc4,rpl24,mcm7,psmc6,wdr82,nop53,rpl3,gtf2b,eif3ea,psmc4,snrpd3l,napab,rpl23a,rps14,rpl10,rpl6,taf12,eif6,rps19,psmd13,psmc2,eif3g,shmt1,rpsa,mcts1,nudt21,rps10,bxdc2,eif3i,ndufs8a,rpf2,rpl5b,psmd4a,taf11,denr,psmg1,capza1b,rrp7a,snrpd2,eif3k,pih1d1,polr1e,atpaf2,abitram,eif3eb,eif3hb,kcnv2a,psmg2,trnau1apb,ndufs7
4_Member	GO Biological Processes	GO:0070925	organelle assembly	-3.44566	-1.88311	34/598	192301,192333,195823,322258,322404,322571,335539,336681,336687,336712,336727,336839,386850,393723,393784,393893,393981,394027,394121,402823,406462,406557,406587,415196,436799,436888,494134,541348,550241,553260,553389,553616,562035,100142645	rpl24,mcm7,naca,cct5,nop53,rpl3,rpl23a,tubb4b,rps14,rpl10,rpl6,cdc42,eif6,rps19,cfap20,nudc,ttc4,rpsa,rps10,bxdc2,orc4,mcrs1,rpf2,rpl5b,atp6v1f,mterf3,arl6,bccip,rrp7a,pih1d1,haus1,nip7,cep162,mrpl22
5_Summary	Reactome Gene Sets	R-DRE-72163	mRNA Splicing - Major Pathway	-12.9559	-10.9608	24/118	192325,286774,321844,324088,327011,334669,386806,393292,394053,394092,402896,406771,415157,415217,415236,445089,445170,445383,449992,493614,550263,554099,558042,100005893,445035,445302,192328,449780,494165,550244,573376,30203,30699,323016,337487,393712,394090,402850,406249,407727,445157,449918,492509,556642,641329,751632,791478,100004030,446116,321974	ncbp2,phf5a,pcbp2,polr2g,snrpd3l,polr2c,cstf2,snrnp40,eif4a3,nudt21,snrpb2,cwc25,sf3b6,gtf2f2a,ppil3,prpf38a,polr2eb,bud31,polr2i,bcas2,polr2h,polr2j,ppil1,magoh,thoc7,thoc3,u2af1,txnl4a,ppih,snrpd2,hspa8,cpsf4,clns1a,exosc8,pus3,exosc4,snapc3,dcps,ddx39ab,slbp,lsm1,cnot10,pcid2,trub1,txnl4b,exosc5,trnau1apb,lsm11,rnf113a,prmt1
5_Member	Reactome Gene Sets	R-DRE-72163	mRNA Splicing - Major Pathway	-12.9559	-10.9608	24/118	192325,286774,321844,324088,327011,334669,386806,393292,394053,394092,402896,406771,415157,415217,415236,445089,445170,445383,449992,493614,550263,554099,558042,100005893	ncbp2,phf5a,pcbp2,polr2g,snrpd3l,polr2c,cstf2,snrnp40,eif4a3,nudt21,snrpb2,cwc25,sf3b6,gtf2f2a,ppil3,prpf38a,polr2eb,bud31,polr2i,bcas2,polr2h,polr2j,ppil1,magoh
5_Member	Reactome Gene Sets	R-DRE-72172	mRNA Splicing	-12.3758	-10.4167	24/125	192325,286774,321844,324088,327011,334669,386806,393292,394053,394092,402896,406771,415157,415217,415236,445089,445170,445383,449992,493614,550263,554099,558042,100005893	ncbp2,phf5a,pcbp2,polr2g,snrpd3l,polr2c,cstf2,snrnp40,eif4a3,nudt21,snrpb2,cwc25,sf3b6,gtf2f2a,ppil3,prpf38a,polr2eb,bud31,polr2i,bcas2,polr2h,polr2j,ppil1,magoh
5_Member	Reactome Gene Sets	R-DRE-72203	Processing of Capped Intron-Containing Pre-mRNA	-11.7903	-9.84473	26/157	192325,286774,321844,324088,327011,334669,386806,393292,394053,394092,402896,406771,415157,415217,415236,445035,445089,445170,445302,445383,449992,493614,550263,554099,558042,100005893	ncbp2,phf5a,pcbp2,polr2g,snrpd3l,polr2c,cstf2,snrnp40,eif4a3,nudt21,snrpb2,cwc25,sf3b6,gtf2f2a,ppil3,thoc7,prpf38a,polr2eb,thoc3,bud31,polr2i,bcas2,polr2h,polr2j,ppil1,magoh
5_Member	KEGG Pathway	dre03040	Spliceosome	-6.89649	-5.11804	18/134	192325,192328,286774,327011,393292,394053,402896,415157,445089,445302,445383,449780,493614,494165,550244,558042,573376,100005893	ncbp2,u2af1,phf5a,snrpd3l,snrnp40,eif4a3,snrpb2,sf3b6,prpf38a,thoc3,bud31,txnl4a,bcas2,ppih,snrpd2,ppil1,hspa8,magoh
5_Member	KEGG Pathway	ko03040	Spliceosome	-6.89649	-5.11804	18/134	192325,192328,286774,327011,393292,394053,402896,415157,445089,445302,445383,449780,493614,494165,550244,558042,573376,100005893	ncbp2,u2af1,phf5a,snrpd3l,snrnp40,eif4a3,snrpb2,sf3b6,prpf38a,thoc3,bud31,txnl4a,bcas2,ppih,snrpd2,ppil1,hspa8,magoh
5_Member	GO Biological Processes	GO:0016071	mRNA metabolic process	-6.71986	-4.96356	36/457	30203,30699,192325,192328,286774,323016,324088,327011,337487,386806,393712,394053,394090,394092,402850,402896,406249,406771,407727,415157,445035,445089,445157,445383,449780,449918,449992,492509,493614,550244,556642,641329,751632,791478,100004030,100005893	cpsf4,clns1a,ncbp2,u2af1,phf5a,exosc8,polr2g,snrpd3l,pus3,cstf2,exosc4,eif4a3,snapc3,nudt21,dcps,snrpb2,ddx39ab,cwc25,slbp,sf3b6,thoc7,prpf38a,lsm1,bud31,txnl4a,cnot10,polr2i,pcid2,bcas2,snrpd2,trub1,txnl4b,exosc5,trnau1apb,lsm11,magoh
5_Member	GO Biological Processes	GO:0006397	mRNA processing	-5.15546	-3.4869	27/344	30203,30699,192325,192328,286774,327011,386806,394053,394090,394092,402850,402896,406249,406771,407727,415157,445035,445089,445157,445383,449780,493614,550244,641329,791478,100004030,100005893	cpsf4,clns1a,ncbp2,u2af1,phf5a,snrpd3l,cstf2,eif4a3,snapc3,nudt21,dcps,snrpb2,ddx39ab,cwc25,slbp,sf3b6,thoc7,prpf38a,lsm1,bud31,txnl4a,bcas2,snrpd2,txnl4b,trnau1apb,lsm11,magoh
5_Member	GO Biological Processes	GO:0000375	RNA splicing, via transesterification reactions	-3.80907	-2.20442	18/222	30699,192325,192328,286774,327011,394053,402896,406249,406771,415157,445089,445383,449780,493614,550244,641329,791478,100005893	clns1a,ncbp2,u2af1,phf5a,snrpd3l,eif4a3,snrpb2,ddx39ab,cwc25,sf3b6,prpf38a,bud31,txnl4a,bcas2,snrpd2,txnl4b,trnau1apb,magoh
5_Member	GO Biological Processes	GO:0000377	RNA splicing, via transesterification reactions with bulged adenosine as nucleophile	-3.80907	-2.20442	18/222	30699,192325,192328,286774,327011,394053,402896,406249,406771,415157,445089,445383,449780,493614,550244,641329,791478,100005893	clns1a,ncbp2,u2af1,phf5a,snrpd3l,eif4a3,snrpb2,ddx39ab,cwc25,sf3b6,prpf38a,bud31,txnl4a,bcas2,snrpd2,txnl4b,trnau1apb,magoh
5_Member	GO Biological Processes	GO:0000398	mRNA splicing, via spliceosome	-3.80907	-2.20442	18/222	30699,192325,192328,286774,327011,394053,402896,406249,406771,415157,445089,445383,449780,493614,550244,641329,791478,100005893	clns1a,ncbp2,u2af1,phf5a,snrpd3l,eif4a3,snrpb2,ddx39ab,cwc25,sf3b6,prpf38a,bud31,txnl4a,bcas2,snrpd2,txnl4b,trnau1apb,magoh
5_Member	GO Biological Processes	GO:0008380	RNA splicing	-3.61213	-2.02831	21/292	30699,192325,192328,286774,327011,394053,394090,402896,406249,406771,415157,445035,445089,445383,446116,449780,493614,550244,641329,791478,100005893	clns1a,ncbp2,u2af1,phf5a,snrpd3l,eif4a3,snapc3,snrpb2,ddx39ab,cwc25,sf3b6,thoc7,prpf38a,bud31,rnf113a,txnl4a,bcas2,snrpd2,txnl4b,trnau1apb,magoh
5_Member	WikiPathways	WP467	mRNA processing	-3.57045	-1.99384	12/119	30203,192325,192328,286774,321844,321974,386806,393292,394092,402896,449780,550244	cpsf4,ncbp2,u2af1,phf5a,pcbp2,prmt1,cstf2,snrnp40,nudt21,snrpb2,txnl4a,snrpd2
6_Summary	KEGG Pathway	dre00190	Oxidative phosphorylation	-11.3315	-9.39852	24/139	192335,321951,335191,336957,393700,393720,393793,393829,393935,406359,406413,436799,445291,449787,493605,541331,550451,553755,554101,562149,564379,573021,573689,796997,406296,322670,335715,386951,399662,325724,368213,116517,321664,100005455	atp6v1e1b,ndufa10,atp5po,atp5f1c,ndufa8,ndufv2,uqcrc1,ndufb8,atp6v1d,uqcrfs1,ndufs8a,atp6v1f,ndufv1,atp5pb,ndufs1,ndufa9a,ndufs3,atp5fa1,cox5aa,sdhb,cyc1,ndufb9,ndufs4,ndufs7,atp6ap2,aco2,mdh1ab,idh2,mdh1aa,etfa,glo1,adh5,aldob,etfbkmt
6_Member	KEGG Pathway	dre00190	Oxidative phosphorylation	-11.3315	-9.39852	24/139	192335,321951,335191,336957,393700,393720,393793,393829,393935,406359,406413,436799,445291,449787,493605,541331,550451,553755,554101,562149,564379,573021,573689,796997	atp6v1e1b,ndufa10,atp5po,atp5f1c,ndufa8,ndufv2,uqcrc1,ndufb8,atp6v1d,uqcrfs1,ndufs8a,atp6v1f,ndufv1,atp5pb,ndufs1,ndufa9a,ndufs3,atp5fa1,cox5aa,sdhb,cyc1,ndufb9,ndufs4,ndufs7
6_Member	KEGG Pathway	ko00190	Oxidative phosphorylation	-11.3315	-9.39852	24/139	192335,321951,335191,336957,393700,393720,393793,393829,393935,406359,406413,436799,445291,449787,493605,541331,550451,553755,554101,562149,564379,573021,573689,796997	atp6v1e1b,ndufa10,atp5po,atp5f1c,ndufa8,ndufv2,uqcrc1,ndufb8,atp6v1d,uqcrfs1,ndufs8a,atp6v1f,ndufv1,atp5pb,ndufs1,ndufa9a,ndufs3,atp5fa1,cox5aa,sdhb,cyc1,ndufb9,ndufs4,ndufs7
6_Member	WikiPathways	WP1335	Oxidative phosphorylation	-10.9231	-9.00347	15/50	321951,335191,393700,393720,393829,406296,406413,445291,449787,493605,550451,553755,573021,573689,796997	ndufa10,atp5po,ndufa8,ndufv2,ndufb8,atp6ap2,ndufs8a,ndufv1,atp5pb,ndufs1,ndufs3,atp5fa1,ndufb9,ndufs4,ndufs7
6_Member	WikiPathways	WP1339	Electron Transport Chain	-9.74281	-7.85651	18/90	321951,335191,336957,393700,393720,393793,393829,406359,406413,445291,449787,493605,550451,553755,554101,573021,573689,796997	ndufa10,atp5po,atp5f1c,ndufa8,ndufv2,uqcrc1,ndufb8,uqcrfs1,ndufs8a,ndufv1,atp5pb,ndufs1,ndufs3,atp5fa1,cox5aa,ndufb9,ndufs4,ndufs7
6_Member	GO Biological Processes	GO:0045333	cellular respiration	-8.75303	-6.91102	17/91	321951,322670,335715,386951,393700,393720,393829,399662,406359,406413,445291,493605,554101,562149,564379,573021,796997	ndufa10,aco2,mdh1ab,idh2,ndufa8,ndufv2,ndufb8,mdh1aa,uqcrfs1,ndufs8a,ndufv1,ndufs1,cox5aa,sdhb,cyc1,ndufb9,ndufs7
6_Member	GO Biological Processes	GO:0022900	electron transport chain	-7.46561	-5.64417	13/62	321951,393700,393720,393829,406359,406413,445291,493605,554101,562149,564379,573021,573689	ndufa10,ndufa8,ndufv2,ndufb8,uqcrfs1,ndufs8a,ndufv1,ndufs1,cox5aa,sdhb,cyc1,ndufb9,ndufs4
6_Member	Reactome Gene Sets	R-DRE-163200	Respiratory electron transport, ATP synthesis by chemiosmotic coupling, and heat production by uncoupling proteins.	-6.96949	-5.17952	15/92	325724,335191,336957,393700,393720,393829,406359,406413,445291,541331,553755,554101,564379,573021,573689	etfa,atp5po,atp5f1c,ndufa8,ndufv2,ndufb8,uqcrfs1,ndufs8a,ndufv1,ndufa9a,atp5fa1,cox5aa,cyc1,ndufb9,ndufs4
6_Member	GO Biological Processes	GO:0042773	ATP synthesis coupled electron transport	-6.92927	-5.14162	11/47	321951,393700,393720,393829,406359,406413,445291,493605,554101,564379,573021	ndufa10,ndufa8,ndufv2,ndufb8,uqcrfs1,ndufs8a,ndufv1,ndufs1,cox5aa,cyc1,ndufb9
6_Member	GO Biological Processes	GO:0022904	respiratory electron transport chain	-6.86893	-5.095	12/58	321951,393700,393720,393829,406359,406413,445291,493605,554101,562149,564379,573021	ndufa10,ndufa8,ndufv2,ndufb8,uqcrfs1,ndufs8a,ndufv1,ndufs1,cox5aa,sdhb,cyc1,ndufb9
6_Member	GO Biological Processes	GO:0006120	mitochondrial electron transport, NADH to ubiquinone	-6.68668	-4.93254	7/16	321951,393700,393720,393829,406413,445291,573021	ndufa10,ndufa8,ndufv2,ndufb8,ndufs8a,ndufv1,ndufb9
6_Member	GO Biological Processes	GO:0042775	mitochondrial ATP synthesis coupled electron transport	-6.53265	-4.78702	10/41	321951,393700,393720,393829,406359,406413,445291,554101,564379,573021	ndufa10,ndufa8,ndufv2,ndufb8,uqcrfs1,ndufs8a,ndufv1,cox5aa,cyc1,ndufb9
6_Member	Reactome Gene Sets	R-DRE-1428517	The citric acid (TCA) cycle and respiratory electron transport	-6.32954	-4.5902	17/131	325724,335191,336957,368213,393700,393720,393829,406359,406413,445291,541331,553755,554101,562149,564379,573021,573689	etfa,atp5po,atp5f1c,glo1,ndufa8,ndufv2,ndufb8,uqcrfs1,ndufs8a,ndufv1,ndufa9a,atp5fa1,cox5aa,sdhb,cyc1,ndufb9,ndufs4
6_Member	GO Biological Processes	GO:0015980	energy derivation by oxidation of organic compounds	-6.09576	-4.37473	17/136	321951,322670,335715,386951,393700,393720,393829,399662,406359,406413,445291,493605,554101,562149,564379,573021,796997	ndufa10,aco2,mdh1ab,idh2,ndufa8,ndufv2,ndufb8,mdh1aa,uqcrfs1,ndufs8a,ndufv1,ndufs1,cox5aa,sdhb,cyc1,ndufb9,ndufs7
6_Member	GO Biological Processes	GO:0006091	generation of precursor metabolites and energy	-6.02508	-4.30801	22/219	116517,321664,321951,322670,335191,335715,386951,393700,393720,393829,399662,406359,406413,445291,493605,554101,562149,564379,573021,573689,796997,100005455	adh5,aldob,ndufa10,aco2,atp5po,mdh1ab,idh2,ndufa8,ndufv2,ndufb8,mdh1aa,uqcrfs1,ndufs8a,ndufv1,ndufs1,cox5aa,sdhb,cyc1,ndufb9,ndufs4,ndufs7,etfbkmt
6_Member	GO Biological Processes	GO:0006119	oxidative phosphorylation	-6.00589	-4.2908	12/69	321951,335191,393700,393720,393829,406359,406413,445291,493605,554101,564379,573021	ndufa10,atp5po,ndufa8,ndufv2,ndufb8,uqcrfs1,ndufs8a,ndufv1,ndufs1,cox5aa,cyc1,ndufb9
6_Member	Reactome Gene Sets	R-DRE-611105	Respiratory electron transport	-5.66969	-3.97193	12/74	325724,393700,393720,393829,406359,406413,445291,541331,554101,564379,573021,573689	etfa,ndufa8,ndufv2,ndufb8,uqcrfs1,ndufs8a,ndufv1,ndufa9a,cox5aa,cyc1,ndufb9,ndufs4
6_Member	GO Biological Processes	GO:0046034	ATP metabolic process	-5.25809	-3.58062	16/140	321664,321951,335191,336957,393700,393720,393829,406359,406413,445291,449787,493605,553755,554101,564379,573021	aldob,ndufa10,atp5po,atp5f1c,ndufa8,ndufv2,ndufb8,uqcrfs1,ndufs8a,ndufv1,atp5pb,ndufs1,atp5fa1,cox5aa,cyc1,ndufb9
6_Member	Reactome Gene Sets	R-DRE-6799198	Complex I biogenesis	-4.65149	-2.99854	8/40	393700,393720,393829,406413,445291,541331,573021,573689	ndufa8,ndufv2,ndufb8,ndufs8a,ndufv1,ndufa9a,ndufb9,ndufs4
7_Summary	KEGG Pathway	dre03013	RNA transport	-10.9086	-8.99524	25/158	30572,30699,114445,192325,321564,324743,325102,335750,393693,393974,394053,405828,405839,406263,415150,445035,445302,541352,541444,557270,561049,563392,567151,751738,100005893,386850,407727,436971,492509,406343	ran,clns1a,ube2ia,ncbp2,eif2s1b,snupn,eif3ea,nup54,sap18,eif3g,eif4a3,nup43,eif2b2,eif3i,eif2b1,thoc7,thoc3,rpp30,nmd3,eif3f,eif3eb,nup62l,eif3hb,nxt2,magoh,eif6,slbp,tomm20b,pcid2,kpna7
7_Member	KEGG Pathway	dre03013	RNA transport	-10.9086	-8.99524	25/158	30572,30699,114445,192325,321564,324743,325102,335750,393693,393974,394053,405828,405839,406263,415150,445035,445302,541352,541444,557270,561049,563392,567151,751738,100005893	ran,clns1a,ube2ia,ncbp2,eif2s1b,snupn,eif3ea,nup54,sap18,eif3g,eif4a3,nup43,eif2b2,eif3i,eif2b1,thoc7,thoc3,rpp30,nmd3,eif3f,eif3eb,nup62l,eif3hb,nxt2,magoh
7_Member	KEGG Pathway	ko03013	RNA transport	-10.9086	-8.99524	25/158	30572,30699,114445,192325,321564,324743,325102,335750,393693,393974,394053,405828,405839,406263,415150,445035,445302,541352,541444,557270,561049,563392,567151,751738,100005893	ran,clns1a,ube2ia,ncbp2,eif2s1b,snupn,eif3ea,nup54,sap18,eif3g,eif4a3,nup43,eif2b2,eif3i,eif2b1,thoc7,thoc3,rpp30,nmd3,eif3f,eif3eb,nup62l,eif3hb,nxt2,magoh
7_Member	GO Biological Processes	GO:0050657	nucleic acid transport	-6.80312	-5.0381	14/82	30572,192325,324743,386850,394053,407727,436971,445035,445302,492509,541444,563392,751738,100005893	ran,ncbp2,snupn,eif6,eif4a3,slbp,tomm20b,thoc7,thoc3,pcid2,nmd3,nup62l,nxt2,magoh
7_Member	GO Biological Processes	GO:0050658	RNA transport	-6.80312	-5.0381	14/82	30572,192325,324743,386850,394053,407727,436971,445035,445302,492509,541444,563392,751738,100005893	ran,ncbp2,snupn,eif6,eif4a3,slbp,tomm20b,thoc7,thoc3,pcid2,nmd3,nup62l,nxt2,magoh
7_Member	GO Biological Processes	GO:0051236	establishment of RNA localization	-6.80312	-5.0381	14/82	30572,192325,324743,386850,394053,407727,436971,445035,445302,492509,541444,563392,751738,100005893	ran,ncbp2,snupn,eif6,eif4a3,slbp,tomm20b,thoc7,thoc3,pcid2,nmd3,nup62l,nxt2,magoh
7_Member	GO Biological Processes	GO:0006403	RNA localization	-6.1658	-4.43875	14/92	30572,192325,324743,386850,394053,407727,436971,445035,445302,492509,541444,563392,751738,100005893	ran,ncbp2,snupn,eif6,eif4a3,slbp,tomm20b,thoc7,thoc3,pcid2,nmd3,nup62l,nxt2,magoh
7_Member	GO Biological Processes	GO:0015931	nucleobase-containing compound transport	-5.46045	-3.77203	14/105	30572,192325,324743,386850,394053,407727,436971,445035,445302,492509,541444,563392,751738,100005893	ran,ncbp2,snupn,eif6,eif4a3,slbp,tomm20b,thoc7,thoc3,pcid2,nmd3,nup62l,nxt2,magoh
7_Member	GO Biological Processes	GO:0051030	snRNA transport	-3.96392	-2.33741	3/4	30572,192325,324743	ran,ncbp2,snupn
7_Member	GO Biological Processes	GO:0006405	RNA export from nucleus	-3.74015	-2.1404	8/53	30572,192325,386850,445035,445302,492509,541444,563392	ran,ncbp2,eif6,thoc7,thoc3,pcid2,nmd3,nup62l
7_Member	GO Biological Processes	GO:0006913	nucleocytoplasmic transport	-3.49887	-1.92934	11/104	30572,192325,324743,386850,406343,445035,445302,492509,541444,563392,751738	ran,ncbp2,snupn,eif6,kpna7,thoc7,thoc3,pcid2,nmd3,nup62l,nxt2
7_Member	GO Biological Processes	GO:0051169	nuclear transport	-3.49887	-1.92934	11/104	30572,192325,324743,386850,406343,445035,445302,492509,541444,563392,751738	ran,ncbp2,snupn,eif6,kpna7,thoc7,thoc3,pcid2,nmd3,nup62l,nxt2
7_Member	GO Biological Processes	GO:0051168	nuclear export	-3.21482	-1.68681	8/63	30572,192325,386850,445035,445302,492509,541444,563392	ran,ncbp2,eif6,thoc7,thoc3,pcid2,nmd3,nup62l
7_Member	GO Biological Processes	GO:0071426	ribonucleoprotein complex export from nucleus	-2.69614	-1.24556	6/44	30572,386850,445035,445302,492509,541444	ran,eif6,thoc7,thoc3,pcid2,nmd3
7_Member	GO Biological Processes	GO:0071166	ribonucleoprotein complex localization	-2.64507	-1.20572	6/45	30572,386850,445035,445302,492509,541444	ran,eif6,thoc7,thoc3,pcid2,nmd3
7_Member	GO Biological Processes	GO:0006611	protein export from nucleus	-2.32458	-0.927855	6/52	30572,386850,445035,445302,492509,541444	ran,eif6,thoc7,thoc3,pcid2,nmd3
7_Member	GO Biological Processes	GO:0000054	ribosomal subunit export from nucleus	-2.19844	-0.82019	3/13	30572,386850,541444	ran,eif6,nmd3
7_Member	GO Biological Processes	GO:0033750	ribosome localization	-2.19844	-0.82019	3/13	30572,386850,541444	ran,eif6,nmd3
7_Member	GO Biological Processes	GO:0071428	rRNA-containing ribonucleoprotein complex export from nucleus	-2.19844	-0.82019	3/13	30572,386850,541444	ran,eif6,nmd3
8_Summary	GO Biological Processes	GO:0002181	cytoplasmic translation	-10.8797	-8.96945	17/68	325102,336727,336823,393686,393974,394027,394046,406263,406387,436760,436808,436970,445053,550245,561049,567151,677758,321564,324088,386850,405839,415150,557270	eif3ea,rpl6,drg1,rpl8,eif3g,rpsa,mcts1,eif3i,rpl26,rpl35a,rwdd1,denr,rpl15,eif3k,eif3eb,eif3hb,rpl31,eif2s1b,polr2g,eif6,eif2b2,eif2b1,eif3f
8_Member	GO Biological Processes	GO:0002181	cytoplasmic translation	-10.8797	-8.96945	17/68	325102,336727,336823,393686,393974,394027,394046,406263,406387,436760,436808,436970,445053,550245,561049,567151,677758	eif3ea,rpl6,drg1,rpl8,eif3g,rpsa,mcts1,eif3i,rpl26,rpl35a,rwdd1,denr,rpl15,eif3k,eif3eb,eif3hb,rpl31
8_Member	GO Biological Processes	GO:0006413	translational initiation	-6.60182	-4.85196	14/85	321564,324088,325102,386850,393974,394046,405839,406263,415150,436970,550245,557270,561049,567151	eif2s1b,polr2g,eif3ea,eif6,eif3g,mcts1,eif2b2,eif3i,eif2b1,denr,eif3k,eif3f,eif3eb,eif3hb
8_Member	GO Biological Processes	GO:0002183	cytoplasmic translational initiation	-5.77705	-4.07359	8/29	325102,393974,394046,406263,436970,550245,561049,567151	eif3ea,eif3g,mcts1,eif3i,denr,eif3k,eif3eb,eif3hb
8_Member	GO Biological Processes	GO:0001732	formation of cytoplasmic translation initiation complex	-5.15057	-3.48378	6/17	325102,393974,406263,550245,561049,567151	eif3ea,eif3g,eif3i,eif3k,eif3eb,eif3hb
9_Summary	Reactome Gene Sets	R-DRE-5389840	Mitochondrial translation elongation	-9.41311	-7.53832	14/53	336283,393277,394122,415142,436674,445041,447945,503880,541330,553711,557789,571210,571648,795846,334619,541378	mrpl3,mrpl45,mrpl14,mrpl23,mrpl24,mrpl15,mrpl17,mrps35,mrpl10,mrps24,mrpl47,mrpl44,mrpl2,mrps34,c1qbp,tufm
9_Member	Reactome Gene Sets	R-DRE-5389840	Mitochondrial translation elongation	-9.41311	-7.53832	14/53	336283,393277,394122,415142,436674,445041,447945,503880,541330,553711,557789,571210,571648,795846	mrpl3,mrpl45,mrpl14,mrpl23,mrpl24,mrpl15,mrpl17,mrps35,mrpl10,mrps24,mrpl47,mrpl44,mrpl2,mrps34
9_Member	Reactome Gene Sets	R-DRE-5419276	Mitochondrial translation termination	-9.29491	-7.43408	14/54	336283,393277,394122,415142,436674,445041,447945,503880,541330,553711,557789,571210,571648,795846	mrpl3,mrpl45,mrpl14,mrpl23,mrpl24,mrpl15,mrpl17,mrps35,mrpl10,mrps24,mrpl47,mrpl44,mrpl2,mrps34
9_Member	Reactome Gene Sets	R-DRE-5368287	Mitochondrial translation	-9.17946	-7.32137	14/55	336283,393277,394122,415142,436674,445041,447945,503880,541330,553711,557789,571210,571648,795846	mrpl3,mrpl45,mrpl14,mrpl23,mrpl24,mrpl15,mrpl17,mrps35,mrpl10,mrps24,mrpl47,mrpl44,mrpl2,mrps34
9_Member	GO Biological Processes	GO:0032543	mitochondrial translation	-5.20881	-3.53849	8/34	334619,415142,503880,541378,553711,557789,571648,795846	c1qbp,mrpl23,mrps35,tufm,mrps24,mrpl47,mrpl2,mrps34
9_Member	GO Biological Processes	GO:0140053	mitochondrial gene expression	-3.92325	-2.30624	8/50	334619,415142,503880,541378,553711,557789,571648,795846	c1qbp,mrpl23,mrps35,tufm,mrps24,mrpl47,mrpl2,mrps34
10_Summary	KEGG Pathway	dre00240	Pyrimidine metabolism	-9.315	-7.45142	19/107	30440,30740,58120,81540,322660,324088,334669,335716,393143,394162,406383,407653,436826,445170,449992,550263,553733,554099,796456,192325,327011,393292,415157,415217,386637,393827,436821,556710,65226,337810,449846,641289,777766,406582,57935,406557,557834,563343,30572,252913,406269,321943,393253,321974,415155,116517,393935,436799,100148085,751689	prim1,rrm1,nme6,tyms,upb1,polr2g,polr2c,nme2a,umps,polr3f,cmpk,prim2,polr3k,polr2eb,polr2i,polr2h,polr1e,polr2j,pold2,ncbp2,snrpd3l,snrnp40,sf3b6,gtf2f2a,taf12,wdr61,taf11,taf10,rpa2,rps27a,rbx1,uba52,ubc,ppp2cb,actb2,mcrs1,itpa,prune,ran,h2az2a,h3f3a,ube2l3b,neil1,prmt1,ppid,adh5,atp6v1d,atp6v1f,ap2s1,cbx3a
10_Member	KEGG Pathway	dre00240	Pyrimidine metabolism	-9.315	-7.45142	19/107	30440,30740,58120,81540,322660,324088,334669,335716,393143,394162,406383,407653,436826,445170,449992,550263,553733,554099,796456	prim1,rrm1,nme6,tyms,upb1,polr2g,polr2c,nme2a,umps,polr3f,cmpk,prim2,polr3k,polr2eb,polr2i,polr2h,polr1e,polr2j,pold2
10_Member	KEGG Pathway	ko00240	Pyrimidine metabolism	-9.315	-7.45142	19/107	30440,30740,58120,81540,322660,324088,334669,335716,393143,394162,406383,407653,436826,445170,449992,550263,553733,554099,796456	prim1,rrm1,nme6,tyms,upb1,polr2g,polr2c,nme2a,umps,polr3f,cmpk,prim2,polr3k,polr2eb,polr2i,polr2h,polr1e,polr2j,pold2
10_Member	Reactome Gene Sets	R-DRE-72165	mRNA Splicing - Minor Pathway	-7.59893	-5.77244	11/41	192325,324088,327011,334669,393292,415157,415217,445170,449992,550263,554099	ncbp2,polr2g,snrpd3l,polr2c,snrnp40,sf3b6,gtf2f2a,polr2eb,polr2i,polr2h,polr2j
10_Member	Reactome Gene Sets	R-DRE-674695	RNA Polymerase II Pre-transcription Events	-7.5344	-5.71044	12/51	192325,324088,334669,386637,393827,415217,436821,445170,449992,550263,554099,556710	ncbp2,polr2g,polr2c,taf12,wdr61,gtf2f2a,taf11,polr2eb,polr2i,polr2h,polr2j,taf10
10_Member	Reactome Gene Sets	R-DRE-6782135	Dual incision in TC-NER	-7.36263	-5.54369	11/43	65226,324088,334669,337810,445170,449846,449992,550263,554099,641289,777766	rpa2,polr2g,polr2c,rps27a,polr2eb,rbx1,polr2i,polr2h,polr2j,uba52,ubc
10_Member	Reactome Gene Sets	R-DRE-6782210	Gap-filling DNA repair synthesis and ligation in TC-NER	-7.24965	-5.44544	11/44	65226,324088,334669,337810,445170,449846,449992,550263,554099,641289,777766	rpa2,polr2g,polr2c,rps27a,polr2eb,rbx1,polr2i,polr2h,polr2j,uba52,ubc
10_Member	Reactome Gene Sets	R-DRE-73776	RNA Polymerase II Promoter Escape	-7.24725	-5.44544	10/35	324088,334669,386637,415217,436821,445170,449992,550263,554099,556710	polr2g,polr2c,taf12,gtf2f2a,taf11,polr2eb,polr2i,polr2h,polr2j,taf10
10_Member	Reactome Gene Sets	R-DRE-73779	RNA Polymerase II Transcription Pre-Initiation And Promoter Opening	-7.24725	-5.44544	10/35	324088,334669,386637,415217,436821,445170,449992,550263,554099,556710	polr2g,polr2c,taf12,gtf2f2a,taf11,polr2eb,polr2i,polr2h,polr2j,taf10
10_Member	Reactome Gene Sets	R-DRE-75953	RNA Polymerase II Transcription Initiation	-7.24725	-5.44544	10/35	324088,334669,386637,415217,436821,445170,449992,550263,554099,556710	polr2g,polr2c,taf12,gtf2f2a,taf11,polr2eb,polr2i,polr2h,polr2j,taf10
10_Member	Reactome Gene Sets	R-DRE-76042	RNA Polymerase II Transcription Initiation And Promoter Clearance	-7.24725	-5.44544	10/35	324088,334669,386637,415217,436821,445170,449992,550263,554099,556710	polr2g,polr2c,taf12,gtf2f2a,taf11,polr2eb,polr2i,polr2h,polr2j,taf10
10_Member	Reactome Gene Sets	R-DRE-6803529	FGFR2 alternative splicing	-7.20461	-5.40519	8/20	192325,324088,334669,415217,445170,449992,550263,554099	ncbp2,polr2g,polr2c,gtf2f2a,polr2eb,polr2i,polr2h,polr2j
10_Member	Reactome Gene Sets	R-DRE-5654738	Signaling by FGFR2	-7.14098	-5.34394	12/55	192325,324088,334669,337810,406582,415217,445170,449992,550263,554099,641289,777766	ncbp2,polr2g,polr2c,rps27a,ppp2cb,gtf2f2a,polr2eb,polr2i,polr2h,polr2j,uba52,ubc
10_Member	KEGG Pathway	dre03020	RNA polymerase	-6.92413	-5.1411	9/29	324088,334669,394162,436826,445170,449992,550263,553733,554099	polr2g,polr2c,polr3f,polr3k,polr2eb,polr2i,polr2h,polr1e,polr2j
10_Member	KEGG Pathway	ko03020	RNA polymerase	-6.92413	-5.1411	9/29	324088,334669,394162,436826,445170,449992,550263,553733,554099	polr2g,polr2c,polr3f,polr3k,polr2eb,polr2i,polr2h,polr1e,polr2j
10_Member	Reactome Gene Sets	R-DRE-113418	Formation of the Early Elongation Complex	-6.82337	-5.05168	8/22	192325,324088,334669,415217,445170,449992,550263,554099	ncbp2,polr2g,polr2c,gtf2f2a,polr2eb,polr2i,polr2h,polr2j
10_Member	Reactome Gene Sets	R-DRE-6781823	Formation of TC-NER Pre-Incision Complex	-6.75528	-4.99464	10/39	324088,334669,337810,445170,449846,449992,550263,554099,641289,777766	polr2g,polr2c,rps27a,polr2eb,rbx1,polr2i,polr2h,polr2j,uba52,ubc
10_Member	Reactome Gene Sets	R-DRE-6781827	Transcription-Coupled Nucleotide Excision Repair (TC-NER)	-6.54016	-4.79243	11/51	65226,324088,334669,337810,445170,449846,449992,550263,554099,641289,777766	rpa2,polr2g,polr2c,rps27a,polr2eb,rbx1,polr2i,polr2h,polr2j,uba52,ubc
10_Member	Reactome Gene Sets	R-DRE-5696398	Nucleotide Excision Repair	-6.51002	-4.7665	13/74	57935,65226,324088,334669,337810,406557,445170,449846,449992,550263,554099,641289,777766	actb2,rpa2,polr2g,polr2c,rps27a,mcrs1,polr2eb,rbx1,polr2i,polr2h,polr2j,uba52,ubc
10_Member	Reactome Gene Sets	R-DRE-190236	Signaling by FGFR	-6.22294	-4.49201	12/66	192325,324088,334669,337810,406582,415217,445170,449992,550263,554099,641289,777766	ncbp2,polr2g,polr2c,rps27a,ppp2cb,gtf2f2a,polr2eb,polr2i,polr2h,polr2j,uba52,ubc
10_Member	Reactome Gene Sets	R-DRE-75955	RNA Polymerase II Transcription Elongation	-6.03336	-4.31432	9/36	192325,324088,334669,393827,415217,445170,449992,550263,554099	ncbp2,polr2g,polr2c,wdr61,gtf2f2a,polr2eb,polr2i,polr2h,polr2j
10_Member	Reactome Gene Sets	R-DRE-72086	mRNA Capping	-5.58221	-3.89008	7/22	324088,334669,415217,445170,449992,550263,554099	polr2g,polr2c,gtf2f2a,polr2eb,polr2i,polr2h,polr2j
10_Member	Reactome Gene Sets	R-DRE-77075	RNA Pol II CTD phosphorylation and interaction with CE	-5.58221	-3.89008	7/22	324088,334669,415217,445170,449992,550263,554099	polr2g,polr2c,gtf2f2a,polr2eb,polr2i,polr2h,polr2j
10_Member	Reactome Gene Sets	R-DRE-6807505	RNA polymerase II transcribes snRNA genes	-4.92344	-3.26015	9/48	192325,324088,334669,415217,436821,445170,449992,550263,554099	ncbp2,polr2g,polr2c,gtf2f2a,taf11,polr2eb,polr2i,polr2h,polr2j
10_Member	Reactome Gene Sets	R-DRE-6796648	TP53 Regulates Transcription of DNA Repair Genes	-4.80945	-3.1479	7/28	324088,334669,415217,445170,449992,550263,554099	polr2g,polr2c,gtf2f2a,polr2eb,polr2i,polr2h,polr2j
10_Member	KEGG Pathway	dre00230	Purine metabolism	-3.98296	-2.35074	17/196	30440,30740,58120,324088,334669,335716,394162,407653,436826,445170,449992,550263,553733,554099,557834,563343,796456	prim1,rrm1,nme6,polr2g,polr2c,nme2a,polr3f,prim2,polr3k,polr2eb,polr2i,polr2h,polr1e,polr2j,itpa,prune,pold2
10_Member	KEGG Pathway	ko00230	Purine metabolism	-3.98296	-2.35074	17/196	30440,30740,58120,324088,334669,335716,394162,407653,436826,445170,449992,550263,553733,554099,557834,563343,796456	prim1,rrm1,nme6,polr2g,polr2c,nme2a,polr3f,prim2,polr3k,polr2eb,polr2i,polr2h,polr1e,polr2j,itpa,prune,pold2
10_Member	Reactome Gene Sets	R-DRE-5578749	Transcriptional regulation by small RNAs	-3.94922	-2.3243	9/63	30572,252913,324088,334669,406269,445170,449992,550263,554099	ran,h2az2a,polr2g,polr2c,h3f3a,polr2eb,polr2i,polr2h,polr2j
10_Member	Reactome Gene Sets	R-DRE-73894	DNA Repair	-3.7959	-2.19278	16/184	57935,65226,252913,321943,324088,334669,337810,393253,406557,445170,449846,449992,550263,554099,641289,777766	actb2,rpa2,h2az2a,ube2l3b,polr2g,polr2c,rps27a,neil1,mcrs1,polr2eb,rbx1,polr2i,polr2h,polr2j,uba52,ubc
10_Member	Reactome Gene Sets	R-DRE-9018519	Estrogen-dependent gene expression	-3.78076	-2.17916	10/81	252913,321974,324088,334669,406269,415217,445170,449992,550263,554099	h2az2a,prmt1,polr2g,polr2c,h3f3a,gtf2f2a,polr2eb,polr2i,polr2h,polr2j
10_Member	Reactome Gene Sets	R-DRE-211000	Gene Silencing by RNA	-3.63993	-2.04879	9/69	30572,252913,324088,334669,406269,445170,449992,550263,554099	ran,h2az2a,polr2g,polr2c,h3f3a,polr2eb,polr2i,polr2h,polr2j
10_Member	Reactome Gene Sets	R-DRE-8939211	ESR-mediated signaling	-2.85458	-1.3828	11/124	252913,321974,324088,334669,406269,415155,415217,445170,449992,550263,554099	h2az2a,prmt1,polr2g,polr2c,h3f3a,ppid,gtf2f2a,polr2eb,polr2i,polr2h,polr2j
10_Member	Reactome Gene Sets	R-DRE-9006931	Signaling by Nuclear Receptors	-2.44675	-1.03269	12/160	116517,252913,321974,324088,334669,406269,415155,415217,445170,449992,550263,554099	adh5,h2az2a,prmt1,polr2g,polr2c,h3f3a,ppid,gtf2f2a,polr2eb,polr2i,polr2h,polr2j
10_Member	Reactome Gene Sets	R-DRE-5250913	Positive epigenetic regulation of rRNA expression	-2.24329	-0.854051	6/54	57935,252913,406269,445170,550263,553733	actb2,h2az2a,h3f3a,polr2eb,polr2h,polr1e
10_Member	Reactome Gene Sets	R-DRE-5250924	B-WICH complex positively regulates rRNA expression	-2.24329	-0.854051	6/54	57935,252913,406269,445170,550263,553733	actb2,h2az2a,h3f3a,polr2eb,polr2h,polr1e
10_Member	Reactome Gene Sets	R-DRE-9006934	Signaling by Receptor Tyrosine Kinases	-2.23398	-0.845668	16/259	57935,192325,324088,334669,337810,393935,406582,415217,436799,445170,449992,550263,554099,641289,777766,100148085	actb2,ncbp2,polr2g,polr2c,rps27a,atp6v1d,ppp2cb,gtf2f2a,atp6v1f,polr2eb,polr2i,polr2h,polr2j,uba52,ubc,ap2s1
10_Member	Reactome Gene Sets	R-DRE-73772	RNA Polymerase I Promoter Escape	-2.16592	-0.790377	6/56	252913,406269,445170,550263,553733,751689	h2az2a,h3f3a,polr2eb,polr2h,polr1e,cbx3a
10_Member	Reactome Gene Sets	R-DRE-76061	RNA Polymerase III Transcription Initiation From Type 1 Promoter	-2.10349	-0.743841	3/14	436826,445170,550263	polr3k,polr2eb,polr2h
10_Member	Reactome Gene Sets	R-DRE-76066	RNA Polymerase III Transcription Initiation From Type 2 Promoter	-2.10349	-0.743841	3/14	436826,445170,550263	polr3k,polr2eb,polr2h
10_Member	Reactome Gene Sets	R-DRE-76071	RNA Polymerase III Transcription Initiation From Type 3 Promoter	-2.01636	-0.671994	3/15	436826,445170,550263	polr3k,polr2eb,polr2h
11_Summary	WikiPathways	WP451	DNA Replication	-8.40639	-6.56962	11/35	30440,65226,259256,406462,406479,407653,492768,503748,641289,777766,796456,30740,192333,406435,442931,445819,447872,494097,550448,768161,393195,449846	prim1,rpa2,rfc3,orc4,orc5,prim2,cdc7,rfc2,uba52,ubc,pold2,rrm1,mcm7,rfc4,gins3,wdr18,dscc1,mgme1,sde2,orc2,rnaseh2a,rbx1
11_Member	WikiPathways	WP451	DNA Replication	-8.40639	-6.56962	11/35	30440,65226,259256,406462,406479,407653,492768,503748,641289,777766,796456	prim1,rpa2,rfc3,orc4,orc5,prim2,cdc7,rfc2,uba52,ubc,pold2
11_Member	GO Biological Processes	GO:0006260	DNA replication	-6.32954	-4.5902	17/131	30440,30740,65226,192333,259256,406435,406462,406479,407653,442931,445819,447872,494097,503748,550448,768161,796456	prim1,rrm1,rpa2,mcm7,rfc3,rfc4,orc4,orc5,prim2,gins3,wdr18,dscc1,mgme1,rfc2,sde2,orc2,pold2
11_Member	KEGG Pathway	dre03030	DNA replication	-5.81844	-4.11114	9/38	30440,65226,192333,259256,393195,406435,407653,503748,796456	prim1,rpa2,mcm7,rfc3,rnaseh2a,rfc4,prim2,rfc2,pold2
11_Member	KEGG Pathway	ko03030	DNA replication	-5.81844	-4.11114	9/38	30440,65226,192333,259256,393195,406435,407653,503748,796456	prim1,rpa2,mcm7,rfc3,rnaseh2a,rfc4,prim2,rfc2,pold2
11_Member	GO Biological Processes	GO:0006261	DNA-dependent DNA replication	-5.13258	-3.46755	12/83	30440,192333,259256,406435,406462,406479,407653,442931,445819,494097,503748,796456	prim1,mcm7,rfc3,rfc4,orc4,orc5,prim2,gins3,wdr18,mgme1,rfc2,pold2
11_Member	KEGG Pathway	dre03430	Mismatch repair	-3.36302	-1.81542	5/22	65226,259256,406435,503748,796456	rpa2,rfc3,rfc4,rfc2,pold2
11_Member	KEGG Pathway	ko03430	Mismatch repair	-3.36302	-1.81542	5/22	65226,259256,406435,503748,796456	rpa2,rfc3,rfc4,rfc2,pold2
11_Member	KEGG Pathway	dre03420	Nucleotide excision repair	-2.69614	-1.24556	6/44	65226,259256,406435,449846,503748,796456	rpa2,rfc3,rfc4,rbx1,rfc2,pold2
11_Member	KEGG Pathway	ko03420	Nucleotide excision repair	-2.69614	-1.24556	6/44	65226,259256,406435,449846,503748,796456	rpa2,rfc3,rfc4,rbx1,rfc2,pold2
12_Summary	WikiPathways	WP1369	TNF-alpha NF-kB Signaling Pathway	-6.79709	-5.03427	18/136	30387,30428,324180,327330,336713,336727,337090,393261,393686,393922,393934,393941,394053,406627,406686,553733,556379,799716	psmb5,csnk2b,txlna,psmd7,rpl30,rpl6,rpl4,psmd6,rpl8,psmd13,ube2d2,psmc2,eif4a3,pebp1,rps11,polr1e,csnk2a2b,smarcb1a
12_Member	WikiPathways	WP1369	TNF-alpha NF-kB Signaling Pathway	-6.79709	-5.03427	18/136	30387,30428,324180,327330,336713,336727,337090,393261,393686,393922,393934,393941,394053,406627,406686,553733,556379,799716	psmb5,csnk2b,txlna,psmd7,rpl30,rpl6,rpl4,psmd6,rpl8,psmd13,ube2d2,psmc2,eif4a3,pebp1,rps11,polr1e,csnk2a2b,smarcb1a
13_Summary	KEGG Pathway	dre03008	Ribosome biogenesis in eukaryotes	-6.30169	-4.56649	13/77	30428,30572,386850,393717,445388,541352,541444,550241,556379,678588,751738,767797,100003787	csnk2b,ran,eif6,smfn,rcl1,rpp30,nmd3,rrp7a,csnk2a2b,emg1,nxt2,utp18,nhp2
13_Member	KEGG Pathway	dre03008	Ribosome biogenesis in eukaryotes	-6.30169	-4.56649	13/77	30428,30572,386850,393717,445388,541352,541444,550241,556379,678588,751738,767797,100003787	csnk2b,ran,eif6,smfn,rcl1,rpp30,nmd3,rrp7a,csnk2a2b,emg1,nxt2,utp18,nhp2
13_Member	KEGG Pathway	ko03008	Ribosome biogenesis in eukaryotes	-6.30169	-4.56649	13/77	30428,30572,386850,393717,445388,541352,541444,550241,556379,678588,751738,767797,100003787	csnk2b,ran,eif6,smfn,rcl1,rpp30,nmd3,rrp7a,csnk2a2b,emg1,nxt2,utp18,nhp2
14_Summary	GO Biological Processes	GO:0070897	transcription preinitiation complex assembly	-6.26535	-4.5322	7/18	321585,324823,326884,386637,393941,436821,553733,324088,415217,449992,556710,445170,554099	psmc6,gtf2b,psmc4,taf12,psmc2,taf11,polr1e,polr2g,gtf2f2a,polr2i,taf10,polr2eb,polr2j
14_Member	GO Biological Processes	GO:0070897	transcription preinitiation complex assembly	-6.26535	-4.5322	7/18	321585,324823,326884,386637,393941,436821,553733	psmc6,gtf2b,psmc4,taf12,psmc2,taf11,polr1e
14_Member	GO Biological Processes	GO:0051123	RNA polymerase II preinitiation complex assembly	-6.22109	-4.49201	6/12	321585,324823,326884,386637,393941,436821	psmc6,gtf2b,psmc4,taf12,psmc2,taf11
14_Member	GO Biological Processes	GO:0006367	transcription initiation from RNA polymerase II promoter	-6.14654	-4.42352	9/35	321585,324088,324823,326884,386637,393941,415217,436821,449992	psmc6,polr2g,gtf2b,psmc4,taf12,psmc2,gtf2f2a,taf11,polr2i
14_Member	GO Biological Processes	GO:0006352	DNA-templated transcription, initiation	-5.86647	-4.15528	11/59	321585,324088,324823,326884,386637,393941,415217,436821,449992,553733,556710	psmc6,polr2g,gtf2b,psmc4,taf12,psmc2,gtf2f2a,taf11,polr2i,polr1e,taf10
14_Member	GO Biological Processes	GO:0045898	regulation of RNA polymerase II transcription preinitiation complex assembly	-3.57591	-1.99787	3/5	321585,326884,393941	psmc6,psmc4,psmc2
14_Member	GO Biological Processes	GO:0045899	positive regulation of RNA polymerase II transcription preinitiation complex assembly	-3.57591	-1.99787	3/5	321585,326884,393941	psmc6,psmc4,psmc2
14_Member	GO Biological Processes	GO:0060261	positive regulation of transcription initiation from RNA polymerase II promoter	-3.05166	-1.55327	3/7	321585,326884,393941	psmc6,psmc4,psmc2
14_Member	GO Biological Processes	GO:2000144	positive regulation of DNA-templated transcription, initiation	-3.05166	-1.55327	3/7	321585,326884,393941	psmc6,psmc4,psmc2
14_Member	GO Biological Processes	GO:0060260	regulation of transcription initiation from RNA polymerase II promoter	-2.85743	-1.38401	3/8	321585,326884,393941	psmc6,psmc4,psmc2
14_Member	GO Biological Processes	GO:2000142	regulation of DNA-templated transcription, initiation	-2.85743	-1.38401	3/8	321585,326884,393941	psmc6,psmc4,psmc2
14_Member	KEGG Pathway	dre03022	Basal transcription factors	-2.15997	-0.786226	5/40	324823,386637,415217,436821,556710	gtf2b,taf12,gtf2f2a,taf11,taf10
14_Member	KEGG Pathway	ko03022	Basal transcription factors	-2.15997	-0.786226	5/40	324823,386637,415217,436821,556710	gtf2b,taf12,gtf2f2a,taf11,taf10
14_Member	WikiPathways	WP1330	Estrogen Signaling	-2.02178	-0.671994	6/60	324088,324823,386637,415217,445170,554099	polr2g,gtf2b,taf12,gtf2f2a,polr2eb,polr2j
15_Summary	Reactome Gene Sets	R-DRE-3700989	Transcriptional Regulation by TP53	-6.16133	-4.43629	22/215	30428,58013,65226,80973,324088,334669,337810,386637,406582,415217,436821,445170,449918,449992,541344,550263,554099,554101,556379,556710,641289,777766,336681,436971,445164,492357,573216,393716,449846,324015,406353,321943,393827,393934,449821,554104,57935,406557,394140,406753,393829,573990,393935,436799,406627,563348	csnk2b,noc2l,rpa2,cdk1,polr2g,polr2c,rps27a,taf12,ppp2cb,gtf2f2a,taf11,polr2eb,cnot10,polr2i,prdx1,polr2h,polr2j,cox5aa,csnk2a2b,taf10,uba52,ubc,tubb4b,tomm20b,tuba8l3,pgam5,tuba1a,skp1,rbx1,ube2d1b,cdc20,ube2l3b,wdr61,ube2d2,pex10,uchl3,actb2,mcrs1,mpv17,derl1,ndufb8,pex16,atp6v1d,atp6v1f,pebp1,gpnmb
15_Member	Reactome Gene Sets	R-DRE-3700989	Transcriptional Regulation by TP53	-6.16133	-4.43629	22/215	30428,58013,65226,80973,324088,334669,337810,386637,406582,415217,436821,445170,449918,449992,541344,550263,554099,554101,556379,556710,641289,777766	csnk2b,noc2l,rpa2,cdk1,polr2g,polr2c,rps27a,taf12,ppp2cb,gtf2f2a,taf11,polr2eb,cnot10,polr2i,prdx1,polr2h,polr2j,cox5aa,csnk2a2b,taf10,uba52,ubc
15_Member	Reactome Gene Sets	R-DRE-9663891	Selective autophagy	-5.76234	-4.06079	10/49	30428,336681,337810,436971,445164,492357,556379,573216,641289,777766	csnk2b,tubb4b,rps27a,tomm20b,tuba8l3,pgam5,csnk2a2b,tuba1a,uba52,ubc
15_Member	Reactome Gene Sets	R-DRE-9708530	Regulation of BACH1 activity	-5.54087	-3.8506	5/9	337810,393716,449846,641289,777766	rps27a,skp1,rbx1,uba52,ubc
15_Member	Reactome Gene Sets	R-DRE-6804756	Regulation of TP53 Activity through Phosphorylation	-4.79931	-3.1395	10/62	30428,58013,65226,337810,386637,436821,556379,556710,641289,777766	csnk2b,noc2l,rpa2,rps27a,taf12,taf11,csnk2a2b,taf10,uba52,ubc
15_Member	Reactome Gene Sets	R-DRE-174048	APC/C:Cdc20 mediated degradation of Cyclin B	-4.68852	-3.03387	6/20	80973,324015,337810,406353,641289,777766	cdk1,ube2d1b,rps27a,cdc20,uba52,ubc
15_Member	Reactome Gene Sets	R-DRE-8866654	E3 ubiquitin ligases ubiquitinate target proteins	-4.33522	-2.68735	8/44	321943,324015,337810,393827,393934,449821,641289,777766	ube2l3b,ube2d1b,rps27a,wdr61,ube2d2,pex10,uba52,ubc
15_Member	Reactome Gene Sets	R-DRE-8852135	Protein ubiquitination	-4.1186	-2.47575	9/60	321943,324015,337810,393827,393934,449821,554104,641289,777766	ube2l3b,ube2d1b,rps27a,wdr61,ube2d2,pex10,uchl3,uba52,ubc
15_Member	Reactome Gene Sets	R-DRE-5696394	DNA Damage Recognition in GG-NER	-4.08483	-2.44364	6/25	57935,337810,406557,449846,641289,777766	actb2,rps27a,mcrs1,rbx1,uba52,ubc
15_Member	Reactome Gene Sets	R-DRE-2173795	Downregulation of SMAD2/3:SMAD4 transcriptional activity	-4.07775	-2.43987	5/16	324015,337810,393934,641289,777766	ube2d1b,rps27a,ube2d2,uba52,ubc
15_Member	Reactome Gene Sets	R-DRE-5633007	Regulation of TP53 Activity	-4.05051	-2.41427	12/106	30428,58013,65226,80973,337810,386637,406582,436821,556379,556710,641289,777766	csnk2b,noc2l,rpa2,cdk1,rps27a,taf12,ppp2cb,taf11,csnk2a2b,taf10,uba52,ubc
15_Member	Reactome Gene Sets	R-DRE-8866652	Synthesis of active ubiquitin: roles of E1 and E2 enzymes	-3.98209	-2.35074	6/26	321943,324015,337810,554104,641289,777766	ube2l3b,ube2d1b,rps27a,uchl3,uba52,ubc
15_Member	Reactome Gene Sets	R-DRE-901032	ER Quality Control Compartment (ERQC)	-3.96392	-2.33741	3/4	337810,641289,777766	rps27a,uba52,ubc
15_Member	Reactome Gene Sets	R-DRE-110314	Recognition of DNA damage by PCNA-containing replication complex	-3.93742	-2.31569	5/17	65226,337810,449846,641289,777766	rpa2,rps27a,rbx1,uba52,ubc
15_Member	Reactome Gene Sets	R-DRE-9646399	Aggrephagy	-3.88415	-2.27182	6/27	336681,337810,445164,573216,641289,777766	tubb4b,rps27a,tuba8l3,tuba1a,uba52,ubc
15_Member	Reactome Gene Sets	R-DRE-110312	Translesion synthesis by REV1	-3.81744	-2.2082	4/10	65226,337810,641289,777766	rpa2,rps27a,uba52,ubc
15_Member	Reactome Gene Sets	R-DRE-5656121	Translesion synthesis by POLI	-3.81744	-2.2082	4/10	65226,337810,641289,777766	rpa2,rps27a,uba52,ubc
15_Member	Reactome Gene Sets	R-DRE-73893	DNA Damage Bypass	-3.70113	-2.10554	6/29	65226,321943,337810,449846,641289,777766	rpa2,ube2l3b,rps27a,rbx1,uba52,ubc
15_Member	Reactome Gene Sets	R-DRE-5656169	Termination of translesion DNA synthesis	-3.68532	-2.09122	5/19	65226,321943,337810,641289,777766	rpa2,ube2l3b,rps27a,uba52,ubc
15_Member	Reactome Gene Sets	R-DRE-5655862	Translesion synthesis by POLK	-3.63168	-2.04495	4/11	65226,337810,641289,777766	rpa2,rps27a,uba52,ubc
15_Member	Reactome Gene Sets	R-DRE-1253288	Downregulation of ERBB4 signaling	-3.57591	-1.99787	3/5	337810,641289,777766	rps27a,uba52,ubc
15_Member	Reactome Gene Sets	R-DRE-8948747	Regulation of PTEN localization	-3.57591	-1.99787	3/5	337810,641289,777766	rps27a,uba52,ubc
15_Member	Reactome Gene Sets	R-DRE-9033241	Peroxisomal protein import	-3.54576	-1.97057	7/43	324015,337810,393934,394140,449821,641289,777766	ube2d1b,rps27a,ube2d2,mpv17,pex10,uba52,ubc
15_Member	Reactome Gene Sets	R-DRE-179409	APC-Cdc20 mediated degradation of Nek2A	-3.4641	-1.89884	5/21	324015,337810,406353,641289,777766	ube2d1b,rps27a,cdc20,uba52,ubc
15_Member	Reactome Gene Sets	R-DRE-1632852	Macroautophagy	-3.4027	-1.84972	10/90	30428,336681,337810,436971,445164,492357,556379,573216,641289,777766	csnk2b,tubb4b,rps27a,tomm20b,tuba8l3,pgam5,csnk2a2b,tuba1a,uba52,ubc
15_Member	Reactome Gene Sets	R-DRE-9612973	Autophagy	-3.4027	-1.84972	10/90	30428,336681,337810,436971,445164,492357,556379,573216,641289,777766	csnk2b,tubb4b,rps27a,tomm20b,tuba8l3,pgam5,csnk2a2b,tuba1a,uba52,ubc
15_Member	Reactome Gene Sets	R-DRE-5689896	Ovarian tumor domain proteases	-3.36302	-1.81542	5/22	80973,324015,337810,641289,777766	cdk1,ube2d1b,rps27a,uba52,ubc
15_Member	Reactome Gene Sets	R-DRE-110320	Translesion Synthesis by POLH	-3.31692	-1.77595	4/13	65226,337810,641289,777766	rpa2,rps27a,uba52,ubc
15_Member	Reactome Gene Sets	R-DRE-5696397	Gap-filling DNA repair synthesis and ligation in GG-NER	-3.31692	-1.77595	4/13	65226,337810,641289,777766	rpa2,rps27a,uba52,ubc
15_Member	Reactome Gene Sets	R-DRE-8849469	PTK6 Regulates RTKs and Their Effectors AKT1 and DOK1	-3.2848	-1.75036	3/6	337810,641289,777766	rps27a,uba52,ubc
15_Member	Reactome Gene Sets	R-DRE-901042	Calnexin/calreticulin cycle	-3.2848	-1.75036	3/6	337810,641289,777766	rps27a,uba52,ubc
15_Member	Reactome Gene Sets	R-DRE-9010553	Regulation of expression of SLITs and ROBOs	-3.2848	-1.75036	3/6	337810,641289,777766	rps27a,uba52,ubc
15_Member	Reactome Gene Sets	R-DRE-937072	TRAF6-mediated induction of TAK1 complex within TLR4 complex	-3.2848	-1.75036	3/6	337810,641289,777766	rps27a,uba52,ubc
15_Member	Reactome Gene Sets	R-DRE-1295596	Spry regulation of FGF signaling	-3.18129	-1.6571	4/14	337810,406582,641289,777766	rps27a,ppp2cb,uba52,ubc
15_Member	Reactome Gene Sets	R-DRE-532668	N-glycan trimming in the ER and Calnexin/Calreticulin cycle	-3.18129	-1.6571	4/14	337810,406753,641289,777766	rps27a,derl1,uba52,ubc
15_Member	Reactome Gene Sets	R-DRE-110313	Translesion synthesis by Y family DNA polymerases bypasses lesions on DNA template	-3.17688	-1.65521	5/24	65226,321943,337810,641289,777766	rpa2,ube2l3b,rps27a,uba52,ubc
15_Member	Reactome Gene Sets	R-DRE-9609507	Protein localization	-3.15584	-1.63543	9/80	324015,337810,393829,393934,394140,449821,573990,641289,777766	ube2d1b,rps27a,ndufb8,ube2d2,mpv17,pex10,pex16,uba52,ubc
15_Member	Reactome Gene Sets	R-DRE-5696400	Dual Incision in GG-NER	-3.09084	-1.57666	5/25	65226,337810,449846,641289,777766	rpa2,rps27a,rbx1,uba52,ubc
15_Member	Reactome Gene Sets	R-DRE-2173791	TGF-beta receptor signaling in EMT (epithelial to mesenchymal transition)	-3.05166	-1.55327	3/7	337810,641289,777766	rps27a,uba52,ubc
15_Member	Reactome Gene Sets	R-DRE-3134975	Regulation of innate immune responses to cytosolic DNA	-3.05166	-1.55327	3/7	337810,641289,777766	rps27a,uba52,ubc
15_Member	Reactome Gene Sets	R-DRE-5689877	Josephin domain DUBs	-3.05166	-1.55327	3/7	337810,641289,777766	rps27a,uba52,ubc
15_Member	Reactome Gene Sets	R-DRE-2173793	Transcriptional activity of SMAD2/SMAD3:SMAD4 heterotrimer	-2.93086	-1.44384	5/27	324015,337810,393934,641289,777766	ube2d1b,rps27a,ube2d2,uba52,ubc
15_Member	Reactome Gene Sets	R-DRE-6804757	Regulation of TP53 Degradation	-2.93086	-1.44384	5/27	80973,337810,406582,641289,777766	cdk1,rps27a,ppp2cb,uba52,ubc
15_Member	Reactome Gene Sets	R-DRE-6806003	Regulation of TP53 Expression and Degradation	-2.93086	-1.44384	5/27	80973,337810,406582,641289,777766	cdk1,rps27a,ppp2cb,uba52,ubc
15_Member	Reactome Gene Sets	R-DRE-5696399	Global Genome Nucleotide Excision Repair (GG-NER)	-2.88264	-1.3995	7/55	57935,65226,337810,406557,449846,641289,777766	actb2,rpa2,rps27a,mcrs1,rbx1,uba52,ubc
15_Member	Reactome Gene Sets	R-DRE-1358803	Downregulation of ERBB2:ERBB3 signaling	-2.85743	-1.38401	3/8	337810,641289,777766	rps27a,uba52,ubc
15_Member	Reactome Gene Sets	R-DRE-6783310	Fanconi Anemia Pathway	-2.7379	-1.28047	4/18	65226,337810,641289,777766	rpa2,rps27a,uba52,ubc
15_Member	Reactome Gene Sets	R-DRE-937042	IRAK2 mediated activation of TAK1 complex	-2.6912	-1.24556	3/9	337810,641289,777766	rps27a,uba52,ubc
15_Member	Reactome Gene Sets	R-DRE-9664873	Pexophagy	-2.6912	-1.24556	3/9	337810,641289,777766	rps27a,uba52,ubc
15_Member	Reactome Gene Sets	R-DRE-975163	IRAK2 mediated activation of TAK1 complex upon TLR7/8 or 9 stimulation	-2.6912	-1.24556	3/9	337810,641289,777766	rps27a,uba52,ubc
15_Member	Reactome Gene Sets	R-DRE-917937	Iron uptake and transport	-2.64507	-1.20572	6/45	337810,393716,393935,436799,641289,777766	rps27a,skp1,atp6v1d,atp6v1f,uba52,ubc
15_Member	Reactome Gene Sets	R-DRE-5675221	Negative regulation of MAPK pathway	-2.58803	-1.15591	5/32	337810,406582,406627,641289,777766	rps27a,ppp2cb,pebp1,uba52,ubc
15_Member	Reactome Gene Sets	R-DRE-209560	NF-kB is activated and signals survival	-2.54615	-1.12014	3/10	337810,641289,777766	rps27a,uba52,ubc
15_Member	Reactome Gene Sets	R-DRE-2173788	Downregulation of TGF-beta receptor signaling	-2.54615	-1.12014	3/10	337810,641289,777766	rps27a,uba52,ubc
15_Member	Reactome Gene Sets	R-DRE-5654732	Negative regulation of FGFR3 signaling	-2.47785	-1.05785	4/21	337810,406582,641289,777766	rps27a,ppp2cb,uba52,ubc
15_Member	Reactome Gene Sets	R-DRE-5696395	Formation of Incision Complex in GG-NER	-2.46919	-1.05414	5/34	65226,337810,449846,641289,777766	rpa2,rps27a,rbx1,uba52,ubc
15_Member	Reactome Gene Sets	R-DRE-69231	Cyclin D associated events in G1	-2.46919	-1.05414	5/34	337810,393716,406582,641289,777766	rps27a,skp1,ppp2cb,uba52,ubc
15_Member	Reactome Gene Sets	R-DRE-69236	G1 Phase	-2.46919	-1.05414	5/34	337810,393716,406582,641289,777766	rps27a,skp1,ppp2cb,uba52,ubc
15_Member	Reactome Gene Sets	R-DRE-205043	NRIF signals cell death from the nucleus	-2.41769	-1.01045	3/11	337810,641289,777766	rps27a,uba52,ubc
15_Member	Reactome Gene Sets	R-DRE-209543	p75NTR recruits signalling complexes	-2.41769	-1.01045	3/11	337810,641289,777766	rps27a,uba52,ubc
15_Member	Reactome Gene Sets	R-DRE-170834	Signaling by TGF-beta Receptor Complex	-2.35886	-0.957386	5/36	324015,337810,393934,641289,777766	ube2d1b,rps27a,ube2d2,uba52,ubc
15_Member	Reactome Gene Sets	R-DRE-193639	p75NTR signals via NF-kB	-2.30257	-0.908666	3/12	337810,641289,777766	rps27a,uba52,ubc
15_Member	Reactome Gene Sets	R-DRE-2559585	Oncogene Induced Senescence	-2.30257	-0.908666	3/12	337810,641289,777766	rps27a,uba52,ubc
15_Member	Reactome Gene Sets	R-DRE-202424	Downstream TCR signaling	-2.19844	-0.82019	3/13	337810,641289,777766	rps27a,uba52,ubc
15_Member	Reactome Gene Sets	R-DRE-6807004	Negative regulation of MET activity	-2.19844	-0.82019	3/13	337810,641289,777766	rps27a,uba52,ubc
15_Member	Reactome Gene Sets	R-DRE-8863795	Downregulation of ERBB2 signaling	-2.19844	-0.82019	3/13	337810,641289,777766	rps27a,uba52,ubc
15_Member	Reactome Gene Sets	R-DRE-937039	IRAK1 recruits IKK complex	-2.19844	-0.82019	3/13	337810,641289,777766	rps27a,uba52,ubc
15_Member	Reactome Gene Sets	R-DRE-975144	IRAK1 recruits IKK complex upon TLR7/8 or 9 stimulation	-2.19844	-0.82019	3/13	337810,641289,777766	rps27a,uba52,ubc
15_Member	Reactome Gene Sets	R-DRE-5654726	Negative regulation of FGFR1 signaling	-2.13221	-0.763801	4/26	337810,406582,641289,777766	rps27a,ppp2cb,uba52,ubc
15_Member	Reactome Gene Sets	R-DRE-5654727	Negative regulation of FGFR2 signaling	-2.13221	-0.763801	4/26	337810,406582,641289,777766	rps27a,ppp2cb,uba52,ubc
15_Member	Reactome Gene Sets	R-DRE-5654733	Negative regulation of FGFR4 signaling	-2.13221	-0.763801	4/26	337810,406582,641289,777766	rps27a,ppp2cb,uba52,ubc
15_Member	Reactome Gene Sets	R-DRE-2173789	TGF-beta receptor signaling activates SMADs	-2.10349	-0.743841	3/14	337810,641289,777766	rps27a,uba52,ubc
15_Member	Reactome Gene Sets	R-DRE-2871837	FCERI mediated NF-kB activation	-2.10349	-0.743841	3/14	337810,641289,777766	rps27a,uba52,ubc
15_Member	Reactome Gene Sets	R-DRE-5689901	Metalloprotease DUBs	-2.10349	-0.743841	3/14	337810,641289,777766	rps27a,uba52,ubc
15_Member	Reactome Gene Sets	R-DRE-9648002	RAS processing	-2.10349	-0.743841	3/14	337810,641289,777766	rps27a,uba52,ubc
15_Member	Reactome Gene Sets	R-DRE-450302	activated TAK1 mediates p38 MAPK activation	-2.01636	-0.671994	3/15	337810,641289,777766	rps27a,uba52,ubc
15_Member	Reactome Gene Sets	R-DRE-912631	Regulation of signaling by CBL	-2.01636	-0.671994	3/15	337810,641289,777766	rps27a,uba52,ubc
15_Member	Reactome Gene Sets	R-DRE-8848021	Signaling by PTK6	-2.01631	-0.671994	4/28	337810,563348,641289,777766	rps27a,gpnmb,uba52,ubc
15_Member	Reactome Gene Sets	R-DRE-9006927	Signaling by Non-Receptor Tyrosine Kinases	-2.01631	-0.671994	4/28	337810,563348,641289,777766	rps27a,gpnmb,uba52,ubc
16_Summary	GO Biological Processes	GO:0042274	ribosomal small subunit biogenesis	-5.94416	-4.23102	11/58	336687,386642,393097,393723,393725,394027,394121,407696,436643,550241,100000836	rps14,ngdn,dcaf13,rps19,rps7,rpsa,rps10,ddx52,tsr3,rrp7a,rps8b
16_Member	GO Biological Processes	GO:0042274	ribosomal small subunit biogenesis	-5.94416	-4.23102	11/58	336687,386642,393097,393723,393725,394027,394121,407696,436643,550241,100000836	rps14,ngdn,dcaf13,rps19,rps7,rpsa,rps10,ddx52,tsr3,rrp7a,rps8b
16_Member	GO Biological Processes	GO:0000028	ribosomal small subunit assembly	-4.07775	-2.43987	5/16	336687,393723,394027,394121,550241	rps14,rps19,rpsa,rps10,rrp7a
16_Member	GO Biological Processes	GO:0030490	maturation of SSU-rRNA	-2.80289	-1.33558	6/42	336687,386642,393097,407696,436643,100000836	rps14,ngdn,dcaf13,ddx52,tsr3,rps8b
16_Member	GO Biological Processes	GO:0000462	maturation of SSU-rRNA from tricistronic rRNA transcript (SSU-rRNA, 5.8S rRNA, LSU-rRNA)	-2.01631	-0.671994	4/28	336687,386642,393097,100000836	rps14,ngdn,dcaf13,rps8b
17_Summary	GO Biological Processes	GO:0009636	response to toxic substance	-5.42266	-3.73608	8/32	30553,116517,324900,335799,336541,541344,550494,799805,322506,393556,407086,798788,386951,394140,436833,436918,449821,573990,100093708,641328,246226,373079,570477	sod1,adh5,txndc12,sod2,blmh,prdx1,esd,akr1a1b,nqo1,gstt1b,junba,gpx3,idh2,mpv17,gstk1,eci2,pex10,pex16,slc25a17,ppifb,ptgs1,prdx3,prdx4
17_Member	GO Biological Processes	GO:0009636	response to toxic substance	-5.42266	-3.73608	8/32	30553,116517,324900,335799,336541,541344,550494,799805	sod1,adh5,txndc12,sod2,blmh,prdx1,esd,akr1a1b
17_Member	GO Biological Processes	GO:0097237	cellular response to toxic substance	-5.32836	-3.64545	6/16	30553,116517,335799,541344,550494,799805	sod1,adh5,sod2,prdx1,esd,akr1a1b
17_Member	GO Biological Processes	GO:1990748	cellular detoxification	-5.32836	-3.64545	6/16	30553,116517,335799,541344,550494,799805	sod1,adh5,sod2,prdx1,esd,akr1a1b
17_Member	GO Biological Processes	GO:0098754	detoxification	-5.29778	-3.6185	7/24	30553,116517,324900,335799,541344,550494,799805	sod1,adh5,txndc12,sod2,prdx1,esd,akr1a1b
17_Member	WikiPathways	WP1372	Oxidative Stress	-3.88415	-2.27182	6/27	30553,322506,335799,393556,407086,798788	sod1,nqo1,sod2,gstt1b,junba,gpx3
17_Member	KEGG Pathway	dre04146	Peroxisome	-3.48217	-1.91544	10/88	30553,335799,386951,394140,436833,436918,449821,541344,573990,100093708	sod1,sod2,idh2,mpv17,gstk1,eci2,pex10,prdx1,pex16,slc25a17
17_Member	KEGG Pathway	ko04146	Peroxisome	-3.48217	-1.91544	10/88	30553,335799,386951,394140,436833,436918,449821,541344,573990,100093708	sod1,sod2,idh2,mpv17,gstk1,eci2,pex10,prdx1,pex16,slc25a17
17_Member	GO Biological Processes	GO:0000303	response to superoxide	-3.05166	-1.55327	3/7	30553,335799,541344	sod1,sod2,prdx1
17_Member	GO Biological Processes	GO:0000305	response to oxygen radical	-3.05166	-1.55327	3/7	30553,335799,541344	sod1,sod2,prdx1
17_Member	GO Biological Processes	GO:0019430	removal of superoxide radicals	-3.05166	-1.55327	3/7	30553,335799,541344	sod1,sod2,prdx1
17_Member	GO Biological Processes	GO:0071450	cellular response to oxygen radical	-3.05166	-1.55327	3/7	30553,335799,541344	sod1,sod2,prdx1
17_Member	GO Biological Processes	GO:0071451	cellular response to superoxide	-3.05166	-1.55327	3/7	30553,335799,541344	sod1,sod2,prdx1
17_Member	GO Biological Processes	GO:0098869	cellular oxidant detoxification	-3.05166	-1.55327	3/7	30553,335799,541344	sod1,sod2,prdx1
17_Member	GO Biological Processes	GO:0034614	cellular response to reactive oxygen species	-2.94262	-1.4478	4/16	30553,335799,541344,641328	sod1,sod2,prdx1,ppifb
17_Member	GO Biological Processes	GO:0006979	response to oxidative stress	-2.75431	-1.29142	9/91	30553,246226,324900,335799,373079,541344,570477,641328,798788	sod1,ptgs1,txndc12,sod2,prdx3,prdx1,prdx4,ppifb,gpx3
17_Member	GO Biological Processes	GO:0000302	response to reactive oxygen species	-2.71658	-1.26132	5/30	30553,324900,335799,541344,641328	sod1,txndc12,sod2,prdx1,ppifb
17_Member	GO Biological Processes	GO:0110095	cellular detoxification of aldehyde	-2.6912	-1.24556	3/9	116517,550494,799805	adh5,esd,akr1a1b
17_Member	GO Biological Processes	GO:0110096	cellular response to aldehyde	-2.6912	-1.24556	3/9	116517,550494,799805	adh5,esd,akr1a1b
18_Summary	GO Biological Processes	GO:0000413	protein peptidyl-prolyl isomerization	-5.29778	-3.6185	7/24	336612,393785,415155,415236,494165,558042,641328,192326,322258,393555,393893,394037,568182,573376,100319235	ppiaa,fkbp1b,ppid,ppil3,ppih,ppil1,ppifb,cct2,cct5,cct4,nudc,cct8,pfdn5,hspa8,dnajc25
18_Member	GO Biological Processes	GO:0000413	protein peptidyl-prolyl isomerization	-5.29778	-3.6185	7/24	336612,393785,415155,415236,494165,558042,641328	ppiaa,fkbp1b,ppid,ppil3,ppih,ppil1,ppifb
18_Member	GO Biological Processes	GO:0006457	protein folding	-5.22814	-3.55246	15/125	192326,322258,336612,393555,393785,393893,394037,415155,415236,494165,558042,568182,573376,641328,100319235	cct2,cct5,ppiaa,cct4,fkbp1b,nudc,cct8,ppid,ppil3,ppih,ppil1,pfdn5,hspa8,ppifb,dnajc25
18_Member	GO Biological Processes	GO:0018208	peptidyl-proline modification	-3.89596	-2.28052	7/38	336612,393785,415155,415236,494165,558042,641328	ppiaa,fkbp1b,ppid,ppil3,ppih,ppil1,ppifb
19_Summary	KEGG Pathway	dre00630	Glyoxylate and dicarboxylate metabolism	-5.20881	-3.53849	8/34	322670,335715,336473,394021,399662,445290,450000,553804,386951,406413,554101,562149,796997,116517,321664,550494	aco2,mdh1ab,glulb,shmt1,mdh1aa,acat1,amt,mcee,idh2,ndufs8a,cox5aa,sdhb,ndufs7,adh5,aldob,esd
19_Member	KEGG Pathway	dre00630	Glyoxylate and dicarboxylate metabolism	-5.20881	-3.53849	8/34	322670,335715,336473,394021,399662,445290,450000,553804	aco2,mdh1ab,glulb,shmt1,mdh1aa,acat1,amt,mcee
19_Member	KEGG Pathway	ko00630	Glyoxylate and dicarboxylate metabolism	-5.20881	-3.53849	8/34	322670,335715,336473,394021,399662,445290,450000,553804	aco2,mdh1ab,glulb,shmt1,mdh1aa,acat1,amt,mcee
19_Member	GO Biological Processes	GO:0009060	aerobic respiration	-3.92325	-2.30624	8/50	322670,335715,386951,399662,406413,554101,562149,796997	aco2,mdh1ab,idh2,mdh1aa,ndufs8a,cox5aa,sdhb,ndufs7
19_Member	KEGG Pathway	dre01200	Carbon metabolism	-3.27919	-1.74733	12/128	116517,321664,322670,335715,386951,394021,399662,445290,450000,550494,553804,562149	adh5,aldob,aco2,mdh1ab,idh2,shmt1,mdh1aa,acat1,amt,esd,mcee,sdhb
19_Member	KEGG Pathway	ko01200	Carbon metabolism	-3.27919	-1.74733	12/128	116517,321664,322670,335715,386951,394021,399662,445290,450000,550494,553804,562149	adh5,aldob,aco2,mdh1ab,idh2,shmt1,mdh1aa,acat1,amt,esd,mcee,sdhb
19_Member	KEGG Pathway	M00009	Citrate cycle (TCA cycle, Krebs cycle)	-3.09084	-1.57666	5/25	322670,335715,386951,399662,562149	aco2,mdh1ab,idh2,mdh1aa,sdhb
19_Member	KEGG Pathway	dre_M00009	Citrate cycle (TCA cycle, Krebs cycle)	-3.09084	-1.57666	5/25	322670,335715,386951,399662,562149	aco2,mdh1ab,idh2,mdh1aa,sdhb
19_Member	GO Biological Processes	GO:0006099	tricarboxylic acid cycle	-2.78493	-1.31984	5/29	322670,335715,386951,399662,562149	aco2,mdh1ab,idh2,mdh1aa,sdhb
19_Member	KEGG Pathway	dre00020	Citrate cycle (TCA cycle)	-2.46919	-1.05414	5/34	322670,335715,386951,399662,562149	aco2,mdh1ab,idh2,mdh1aa,sdhb
19_Member	KEGG Pathway	ko00020	Citrate cycle (TCA cycle)	-2.46919	-1.05414	5/34	322670,335715,386951,399662,562149	aco2,mdh1ab,idh2,mdh1aa,sdhb
20_Summary	WikiPathways	WP1355	One Carbon Metabolism	-4.68852	-3.03387	6/20	81540,81882,322228,387530,394021,450000,321614,321974,406249,449776,550390,555586,572367,678588,100005455,100006618,100141344	tyms,dhfr,bhmt,ahcy,shmt1,amt,wdr82,prmt1,ddx39ab,mettl5,mrm3a,mrm2,bud23,emg1,etfbkmt,mettl2a,asmt
20_Member	WikiPathways	WP1355	One Carbon Metabolism	-4.68852	-3.03387	6/20	81540,81882,322228,387530,394021,450000	tyms,dhfr,bhmt,ahcy,shmt1,amt
20_Member	KEGG Pathway	dre00670	One carbon pool by folate	-2.7379	-1.28047	4/18	81540,81882,394021,450000	tyms,dhfr,shmt1,amt
20_Member	KEGG Pathway	ko00670	One carbon pool by folate	-2.7379	-1.28047	4/18	81540,81882,394021,450000	tyms,dhfr,shmt1,amt
20_Member	GO Biological Processes	GO:0032259	methylation	-2.51892	-1.09592	15/220	81540,321614,321974,322228,394021,406249,449776,450000,550390,555586,572367,678588,100005455,100006618,100141344	tyms,wdr82,prmt1,bhmt,shmt1,ddx39ab,mettl5,amt,mrm3a,mrm2,bud23,emg1,etfbkmt,mettl2a,asmt

## Sheet: Follicle cell
GroupID	Category	Term	Description	LogP	Log(q-value)	InTerm_InList	Genes	Symbols
1_Summary	Reactome Gene Sets	R-DRE-156827	L13a-mediated translational silencing of Ceruloplasmin expression	-10.9152	-7.06838	16/78	114420,192300,327515,334234,334626,336641,336710,336727,336812,394035,402996,406489,406760,415169,415196,606498,415142,550455,30228,321948,334283,368417,393237,406275,436883,436946,445398,446117,492511,503932,555643,562370,567461,777766,799650,192297,406266,324940,406341,445485,560874,664756,327069,724014,337172,541342,436922,559850	rps9,rps18,eif3s10,eif3c,eif3m,rpl17,rpl7,rpl6,rpl23,rpl18a,eif4h,rpl19,eif4a2,rps13,rpl5b,pabpc1a,mrpl23,mrps18b,pes,ddx46,ddx23,thoc2,imp3,fbl,srsf5b,sart1,snrnp70,sf3b1,snrpa1,ddx42,hnrnpm,puf60a,u2surp,ubc,ddx21,rps5,rsl24d1,aars1,caprin1b,gspt1,tnrc6c1,eef1a1l2,cpsf6,luc7l3,cpn1,spcs2,aclya,neu1
1_Member	Reactome Gene Sets	R-DRE-156827	L13a-mediated translational silencing of Ceruloplasmin expression	-10.9152	-7.06838	16/78	114420,192300,327515,334234,334626,336641,336710,336727,336812,394035,402996,406489,406760,415169,415196,606498	rps9,rps18,eif3s10,eif3c,eif3m,rpl17,rpl7,rpl6,rpl23,rpl18a,eif4h,rpl19,eif4a2,rps13,rpl5b,pabpc1a
1_Member	Reactome Gene Sets	R-DRE-72613	Eukaryotic Translation Initiation	-10.6508	-7.06838	16/81	114420,192300,327515,334234,334626,336641,336710,336727,336812,394035,402996,406489,406760,415169,415196,606498	rps9,rps18,eif3s10,eif3c,eif3m,rpl17,rpl7,rpl6,rpl23,rpl18a,eif4h,rpl19,eif4a2,rps13,rpl5b,pabpc1a
1_Member	Reactome Gene Sets	R-DRE-72737	Cap-dependent Translation Initiation	-10.6508	-7.06838	16/81	114420,192300,327515,334234,334626,336641,336710,336727,336812,394035,402996,406489,406760,415169,415196,606498	rps9,rps18,eif3s10,eif3c,eif3m,rpl17,rpl7,rpl6,rpl23,rpl18a,eif4h,rpl19,eif4a2,rps13,rpl5b,pabpc1a
1_Member	Reactome Gene Sets	R-DRE-72706	GTP hydrolysis and joining of the 60S ribosomal subunit	-9.93131	-6.47389	15/77	114420,192300,327515,334234,334626,336641,336710,336727,336812,394035,402996,406489,406760,415169,415196	rps9,rps18,eif3s10,eif3c,eif3m,rpl17,rpl7,rpl6,rpl23,rpl18a,eif4h,rpl19,eif4a2,rps13,rpl5b
1_Member	Reactome Gene Sets	R-DRE-72766	Translation	-8.35162	-5.05694	18/147	114420,192300,327515,334234,334626,336641,336710,336727,336812,394035,402996,406489,406760,415142,415169,415196,550455,606498	rps9,rps18,eif3s10,eif3c,eif3m,rpl17,rpl7,rpl6,rpl23,rpl18a,eif4h,rpl19,eif4a2,mrpl23,rps13,rpl5b,mrps18b,pabpc1a
1_Member	Reactome Gene Sets	R-DRE-72689	Formation of a pool of free 40S subunits	-8.33828	-5.05694	13/71	114420,192300,327515,334234,334626,336641,336710,336727,336812,394035,406489,415169,415196	rps9,rps18,eif3s10,eif3c,eif3m,rpl17,rpl7,rpl6,rpl23,rpl18a,rpl19,rps13,rpl5b
1_Member	Reactome Gene Sets	R-DRE-8953854	Metabolism of RNA	-8.16682	-4.95243	29/378	30228,114420,192300,321948,334283,336641,336710,336727,336812,368417,393237,394035,406275,406489,406760,415169,415196,436883,436946,445398,446117,492511,503932,555643,562370,567461,606498,777766,799650	pes,rps9,rps18,ddx46,ddx23,rpl17,rpl7,rpl6,rpl23,thoc2,imp3,rpl18a,fbl,rpl19,eif4a2,rps13,rpl5b,srsf5b,sart1,snrnp70,sf3b1,snrpa1,ddx42,hnrnpm,puf60a,u2surp,pabpc1a,ubc,ddx21
1_Member	Reactome Gene Sets	R-DRE-975956	Nonsense Mediated Decay (NMD) independent of the Exon Junction Complex (EJC)	-6.92246	-3.76606	11/63	114420,192300,336641,336710,336727,336812,394035,406489,415169,415196,606498	rps9,rps18,rpl17,rpl7,rpl6,rpl23,rpl18a,rpl19,rps13,rpl5b,pabpc1a
1_Member	Reactome Gene Sets	R-DRE-6791226	Major pathway of rRNA processing in the nucleolus and cytosol	-6.41087	-3.4347	14/119	30228,114420,192300,336641,336710,336727,336812,393237,394035,406275,406489,415169,415196,799650	pes,rps9,rps18,rpl17,rpl7,rpl6,rpl23,imp3,rpl18a,fbl,rpl19,rps13,rpl5b,ddx21
1_Member	Reactome Gene Sets	R-DRE-72312	rRNA processing	-6.41087	-3.4347	14/119	30228,114420,192300,336641,336710,336727,336812,393237,394035,406275,406489,415169,415196,799650	pes,rps9,rps18,rpl17,rpl7,rpl6,rpl23,imp3,rpl18a,fbl,rpl19,rps13,rpl5b,ddx21
1_Member	Reactome Gene Sets	R-DRE-8868773	rRNA processing in the nucleus and cytosol	-6.41087	-3.4347	14/119	30228,114420,192300,336641,336710,336727,336812,393237,394035,406275,406489,415169,415196,799650	pes,rps9,rps18,rpl17,rpl7,rpl6,rpl23,imp3,rpl18a,fbl,rpl19,rps13,rpl5b,ddx21
1_Member	Reactome Gene Sets	R-DRE-72649	Translation initiation complex formation	-6.38025	-3.4347	9/44	114420,192300,327515,334234,334626,402996,406760,415169,606498	rps9,rps18,eif3s10,eif3c,eif3m,eif4h,eif4a2,rps13,pabpc1a
1_Member	Reactome Gene Sets	R-DRE-72662	Activation of the mRNA upon binding of the cap-binding complex and eIFs, and subsequent binding to 43S	-6.38025	-3.4347	9/44	114420,192300,327515,334234,334626,402996,406760,415169,606498	rps9,rps18,eif3s10,eif3c,eif3m,eif4h,eif4a2,rps13,pabpc1a
1_Member	Reactome Gene Sets	R-DRE-927802	Nonsense-Mediated Decay (NMD)	-6.00756	-3.12417	11/77	114420,192300,336641,336710,336727,336812,394035,406489,415169,415196,606498	rps9,rps18,rpl17,rpl7,rpl6,rpl23,rpl18a,rpl19,rps13,rpl5b,pabpc1a
1_Member	Reactome Gene Sets	R-DRE-975957	Nonsense Mediated Decay (NMD) enhanced by the Exon Junction Complex (EJC)	-6.00756	-3.12417	11/77	114420,192300,336641,336710,336727,336812,394035,406489,415169,415196,606498	rps9,rps18,rpl17,rpl7,rpl6,rpl23,rpl18a,rpl19,rps13,rpl5b,pabpc1a
1_Member	WikiPathways	WP324	Cytoplasmic Ribosomal Proteins	-5.95015	-3.09478	11/78	114420,192297,192300,336641,336710,336727,336812,394035,406489,415169,415196	rps9,rps5,rps18,rpl17,rpl7,rpl6,rpl23,rpl18a,rpl19,rps13,rpl5b
1_Member	Reactome Gene Sets	R-DRE-1799339	SRP-dependent cotranslational protein targeting to membrane	-5.88017	-3.05113	10/64	114420,192300,336641,336710,336727,336812,394035,406489,415169,415196	rps9,rps18,rpl17,rpl7,rpl6,rpl23,rpl18a,rpl19,rps13,rpl5b
1_Member	Reactome Gene Sets	R-DRE-72702	Ribosomal scanning and start codon recognition	-5.40283	-2.64437	8/43	114420,192300,327515,334234,334626,402996,406760,415169	rps9,rps18,eif3s10,eif3c,eif3m,eif4h,eif4a2,rps13
1_Member	KEGG Pathway	dre03010	Ribosome	-5.05236	-2.3353	13/134	114420,192297,192300,336641,336710,336727,336812,394035,406266,406489,415142,415169,415196	rps9,rps5,rps18,rpl17,rpl7,rpl6,rpl23,rpl18a,rsl24d1,rpl19,mrpl23,rps13,rpl5b
1_Member	KEGG Pathway	ko03010	Ribosome	-5.05236	-2.3353	13/134	114420,192297,192300,336641,336710,336727,336812,394035,406266,406489,415142,415169,415196	rps9,rps5,rps18,rpl17,rpl7,rpl6,rpl23,rpl18a,rsl24d1,rpl19,mrpl23,rps13,rpl5b
1_Member	GO Biological Processes	GO:0006412	translation	-4.50855	-1.86403	24/427	114420,192297,192300,324940,327515,334234,334626,336641,336727,336812,394035,402996,406266,406341,406489,406760,415142,415169,415196,445485,550455,560874,606498,664756	rps9,rps5,rps18,aars1,eif3s10,eif3c,eif3m,rpl17,rpl6,rpl23,rpl18a,eif4h,rsl24d1,caprin1b,rpl19,eif4a2,mrpl23,rps13,rpl5b,gspt1,mrps18b,tnrc6c1,pabpc1a,eef1a1l2
1_Member	GO Biological Processes	GO:0043043	peptide biosynthetic process	-4.42783	-1.8155	24/432	114420,192297,192300,324940,327515,334234,334626,336641,336727,336812,394035,402996,406266,406341,406489,406760,415142,415169,415196,445485,550455,560874,606498,664756	rps9,rps5,rps18,aars1,eif3s10,eif3c,eif3m,rpl17,rpl6,rpl23,rpl18a,eif4h,rsl24d1,caprin1b,rpl19,eif4a2,mrpl23,rps13,rpl5b,gspt1,mrps18b,tnrc6c1,pabpc1a,eef1a1l2
1_Member	GO Biological Processes	GO:0022618	ribonucleoprotein complex assembly	-4.23536	-1.68102	12/138	192297,327069,327515,334234,334626,336727,402996,406266,415196,446117,562370,724014	rps5,cpsf6,eif3s10,eif3c,eif3m,rpl6,eif4h,rsl24d1,rpl5b,sf3b1,puf60a,luc7l3
1_Member	GO Biological Processes	GO:0006518	peptide metabolic process	-4.16609	-1.65067	26/507	114420,192297,192300,324940,327515,334234,334626,336641,336727,336812,337172,394035,402996,406266,406341,406489,406760,415142,415169,415196,445485,541342,550455,560874,606498,664756	rps9,rps5,rps18,aars1,eif3s10,eif3c,eif3m,rpl17,rpl6,rpl23,cpn1,rpl18a,eif4h,rsl24d1,caprin1b,rpl19,eif4a2,mrpl23,rps13,rpl5b,gspt1,spcs2,mrps18b,tnrc6c1,pabpc1a,eef1a1l2
1_Member	GO Biological Processes	GO:0071826	ribonucleoprotein complex subunit organization	-4.1444	-1.64121	12/141	192297,327069,327515,334234,334626,336727,402996,406266,415196,446117,562370,724014	rps5,cpsf6,eif3s10,eif3c,eif3m,rpl6,eif4h,rsl24d1,rpl5b,sf3b1,puf60a,luc7l3
1_Member	GO Biological Processes	GO:0002181	cytoplasmic translation	-3.90482	-1.49636	8/68	327515,334234,334626,336641,336727,402996,406760,445485	eif3s10,eif3c,eif3m,rpl17,rpl6,eif4h,eif4a2,gspt1
1_Member	Reactome Gene Sets	R-DRE-72695	Formation of the ternary complex, and subsequently, the 43S complex	-3.70085	-1.38067	6/39	114420,192300,327515,334234,334626,415169	rps9,rps18,eif3s10,eif3c,eif3m,rps13
1_Member	GO Biological Processes	GO:0043604	amide biosynthetic process	-3.67121	-1.3676	25/514	114420,192297,192300,324940,327515,334234,334626,336641,336727,336812,394035,402996,406266,406341,406489,406760,415142,415169,415196,436922,445485,550455,560874,606498,664756	rps9,rps5,rps18,aars1,eif3s10,eif3c,eif3m,rpl17,rpl6,rpl23,rpl18a,eif4h,rsl24d1,caprin1b,rpl19,eif4a2,mrpl23,rps13,rpl5b,aclya,gspt1,mrps18b,tnrc6c1,pabpc1a,eef1a1l2
1_Member	GO Biological Processes	GO:0002183	cytoplasmic translational initiation	-3.40121	-1.20842	5/29	327515,334234,334626,402996,406760	eif3s10,eif3c,eif3m,eif4h,eif4a2
1_Member	GO Biological Processes	GO:0022613	ribonucleoprotein complex biogenesis	-3.05309	-0.989238	17/322	30228,192297,327069,327515,334234,334626,336710,336727,393237,402996,406266,406275,415196,436946,446117,562370,724014	pes,rps5,cpsf6,eif3s10,eif3c,eif3m,rpl7,rpl6,imp3,eif4h,rsl24d1,fbl,rpl5b,sart1,sf3b1,puf60a,luc7l3
1_Member	GO Biological Processes	GO:0043603	cellular amide metabolic process	-2.92324	-0.893135	28/677	114420,192297,192300,324940,327515,334234,334626,336641,336727,336812,337172,394035,402996,406266,406341,406489,406760,415142,415169,415196,436922,445485,541342,550455,559850,560874,606498,664756	rps9,rps5,rps18,aars1,eif3s10,eif3c,eif3m,rpl17,rpl6,rpl23,cpn1,rpl18a,eif4h,rsl24d1,caprin1b,rpl19,eif4a2,mrpl23,rps13,rpl5b,aclya,gspt1,spcs2,mrps18b,neu1,tnrc6c1,pabpc1a,eef1a1l2
1_Member	GO Biological Processes	GO:0001732	formation of cytoplasmic translation initiation complex	-2.23583	-0.418282	3/17	327515,334234,334626	eif3s10,eif3c,eif3m
2_Summary	KEGG Pathway	dre03040	Spliceosome	-5.77955	-2.99882	14/134	321948,324476,334283,368417,368893,436883,436946,445398,446117,492511,503932,555643,562370,567461,322667,324302,325052,327069,337866,406564,445219,541556,606498,724014,326663,436963,560874,100334020,64275,321857,326716,560522,559276,570454,30228,324940,336710,393237,406275	ddx46,zmat2,ddx23,thoc2,acin1a,srsf5b,sart1,snrnp70,sf3b1,snrpa1,ddx42,hnrnpm,puf60a,u2surp,si:ch1073-335m2.2,rbm5,tardbpb,cpsf6,supt6h,sfpq,srek1,rbm39b,pabpc1a,luc7l3,syncrip,csdc2a,tnrc6c1,smg6,supt5h,clk4a,tmed10,hnrnpd,ahnak,thrap3a,pes,aars1,rpl7,imp3,fbl
2_Member	KEGG Pathway	dre03040	Spliceosome	-5.77955	-2.99882	14/134	321948,324476,334283,368417,368893,436883,436946,445398,446117,492511,503932,555643,562370,567461	ddx46,zmat2,ddx23,thoc2,acin1a,srsf5b,sart1,snrnp70,sf3b1,snrpa1,ddx42,hnrnpm,puf60a,u2surp
2_Member	KEGG Pathway	ko03040	Spliceosome	-5.77955	-2.99882	14/134	321948,324476,334283,368417,368893,436883,436946,445398,446117,492511,503932,555643,562370,567461	ddx46,zmat2,ddx23,thoc2,acin1a,srsf5b,sart1,snrnp70,sf3b1,snrpa1,ddx42,hnrnpm,puf60a,u2surp
2_Member	GO Biological Processes	GO:0006397	mRNA processing	-4.53064	-1.8691	21/344	321948,322667,324302,324476,325052,327069,334283,337866,368417,406564,436883,436946,445219,445398,446117,492511,541556,555643,562370,606498,724014	ddx46,si:ch1073-335m2.2,rbm5,zmat2,tardbpb,cpsf6,ddx23,supt6h,thoc2,sfpq,srsf5b,sart1,srek1,snrnp70,sf3b1,snrpa1,rbm39b,hnrnpm,puf60a,pabpc1a,luc7l3
2_Member	GO Biological Processes	GO:0016071	mRNA metabolic process	-4.47851	-1.85039	25/457	321948,322667,324302,324476,325052,326663,327069,334283,337866,368417,406564,436883,436946,436963,445219,445398,446117,492511,541556,555643,560874,562370,606498,724014,100334020	ddx46,si:ch1073-335m2.2,rbm5,zmat2,tardbpb,syncrip,cpsf6,ddx23,supt6h,thoc2,sfpq,srsf5b,sart1,csdc2a,srek1,snrnp70,sf3b1,snrpa1,rbm39b,hnrnpm,tnrc6c1,puf60a,pabpc1a,luc7l3,smg6
2_Member	Reactome Gene Sets	R-DRE-72163	mRNA Splicing - Major Pathway	-4.20344	-1.66247	11/118	321948,334283,436883,436946,445398,446117,492511,503932,555643,562370,567461	ddx46,ddx23,srsf5b,sart1,snrnp70,sf3b1,snrpa1,ddx42,hnrnpm,puf60a,u2surp
2_Member	WikiPathways	WP467	mRNA processing	-4.16987	-1.65067	11/119	64275,321857,326716,406564,436883,445219,445398,446117,492511,555643,560522	supt5h,clk4a,tmed10,sfpq,srsf5b,srek1,snrnp70,sf3b1,snrpa1,hnrnpm,hnrnpd
2_Member	GO Biological Processes	GO:0008380	RNA splicing	-4.01843	-1.53872	18/292	321948,322667,324302,324476,325052,334283,406564,436883,436946,445219,445398,446117,492511,555643,559276,562370,570454,724014	ddx46,si:ch1073-335m2.2,rbm5,zmat2,tardbpb,ddx23,sfpq,srsf5b,sart1,srek1,snrnp70,sf3b1,snrpa1,hnrnpm,ahnak,puf60a,thrap3a,luc7l3
2_Member	Reactome Gene Sets	R-DRE-72172	mRNA Splicing	-3.97597	-1.51944	11/125	321948,334283,436883,436946,445398,446117,492511,503932,555643,562370,567461	ddx46,ddx23,srsf5b,sart1,snrnp70,sf3b1,snrpa1,ddx42,hnrnpm,puf60a,u2surp
2_Member	GO Biological Processes	GO:0000375	RNA splicing, via transesterification reactions	-3.87461	-1.49636	15/222	321948,322667,324302,324476,334283,406564,436883,436946,445219,445398,446117,492511,555643,562370,724014	ddx46,si:ch1073-335m2.2,rbm5,zmat2,ddx23,sfpq,srsf5b,sart1,srek1,snrnp70,sf3b1,snrpa1,hnrnpm,puf60a,luc7l3
2_Member	GO Biological Processes	GO:0000377	RNA splicing, via transesterification reactions with bulged adenosine as nucleophile	-3.87461	-1.49636	15/222	321948,322667,324302,324476,334283,406564,436883,436946,445219,445398,446117,492511,555643,562370,724014	ddx46,si:ch1073-335m2.2,rbm5,zmat2,ddx23,sfpq,srsf5b,sart1,srek1,snrnp70,sf3b1,snrpa1,hnrnpm,puf60a,luc7l3
2_Member	GO Biological Processes	GO:0000398	mRNA splicing, via spliceosome	-3.87461	-1.49636	15/222	321948,322667,324302,324476,334283,406564,436883,436946,445219,445398,446117,492511,555643,562370,724014	ddx46,si:ch1073-335m2.2,rbm5,zmat2,ddx23,sfpq,srsf5b,sart1,srek1,snrnp70,sf3b1,snrpa1,hnrnpm,puf60a,luc7l3
2_Member	Reactome Gene Sets	R-DRE-72203	Processing of Capped Intron-Containing Pre-mRNA	-3.69979	-1.38067	12/157	321948,334283,368417,436883,436946,445398,446117,492511,503932,555643,562370,567461	ddx46,ddx23,thoc2,srsf5b,sart1,snrnp70,sf3b1,snrpa1,ddx42,hnrnpm,puf60a,u2surp
2_Member	GO Biological Processes	GO:0006396	RNA processing	-3.31917	-1.16277	29/670	30228,321948,322667,324302,324476,324940,325052,327069,334283,336710,337866,368417,393237,406275,406564,436883,436946,445219,445398,446117,492511,541556,555643,559276,562370,567461,570454,606498,724014	pes,ddx46,si:ch1073-335m2.2,rbm5,zmat2,aars1,tardbpb,cpsf6,ddx23,rpl7,supt6h,thoc2,imp3,fbl,sfpq,srsf5b,sart1,srek1,snrnp70,sf3b1,snrpa1,rbm39b,hnrnpm,ahnak,puf60a,u2surp,thrap3a,pabpc1a,luc7l3
3_Summary	GO Biological Processes	GO:0060485	mesenchyme development	-4.81198	-2.11422	17/230	30728,30767,58066,116713,286830,324910,335083,352940,353224,446117,553130,558271,562018,564123,566632,569471,799627,30369,114424,327204,556726,558920,566945,100151255,30741,58076,64275,321243,393995,436718,556734,559725,561440,563556,568683,100005116,100006456,100536523,321948,445398	pbx4,stat3,notch3,aldh1a2,lamb1a,sema7a,capzb,fgfr2,nrarpa,sf3b1,sema3c,fscn1a,sh3pxd2aa,col18a1a,med12,chd7,ptpn21,fzd7a,cdh1,rac1a,ctnnd1,amotl2a,mmp14b,itgav,ctnna1,gata6,supt5h,lama5,gpc1b,rhocb,itgb1a,tnfrsf19,ntn4,itgb5,usp9,arhgap24,fmnl2a,kmt2d,ddx46,snrnp70
3_Member	GO Biological Processes	GO:0060485	mesenchyme development	-4.81198	-2.11422	17/230	30728,30767,58066,116713,286830,324910,335083,352940,353224,446117,553130,558271,562018,564123,566632,569471,799627	pbx4,stat3,notch3,aldh1a2,lamb1a,sema7a,capzb,fgfr2,nrarpa,sf3b1,sema3c,fscn1a,sh3pxd2aa,col18a1a,med12,chd7,ptpn21
3_Member	GO Biological Processes	GO:0001667	ameboidal-type cell migration	-4.34954	-1.76717	17/250	30369,30728,30767,114424,324910,327204,335083,353224,553130,556726,558271,558920,562018,564123,566945,569471,100151255	fzd7a,pbx4,stat3,cdh1,sema7a,rac1a,capzb,nrarpa,sema3c,ctnnd1,fscn1a,amotl2a,sh3pxd2aa,col18a1a,mmp14b,chd7,itgav
3_Member	GO Biological Processes	GO:0016477	cell migration	-3.8798	-1.49636	32/714	30369,30728,30741,30767,58076,64275,114424,286830,321243,324910,327204,335083,353224,393995,436718,553130,556726,556734,558271,558920,559725,561440,562018,563556,564123,566945,568683,569471,100005116,100006456,100151255,100536523	fzd7a,pbx4,ctnna1,stat3,gata6,supt5h,cdh1,lamb1a,lama5,sema7a,rac1a,capzb,nrarpa,gpc1b,rhocb,sema3c,ctnnd1,itgb1a,fscn1a,amotl2a,tnfrsf19,ntn4,sh3pxd2aa,itgb5,col18a1a,mmp14b,usp9,chd7,arhgap24,fmnl2a,itgav,kmt2d
3_Member	GO Biological Processes	GO:0048762	mesenchymal cell differentiation	-3.86167	-1.49237	13/174	30728,30767,324910,335083,353224,446117,553130,558271,562018,564123,566632,569471,799627	pbx4,stat3,sema7a,capzb,nrarpa,sf3b1,sema3c,fscn1a,sh3pxd2aa,col18a1a,med12,chd7,ptpn21
3_Member	GO Biological Processes	GO:0014031	mesenchymal cell development	-3.5953	-1.3282	11/138	30728,324910,335083,353224,446117,553130,558271,562018,564123,566632,569471	pbx4,sema7a,capzb,nrarpa,sf3b1,sema3c,fscn1a,sh3pxd2aa,col18a1a,med12,chd7
3_Member	GO Biological Processes	GO:0014032	neural crest cell development	-3.5953	-1.3282	11/138	30728,324910,335083,353224,446117,553130,558271,562018,564123,566632,569471	pbx4,sema7a,capzb,nrarpa,sf3b1,sema3c,fscn1a,sh3pxd2aa,col18a1a,med12,chd7
3_Member	GO Biological Processes	GO:0048864	stem cell development	-3.5953	-1.3282	11/138	30728,324910,335083,353224,446117,553130,558271,562018,564123,566632,569471	pbx4,sema7a,capzb,nrarpa,sf3b1,sema3c,fscn1a,sh3pxd2aa,col18a1a,med12,chd7
3_Member	GO Biological Processes	GO:0048863	stem cell differentiation	-3.39301	-1.20842	15/246	30728,64275,321948,324910,335083,352940,353224,445398,446117,553130,558271,562018,564123,566632,569471	pbx4,supt5h,ddx46,sema7a,capzb,fgfr2,nrarpa,snrnp70,sf3b1,sema3c,fscn1a,sh3pxd2aa,col18a1a,med12,chd7
3_Member	GO Biological Processes	GO:0001755	neural crest cell migration	-3.39284	-1.20842	9/101	30728,324910,335083,353224,553130,558271,562018,564123,569471	pbx4,sema7a,capzb,nrarpa,sema3c,fscn1a,sh3pxd2aa,col18a1a,chd7
3_Member	GO Biological Processes	GO:0048870	cell motility	-3.27295	-1.14368	32/773	30369,30728,30741,30767,58076,64275,114424,286830,321243,324910,327204,335083,353224,393995,436718,553130,556726,556734,558271,558920,559725,561440,562018,563556,564123,566945,568683,569471,100005116,100006456,100151255,100536523	fzd7a,pbx4,ctnna1,stat3,gata6,supt5h,cdh1,lamb1a,lama5,sema7a,rac1a,capzb,nrarpa,gpc1b,rhocb,sema3c,ctnnd1,itgb1a,fscn1a,amotl2a,tnfrsf19,ntn4,sh3pxd2aa,itgb5,col18a1a,mmp14b,usp9,chd7,arhgap24,fmnl2a,itgav,kmt2d
3_Member	GO Biological Processes	GO:0051674	localization of cell	-3.27295	-1.14368	32/773	30369,30728,30741,30767,58076,64275,114424,286830,321243,324910,327204,335083,353224,393995,436718,553130,556726,556734,558271,558920,559725,561440,562018,563556,564123,566945,568683,569471,100005116,100006456,100151255,100536523	fzd7a,pbx4,ctnna1,stat3,gata6,supt5h,cdh1,lamb1a,lama5,sema7a,rac1a,capzb,nrarpa,gpc1b,rhocb,sema3c,ctnnd1,itgb1a,fscn1a,amotl2a,tnfrsf19,ntn4,sh3pxd2aa,itgb5,col18a1a,mmp14b,usp9,chd7,arhgap24,fmnl2a,itgav,kmt2d
3_Member	GO Biological Processes	GO:0014033	neural crest cell differentiation	-3.23623	-1.13099	11/152	30728,324910,335083,353224,446117,553130,558271,562018,564123,566632,569471	pbx4,sema7a,capzb,nrarpa,sf3b1,sema3c,fscn1a,sh3pxd2aa,col18a1a,med12,chd7
4_Summary	Reactome Gene Sets	R-DRE-4420097	VEGFA-VEGFR2 Pathway	-4.57938	-1.9001	8/55	30265,30741,327204,393711,393953,394056,556726,563147,30767,321051,325402,555643,556734,565434,777766,100331874,114424,245701,436718,558359,407985	ctnnb1,ctnna1,rac1a,abi1a,prkcbb,wasf2,ctnnd1,prkacbb,stat3,ap2m1a,atp6v0cb,hnrnpm,itgb1a,usp8,ubc,itga3b,cdh1,igf1ra,rhocb,afdna,tcf12
4_Member	Reactome Gene Sets	R-DRE-4420097	VEGFA-VEGFR2 Pathway	-4.57938	-1.9001	8/55	30265,30741,327204,393711,393953,394056,556726,563147	ctnnb1,ctnna1,rac1a,abi1a,prkcbb,wasf2,ctnnd1,prkacbb
4_Member	Reactome Gene Sets	R-DRE-194138	Signaling by VEGF	-4.29872	-1.73059	8/60	30265,30741,327204,393711,393953,394056,556726,563147	ctnnb1,ctnna1,rac1a,abi1a,prkcbb,wasf2,ctnnd1,prkacbb
4_Member	Reactome Gene Sets	R-DRE-5218920	VEGFR2 mediated vascular permeability	-3.99284	-1.52442	4/12	30265,30741,327204,556726	ctnnb1,ctnna1,rac1a,ctnnd1
4_Member	Reactome Gene Sets	R-DRE-5626467	RHO GTPases activate IQGAPs	-3.68862	-1.37733	3/6	30265,30741,327204	ctnnb1,ctnna1,rac1a
4_Member	Reactome Gene Sets	R-DRE-9006934	Signaling by Receptor Tyrosine Kinases	-3.64556	-1.3495	16/259	30265,30741,30767,321051,325402,327204,393711,393953,394056,555643,556726,556734,563147,565434,777766,100331874	ctnnb1,ctnna1,stat3,ap2m1a,atp6v0cb,rac1a,abi1a,prkcbb,wasf2,hnrnpm,ctnnd1,itgb1a,prkacbb,usp8,ubc,itga3b
4_Member	KEGG Pathway	dre04520	Adherens junction	-3.52394	-1.3033	9/97	30265,30741,114424,245701,327204,394056,436718,556726,558359	ctnnb1,ctnna1,cdh1,igf1ra,rac1a,wasf2,rhocb,ctnnd1,afdna
4_Member	KEGG Pathway	ko04520	Adherens junction	-3.52394	-1.3033	9/97	30265,30741,114424,245701,327204,394056,436718,556726,558359	ctnnb1,ctnna1,cdh1,igf1ra,rac1a,wasf2,rhocb,ctnnd1,afdna
4_Member	Reactome Gene Sets	R-DRE-446728	Cell junction organization	-2.23473	-0.418282	4/33	30265,30741,556726,556734	ctnnb1,ctnna1,ctnnd1,itgb1a
4_Member	Reactome Gene Sets	R-DRE-525793	Myogenesis	-2.16375	-0.371439	3/18	30265,30741,407985	ctnnb1,ctnna1,tcf12
4_Member	Reactome Gene Sets	R-DRE-418990	Adherens junctions interactions	-2.09622	-0.317763	3/19	30265,30741,556726	ctnnb1,ctnna1,ctnnd1
4_Member	Reactome Gene Sets	R-DRE-1500931	Cell-Cell communication	-2.01604	-0.272527	4/38	30265,30741,556726,556734	ctnnb1,ctnna1,ctnnd1,itgb1a
5_Summary	GO Biological Processes	GO:0002009	morphogenesis of an epithelium	-4.39667	-1.79958	26/491	30265,30369,30767,58076,58083,114424,114445,116713,321243,321357,353224,406172,406645,407980,432387,436718,555655,558271,558920,560091,562822,566945,569471,794108,100005116,100536523,30126,406420	ctnnb1,fzd7a,stat3,gata6,appa,cdh1,ube2ia,aldh1a2,lama5,sparc,nrarpa,fat1a,ctsba,ppp1caa,pkd2,rhocb,bmpr2b,fscn1a,amotl2a,dsc2l,bmpr2a,mmp14b,chd7,nipblb,arhgap24,kmt2d,foxa2,wls
5_Member	GO Biological Processes	GO:0002009	morphogenesis of an epithelium	-4.39667	-1.79958	26/491	30265,30369,30767,58076,58083,114424,114445,116713,321243,321357,353224,406172,406645,407980,432387,436718,555655,558271,558920,560091,562822,566945,569471,794108,100005116,100536523	ctnnb1,fzd7a,stat3,gata6,appa,cdh1,ube2ia,aldh1a2,lama5,sparc,nrarpa,fat1a,ctsba,ppp1caa,pkd2,rhocb,bmpr2b,fscn1a,amotl2a,dsc2l,bmpr2a,mmp14b,chd7,nipblb,arhgap24,kmt2d
5_Member	GO Biological Processes	GO:0048729	tissue morphogenesis	-3.96614	-1.51944	28/582	30126,30265,30369,30767,58076,58083,114424,114445,116713,321243,321357,353224,406172,406420,406645,407980,432387,436718,555655,558271,558920,560091,562822,566945,569471,794108,100005116,100536523	foxa2,ctnnb1,fzd7a,stat3,gata6,appa,cdh1,ube2ia,aldh1a2,lama5,sparc,nrarpa,fat1a,wls,ctsba,ppp1caa,pkd2,rhocb,bmpr2b,fscn1a,amotl2a,dsc2l,bmpr2a,mmp14b,chd7,nipblb,arhgap24,kmt2d
5_Member	GO Biological Processes	GO:0090504	epiboly	-2.80429	-0.816684	7/77	30369,114424,406645,436718,558271,560091,100005116	fzd7a,cdh1,ctsba,rhocb,fscn1a,dsc2l,arhgap24
5_Member	GO Biological Processes	GO:0002011	morphogenesis of an epithelial sheet	-2.76986	-0.785917	8/100	30369,114424,406172,406645,436718,558271,560091,100005116	fzd7a,cdh1,fat1a,ctsba,rhocb,fscn1a,dsc2l,arhgap24
5_Member	GO Biological Processes	GO:0060026	convergent extension	-2.57741	-0.641771	10/157	30265,30369,58076,58083,406645,407980,558920,560091,566945,100536523	ctnnb1,fzd7a,gata6,appa,ctsba,ppp1caa,amotl2a,dsc2l,mmp14b,kmt2d
6_Summary	Reactome Gene Sets	R-DRE-1474244	Extracellular matrix organization	-4.03922	-1.54793	11/123	406645,550598,556734,562018,562912,566697,566945,569217,777635,100003675,100331874	ctsba,capns1a,itgb1a,sh3pxd2aa,ltbp3,p3h2,mmp14b,jam3b,plod1a,p4ha1b,itga3b
6_Member	Reactome Gene Sets	R-DRE-1474244	Extracellular matrix organization	-4.03922	-1.54793	11/123	406645,550598,556734,562018,562912,566697,566945,569217,777635,100003675,100331874	ctsba,capns1a,itgb1a,sh3pxd2aa,ltbp3,p3h2,mmp14b,jam3b,plod1a,p4ha1b,itga3b
7_Summary	GO Biological Processes	GO:0043009	chordate embryonic development	-3.94732	-1.51108	26/523	30126,30236,30728,58066,114424,116713,245701,321357,321449,325906,336727,337866,406420,406564,436598,497282,558271,562116,563428,566632,569471,794108,799627,100151255,100334020,100536523,566945,321243,777635,100331874,30537,114445,286830,406172,432387,555655,562822,260439,393953,554270,561082,30767,767747,791169,30369,327204,386807,556726,560091	foxa2,gja1b,pbx4,notch3,cdh1,aldh1a2,igf1ra,sparc,ccn2a,ttpa,rpl6,supt6h,wls,sfpq,pls3,smchd1,fscn1a,tinagl1,fras1,med12,chd7,nipblb,ptpn21,itgav,smg6,kmt2d,mmp14b,lama5,plod1a,itga3b,emx2,ube2ia,lamb1a,fat1a,pkd2,bmpr2b,bmpr2a,copa,prkcbb,col4a4,cavin1b,stat3,rbms3,creb3l2,fzd7a,rac1a,rab5c,ctnnd1,dsc2l
7_Member	GO Biological Processes	GO:0043009	chordate embryonic development	-3.94732	-1.51108	26/523	30126,30236,30728,58066,114424,116713,245701,321357,321449,325906,336727,337866,406420,406564,436598,497282,558271,562116,563428,566632,569471,794108,799627,100151255,100334020,100536523	foxa2,gja1b,pbx4,notch3,cdh1,aldh1a2,igf1ra,sparc,ccn2a,ttpa,rpl6,supt6h,wls,sfpq,pls3,smchd1,fscn1a,tinagl1,fras1,med12,chd7,nipblb,ptpn21,itgav,smg6,kmt2d
7_Member	GO Biological Processes	GO:0009792	embryo development ending in birth or egg hatching	-3.92076	-1.49636	26/525	30126,30236,30728,58066,114424,116713,245701,321357,321449,325906,336727,337866,406420,406564,436598,497282,558271,562116,563428,566632,569471,794108,799627,100151255,100334020,100536523	foxa2,gja1b,pbx4,notch3,cdh1,aldh1a2,igf1ra,sparc,ccn2a,ttpa,rpl6,supt6h,wls,sfpq,pls3,smchd1,fscn1a,tinagl1,fras1,med12,chd7,nipblb,ptpn21,itgav,smg6,kmt2d
7_Member	GO Biological Processes	GO:0048704	embryonic skeletal system morphogenesis	-3.71516	-1.38067	13/180	30236,30728,116713,406420,436598,497282,558271,562116,563428,566632,569471,794108,100536523	gja1b,pbx4,aldh1a2,wls,pls3,smchd1,fscn1a,tinagl1,fras1,med12,chd7,nipblb,kmt2d
7_Member	GO Biological Processes	GO:0048705	skeletal system morphogenesis	-3.70209	-1.38067	14/205	30236,30728,116713,406420,436598,497282,558271,562116,563428,566632,566945,569471,794108,100536523	gja1b,pbx4,aldh1a2,wls,pls3,smchd1,fscn1a,tinagl1,fras1,med12,mmp14b,chd7,nipblb,kmt2d
7_Member	GO Biological Processes	GO:0033334	fin morphogenesis	-3.55148	-1.3033	7/58	30236,321243,563428,566632,777635,794108,100331874	gja1b,lama5,fras1,med12,plod1a,nipblb,itga3b
7_Member	GO Biological Processes	GO:0048562	embryonic organ morphogenesis	-3.52694	-1.3033	22/435	30236,30537,30728,114445,116713,245701,286830,321357,406172,406420,432387,436598,497282,555655,558271,562116,562822,563428,566632,569471,794108,100536523	gja1b,emx2,pbx4,ube2ia,aldh1a2,igf1ra,lamb1a,sparc,fat1a,wls,pkd2,pls3,smchd1,bmpr2b,fscn1a,tinagl1,bmpr2a,fras1,med12,chd7,nipblb,kmt2d
7_Member	GO Biological Processes	GO:0048568	embryonic organ development	-3.52519	-1.3033	28/619	30236,30537,30728,114445,116713,245701,260439,286830,321357,321449,337866,393953,406172,406420,432387,436598,497282,554270,555655,558271,561082,562116,562822,563428,566632,569471,794108,100536523	gja1b,emx2,pbx4,ube2ia,aldh1a2,igf1ra,copa,lamb1a,sparc,ccn2a,supt6h,prkcbb,fat1a,wls,pkd2,pls3,smchd1,col4a4,bmpr2b,fscn1a,cavin1b,tinagl1,bmpr2a,fras1,med12,chd7,nipblb,kmt2d
7_Member	GO Biological Processes	GO:0048701	embryonic cranial skeleton morphogenesis	-3.5243	-1.3033	12/164	30728,116713,406420,436598,497282,558271,562116,563428,566632,569471,794108,100536523	pbx4,aldh1a2,wls,pls3,smchd1,fscn1a,tinagl1,fras1,med12,chd7,nipblb,kmt2d
7_Member	GO Biological Processes	GO:0035107	appendage morphogenesis	-3.41449	-1.21233	7/61	30236,321243,563428,566632,777635,794108,100331874	gja1b,lama5,fras1,med12,plod1a,nipblb,itga3b
7_Member	GO Biological Processes	GO:0001501	skeletal system development	-3.27226	-1.14368	19/365	30236,30728,30767,116713,321357,406420,436598,497282,554270,558271,562116,563428,566632,566945,569471,767747,791169,794108,100536523	gja1b,pbx4,stat3,aldh1a2,sparc,wls,pls3,smchd1,col4a4,fscn1a,tinagl1,fras1,med12,mmp14b,chd7,rbms3,creb3l2,nipblb,kmt2d
7_Member	GO Biological Processes	GO:0048706	embryonic skeletal system development	-3.2523	-1.13294	13/201	30236,30728,116713,406420,436598,497282,558271,562116,563428,566632,569471,794108,100536523	gja1b,pbx4,aldh1a2,wls,pls3,smchd1,fscn1a,tinagl1,fras1,med12,chd7,nipblb,kmt2d
7_Member	GO Biological Processes	GO:0048598	embryonic morphogenesis	-3.24303	-1.13294	31/743	30236,30369,30537,30728,30767,114424,114445,116713,245701,286830,321357,327204,386807,406172,406420,432387,436598,497282,555655,556726,558271,560091,562116,562822,563428,566632,566945,569471,794108,100151255,100536523	gja1b,fzd7a,emx2,pbx4,stat3,cdh1,ube2ia,aldh1a2,igf1ra,lamb1a,sparc,rac1a,rab5c,fat1a,wls,pkd2,pls3,smchd1,bmpr2b,ctnnd1,fscn1a,dsc2l,tinagl1,bmpr2a,fras1,med12,mmp14b,chd7,nipblb,itgav,kmt2d
7_Member	GO Biological Processes	GO:0033333	fin development	-2.74229	-0.76903	8/101	30236,116713,321243,563428,566632,777635,794108,100331874	gja1b,aldh1a2,lama5,fras1,med12,plod1a,nipblb,itga3b
7_Member	GO Biological Processes	GO:0048736	appendage development	-2.55912	-0.634652	8/108	30236,116713,321243,563428,566632,777635,794108,100331874	gja1b,aldh1a2,lama5,fras1,med12,plod1a,nipblb,itga3b
7_Member	GO Biological Processes	GO:0048703	embryonic viscerocranium morphogenesis	-2.50973	-0.59012	8/110	116713,406420,558271,562116,563428,566632,794108,100536523	aldh1a2,wls,fscn1a,tinagl1,fras1,med12,nipblb,kmt2d
7_Member	GO Biological Processes	GO:1904888	cranial skeletal system development	-2.48908	-0.584751	12/216	30728,116713,406420,436598,497282,558271,562116,563428,566632,569471,794108,100536523	pbx4,aldh1a2,wls,pls3,smchd1,fscn1a,tinagl1,fras1,med12,chd7,nipblb,kmt2d
8_Summary	KEGG Pathway	dre03015	mRNA surveillance pathway	-3.80848	-1.45656	9/89	327069,327625,368893,393856,407980,445485,562460,606498,100334020,114445,327515,334234,368417,406760,664756	cpsf6,pabpc1l,acin1a,pabpc1b,ppp1caa,gspt1,ppp2r5a,pabpc1a,smg6,ube2ia,eif3s10,eif3c,thoc2,eif4a2,eef1a1l2
8_Member	KEGG Pathway	dre03015	mRNA surveillance pathway	-3.80848	-1.45656	9/89	327069,327625,368893,393856,407980,445485,562460,606498,100334020	cpsf6,pabpc1l,acin1a,pabpc1b,ppp1caa,gspt1,ppp2r5a,pabpc1a,smg6
8_Member	KEGG Pathway	ko03015	mRNA surveillance pathway	-3.80848	-1.45656	9/89	327069,327625,368893,393856,407980,445485,562460,606498,100334020	cpsf6,pabpc1l,acin1a,pabpc1b,ppp1caa,gspt1,ppp2r5a,pabpc1a,smg6
8_Member	KEGG Pathway	dre03013	RNA transport	-2.55742	-0.634652	10/158	114445,327515,327625,334234,368417,368893,393856,406760,606498,664756	ube2ia,eif3s10,pabpc1l,eif3c,thoc2,acin1a,pabpc1b,eif4a2,pabpc1a,eef1a1l2
8_Member	KEGG Pathway	ko03013	RNA transport	-2.55742	-0.634652	10/158	114445,327515,327625,334234,368417,368893,393856,406760,606498,664756	ube2ia,eif3s10,pabpc1l,eif3c,thoc2,acin1a,pabpc1b,eif4a2,pabpc1a,eef1a1l2
9_Summary	GO Biological Processes	GO:0051129	negative regulation of cellular component organization	-3.63679	-1.34815	14/208	30728,60309,324910,335083,337866,406564,474327,503778,553130,553451,555511,564866,100005116,101884737,406466,445485,541406,565649	pbx4,robo2,sema7a,capzb,supt6h,sfpq,capza1b,phf2,sema3c,sptbn1,add1,trip12,arhgap24,kank4,map1lc3a,gspt1,lamp2,fyco1a
9_Member	GO Biological Processes	GO:0051129	negative regulation of cellular component organization	-3.63679	-1.34815	14/208	30728,60309,324910,335083,337866,406564,474327,503778,553130,553451,555511,564866,100005116,101884737	pbx4,robo2,sema7a,capzb,supt6h,sfpq,capza1b,phf2,sema3c,sptbn1,add1,trip12,arhgap24,kank4
9_Member	GO Biological Processes	GO:0031345	negative regulation of cell projection organization	-3.14958	-1.05388	6/49	60309,324910,335083,406564,553130,100005116	robo2,sema7a,capzb,sfpq,sema3c,arhgap24
9_Member	GO Biological Processes	GO:0032984	protein-containing complex disassembly	-2.07604	-0.304358	8/130	335083,406466,445485,474327,541406,553451,555511,565649	capzb,map1lc3a,gspt1,capza1b,lamp2,sptbn1,add1,fyco1a
9_Member	GO Biological Processes	GO:0030837	negative regulation of actin filament polymerization	-2.04175	-0.289755	5/58	335083,474327,553451,555511,101884737	capzb,capza1b,sptbn1,add1,kank4
9_Member	GO Biological Processes	GO:0032272	negative regulation of protein polymerization	-2.04175	-0.289755	5/58	335083,474327,553451,555511,101884737	capzb,capza1b,sptbn1,add1,kank4
10_Summary	GO Biological Processes	GO:0007229	integrin-mediated signaling pathway	-3.55148	-1.3033	7/58	321243,324910,554019,556734,563556,100151255,100331874,286830,323561,565373,30265,245701,327204,393953,407980,436718,541374,321315,321453,325402,386807,406757,573122	lama5,sema7a,lims1,itgb1a,itgb5,itgav,itga3b,lamb1a,col4a5,agrn,ctnnb1,igf1ra,rac1a,prkcbb,ppp1caa,rhocb,capn2a,calr3b,ctsla,atp6v0cb,rab5c,canx,tuba1c
10_Member	GO Biological Processes	GO:0007229	integrin-mediated signaling pathway	-3.55148	-1.3033	7/58	321243,324910,554019,556734,563556,100151255,100331874	lama5,sema7a,lims1,itgb1a,itgb5,itgav,itga3b
10_Member	KEGG Pathway	dre04512	ECM-receptor interaction	-3.37455	-1.20155	8/81	286830,321243,323561,556734,563556,565373,100151255,100331874	lamb1a,lama5,col4a5,itgb1a,itgb5,agrn,itgav,itga3b
10_Member	KEGG Pathway	ko04512	ECM-receptor interaction	-3.37455	-1.20155	8/81	286830,321243,323561,556734,563556,565373,100151255,100331874	lamb1a,lama5,col4a5,itgb1a,itgb5,agrn,itgav,itga3b
10_Member	KEGG Pathway	dre04510	Focal adhesion	-3.01642	-0.965815	14/240	30265,245701,286830,321243,323561,327204,393953,407980,436718,541374,556734,563556,100151255,100331874	ctnnb1,igf1ra,lamb1a,lama5,col4a5,rac1a,prkcbb,ppp1caa,rhocb,capn2a,itgb1a,itgb5,itgav,itga3b
10_Member	KEGG Pathway	ko04510	Focal adhesion	-3.01642	-0.965815	14/240	30265,245701,286830,321243,323561,327204,393953,407980,436718,541374,556734,563556,100151255,100331874	ctnnb1,igf1ra,lamb1a,lama5,col4a5,rac1a,prkcbb,ppp1caa,rhocb,capn2a,itgb1a,itgb5,itgav,itga3b
10_Member	KEGG Pathway	dre04145	Phagosome	-2.59758	-0.652036	10/156	321315,321453,325402,327204,386807,406757,556734,563556,573122,100151255	calr3b,ctsla,atp6v0cb,rac1a,rab5c,canx,itgb1a,itgb5,tuba1c,itgav
10_Member	KEGG Pathway	ko04145	Phagosome	-2.59758	-0.652036	10/156	321315,321453,325402,327204,386807,406757,556734,563556,573122,100151255	calr3b,ctsla,atp6v0cb,rac1a,rab5c,canx,itgb1a,itgb5,tuba1c,itgav
11_Summary	GO Biological Processes	GO:0007155	cell adhesion	-3.4269	-1.21867	30/692	30265,30741,60309,114424,140820,245697,286830,321243,321449,324023,353224,378845,386807,406172,493593,554015,554019,556726,556734,558359,560091,561440,562146,563556,568198,569217,791793,100151255,100331874,100884140	ctnnb1,ctnna1,robo2,cdh1,ptprsa,flot1b,lamb1a,lama5,ccn2a,dspa,nrarpa,tjp1a,rab5c,fat1a,pcdh2ab7,pcdh1g31,lims1,ctnnd1,itgb1a,afdna,dsc2l,ntn4,pard3bb,itgb5,pcdh7a,jam3b,cxadr,itgav,itga3b,dsg2l
11_Member	GO Biological Processes	GO:0007155	cell adhesion	-3.4269	-1.21867	30/692	30265,30741,60309,114424,140820,245697,286830,321243,321449,324023,353224,378845,386807,406172,493593,554015,554019,556726,556734,558359,560091,561440,562146,563556,568198,569217,791793,100151255,100331874,100884140	ctnnb1,ctnna1,robo2,cdh1,ptprsa,flot1b,lamb1a,lama5,ccn2a,dspa,nrarpa,tjp1a,rab5c,fat1a,pcdh2ab7,pcdh1g31,lims1,ctnnd1,itgb1a,afdna,dsc2l,ntn4,pard3bb,itgb5,pcdh7a,jam3b,cxadr,itgav,itga3b,dsg2l
11_Member	GO Biological Processes	GO:0022610	biological adhesion	-3.4269	-1.21867	30/692	30265,30741,60309,114424,140820,245697,286830,321243,321449,324023,353224,378845,386807,406172,493593,554015,554019,556726,556734,558359,560091,561440,562146,563556,568198,569217,791793,100151255,100331874,100884140	ctnnb1,ctnna1,robo2,cdh1,ptprsa,flot1b,lamb1a,lama5,ccn2a,dspa,nrarpa,tjp1a,rab5c,fat1a,pcdh2ab7,pcdh1g31,lims1,ctnnd1,itgb1a,afdna,dsc2l,ntn4,pard3bb,itgb5,pcdh7a,jam3b,cxadr,itgav,itga3b,dsg2l
11_Member	GO Biological Processes	GO:0098609	cell-cell adhesion	-2.49027	-0.584751	17/364	30741,114424,140820,245697,321243,324023,353224,378845,386807,406172,493593,554015,554019,556726,560091,568198,100884140	ctnna1,cdh1,ptprsa,flot1b,lama5,dspa,nrarpa,tjp1a,rab5c,fat1a,pcdh2ab7,pcdh1g31,lims1,ctnnd1,dsc2l,pcdh7a,dsg2l
12_Summary	Reactome Gene Sets	R-DRE-9012999	RHO GTPase cycle	-3.35602	-1.18863	15/248	30236,324023,327204,335083,393711,394056,436718,492762,556734,561082,562018,565431,568683,100005116,100006456,30265,30741,393953,406269	gja1b,dspa,rac1a,capzb,abi1a,wasf2,rhocb,trip10a,itgb1a,cavin1b,sh3pxd2aa,golga2,usp9,arhgap24,fmnl2a,ctnnb1,ctnna1,prkcbb,h3f3a
12_Member	Reactome Gene Sets	R-DRE-9012999	RHO GTPase cycle	-3.35602	-1.18863	15/248	30236,324023,327204,335083,393711,394056,436718,492762,556734,561082,562018,565431,568683,100005116,100006456	gja1b,dspa,rac1a,capzb,abi1a,wasf2,rhocb,trip10a,itgb1a,cavin1b,sh3pxd2aa,golga2,usp9,arhgap24,fmnl2a
12_Member	Reactome Gene Sets	R-DRE-194315	Signaling by Rho GTPases	-2.84092	-0.842131	19/397	30236,30265,30741,324023,327204,335083,393711,393953,394056,406269,436718,492762,556734,561082,562018,565431,568683,100005116,100006456	gja1b,ctnnb1,ctnna1,dspa,rac1a,capzb,abi1a,prkcbb,wasf2,h3f3a,rhocb,trip10a,itgb1a,cavin1b,sh3pxd2aa,golga2,usp9,arhgap24,fmnl2a
12_Member	Reactome Gene Sets	R-DRE-9716542	Signaling by Rho GTPases, Miro GTPases and RHOBTB3	-2.74216	-0.76903	19/405	30236,30265,30741,324023,327204,335083,393711,393953,394056,406269,436718,492762,556734,561082,562018,565431,568683,100005116,100006456	gja1b,ctnnb1,ctnna1,dspa,rac1a,capzb,abi1a,prkcbb,wasf2,h3f3a,rhocb,trip10a,itgb1a,cavin1b,sh3pxd2aa,golga2,usp9,arhgap24,fmnl2a
13_Summary	GO Biological Processes	GO:0006595	polyamine metabolic process	-3.34901	-1.18715	4/17	259193,317764,567881,100002007,245697,327069,404040,449674,100333933	oaz1b,azin1b,sat1b,oaz2a,flot1b,cpsf6,dab2,park7,cadpsa
13_Member	GO Biological Processes	GO:0006595	polyamine metabolic process	-3.34901	-1.18715	4/17	259193,317764,567881,100002007	oaz1b,azin1b,sat1b,oaz2a
13_Member	GO Biological Processes	GO:0051050	positive regulation of transport	-2.36509	-0.523254	7/92	245697,259193,317764,327069,404040,449674,100333933	flot1b,oaz1b,azin1b,cpsf6,dab2,park7,cadpsa
14_Summary	GO Biological Processes	GO:0030198	extracellular matrix organization	-3.29096	-1.14529	12/174	286830,323561,406626,494044,554270,555328,561440,563428,564123,564821,566945,791169	lamb1a,col4a5,crtap,efemp2a,col4a4,serpinh1a,ntn4,fras1,col18a1a,col5a2a,mmp14b,creb3l2
14_Member	GO Biological Processes	GO:0030198	extracellular matrix organization	-3.29096	-1.14529	12/174	286830,323561,406626,494044,554270,555328,561440,563428,564123,564821,566945,791169	lamb1a,col4a5,crtap,efemp2a,col4a4,serpinh1a,ntn4,fras1,col18a1a,col5a2a,mmp14b,creb3l2
14_Member	GO Biological Processes	GO:0043062	extracellular structure organization	-3.29096	-1.14529	12/174	286830,323561,406626,494044,554270,555328,561440,563428,564123,564821,566945,791169	lamb1a,col4a5,crtap,efemp2a,col4a4,serpinh1a,ntn4,fras1,col18a1a,col5a2a,mmp14b,creb3l2
14_Member	GO Biological Processes	GO:0045229	external encapsulating structure organization	-3.26867	-1.14368	12/175	286830,323561,406626,494044,554270,555328,561440,563428,564123,564821,566945,791169	lamb1a,col4a5,crtap,efemp2a,col4a4,serpinh1a,ntn4,fras1,col18a1a,col5a2a,mmp14b,creb3l2
14_Member	GO Biological Processes	GO:0071711	basement membrane organization	-3.24748	-1.13294	4/18	286830,323561,561440,563428	lamb1a,col4a5,ntn4,fras1
15_Summary	GO Biological Processes	GO:0001944	vasculature development	-3.16788	-1.06744	25/556	30363,58066,58083,84037,266992,325052,337172,353224,386807,404040,406360,432387,503775,555655,556734,558237,558920,559725,561440,562116,562822,563149,567881,768121,100151255,114424,114445,116713,245701,321357,321948,569471,794108	fzd4,notch3,appa,twsg1a,cad,tardbpb,cpn1,nrarpa,rab5c,dab2,sdf4,pkd2,rnf213a,bmpr2b,itgb1a,dab2ipb,amotl2a,tnfrsf19,ntn4,tinagl1,bmpr2a,lrp1aa,sat1b,foxo1a,itgav,cdh1,ube2ia,aldh1a2,igf1ra,sparc,ddx46,chd7,nipblb
15_Member	GO Biological Processes	GO:0001944	vasculature development	-3.16788	-1.06744	25/556	30363,58066,58083,84037,266992,325052,337172,353224,386807,404040,406360,432387,503775,555655,556734,558237,558920,559725,561440,562116,562822,563149,567881,768121,100151255	fzd4,notch3,appa,twsg1a,cad,tardbpb,cpn1,nrarpa,rab5c,dab2,sdf4,pkd2,rnf213a,bmpr2b,itgb1a,dab2ipb,amotl2a,tnfrsf19,ntn4,tinagl1,bmpr2a,lrp1aa,sat1b,foxo1a,itgav
15_Member	GO Biological Processes	GO:0035239	tube morphogenesis	-2.76061	-0.780299	27/661	58066,114424,114445,116713,245701,321357,321948,325052,337172,353224,386807,404040,406360,432387,503775,555655,556734,558237,558920,559725,561440,562116,562822,567881,569471,794108,100151255	notch3,cdh1,ube2ia,aldh1a2,igf1ra,sparc,ddx46,tardbpb,cpn1,nrarpa,rab5c,dab2,sdf4,pkd2,rnf213a,bmpr2b,itgb1a,dab2ipb,amotl2a,tnfrsf19,ntn4,tinagl1,bmpr2a,sat1b,chd7,nipblb,itgav
15_Member	GO Biological Processes	GO:0002040	sprouting angiogenesis	-2.59015	-0.647938	9/131	337172,353224,406360,503775,555655,556734,559725,562116,562822	cpn1,nrarpa,sdf4,rnf213a,bmpr2b,itgb1a,tnfrsf19,tinagl1,bmpr2a
15_Member	GO Biological Processes	GO:0048514	blood vessel morphogenesis	-2.1981	-0.391466	18/422	58066,325052,337172,353224,386807,404040,406360,503775,555655,556734,558237,558920,559725,561440,562116,562822,567881,100151255	notch3,tardbpb,cpn1,nrarpa,rab5c,dab2,sdf4,rnf213a,bmpr2b,itgb1a,dab2ipb,amotl2a,tnfrsf19,ntn4,tinagl1,bmpr2a,sat1b,itgav
15_Member	GO Biological Processes	GO:0001568	blood vessel development	-2.00665	-0.269385	19/475	58066,84037,325052,337172,353224,386807,404040,406360,503775,555655,556734,558237,558920,559725,561440,562116,562822,567881,100151255	notch3,twsg1a,tardbpb,cpn1,nrarpa,rab5c,dab2,sdf4,rnf213a,bmpr2b,itgb1a,dab2ipb,amotl2a,tnfrsf19,ntn4,tinagl1,bmpr2a,sat1b,itgav
16_Summary	Reactome Gene Sets	R-DRE-109582	Hemostasis	-3.12818	-1.03718	17/317	58076,140811,327204,335083,393153,393946,393953,406269,494533,556734,563147,565588,569217,573122,791793,796801,100331874,407980	gata6,psap,rac1a,capzb,serpine2,gnai1,prkcbb,h3f3a,prkar1aa,itgb1a,prkacbb,ctsf,jam3b,tuba1c,cxadr,aplp2,itga3b,ppp1caa
16_Member	Reactome Gene Sets	R-DRE-109582	Hemostasis	-3.12818	-1.03718	17/317	58076,140811,327204,335083,393153,393946,393953,406269,494533,556734,563147,565588,569217,573122,791793,796801,100331874	gata6,psap,rac1a,capzb,serpine2,gnai1,prkcbb,h3f3a,prkar1aa,itgb1a,prkacbb,ctsf,jam3b,tuba1c,cxadr,aplp2,itga3b
16_Member	Reactome Gene Sets	R-DRE-112040	G-protein mediated events	-2.68423	-0.725109	4/25	393946,393953,494533,563147	gnai1,prkcbb,prkar1aa,prkacbb
16_Member	Reactome Gene Sets	R-DRE-983231	Factors involved in megakaryocyte development and platelet production	-2.58647	-0.647556	7/84	58076,327204,335083,406269,494533,563147,573122	gata6,rac1a,capzb,h3f3a,prkar1aa,prkacbb,tuba1c
16_Member	Reactome Gene Sets	R-DRE-111885	Opioid Signalling	-2.24138	-0.418282	5/52	393946,393953,407980,494533,563147	gnai1,prkcbb,ppp1caa,prkar1aa,prkacbb
16_Member	Reactome Gene Sets	R-DRE-180024	DARPP-32 events	-2.23583	-0.418282	3/17	407980,494533,563147	ppp1caa,prkar1aa,prkacbb
16_Member	Reactome Gene Sets	R-DRE-111933	Calmodulin induced events	-2.16375	-0.371439	3/18	393953,494533,563147	prkcbb,prkar1aa,prkacbb
16_Member	Reactome Gene Sets	R-DRE-111996	Ca-dependent events	-2.16375	-0.371439	3/18	393953,494533,563147	prkcbb,prkar1aa,prkacbb
16_Member	Reactome Gene Sets	R-DRE-111997	CaM pathway	-2.16375	-0.371439	3/18	393953,494533,563147	prkcbb,prkar1aa,prkacbb
16_Member	Reactome Gene Sets	R-DRE-1489509	DAG and IP3 signaling	-2.03272	-0.282867	3/20	393953,494533,563147	prkcbb,prkar1aa,prkacbb
17_Summary	WikiPathways	WP1323	EGFR1 Signaling Pathway	-3.09384	-1.01422	10/134	30236,30767,30768,327204,352912,393953,556726,565200,768121,797433,30265,64275	gja1b,stat3,stat1a,rac1a,krt18a.1,prkcbb,ctnnd1,stat2,foxo1a,krt8,ctnnb1,supt5h
17_Member	WikiPathways	WP1323	EGFR1 Signaling Pathway	-3.09384	-1.01422	10/134	30236,30767,30768,327204,352912,393953,556726,565200,768121,797433	gja1b,stat3,stat1a,rac1a,krt18a.1,prkcbb,ctnnd1,stat2,foxo1a,krt8
17_Member	WikiPathways	WP1315	IL-5 Signaling Pathway	-2.39141	-0.541439	5/48	30265,30767,30768,327204,393953	ctnnb1,stat3,stat1a,rac1a,prkcbb
17_Member	GO Biological Processes	GO:0007259	receptor signaling pathway via JAK-STAT	-2.05686	-0.297275	4/37	30767,30768,64275,565200	stat3,stat1a,supt5h,stat2
17_Member	GO Biological Processes	GO:0097696	receptor signaling pathway via STAT	-2.05686	-0.297275	4/37	30767,30768,64275,565200	stat3,stat1a,supt5h,stat2
18_Summary	WikiPathways	WP215	Noncanonical Wnt Pathway	-3.09384	-1.01422	10/134	30080,30265,30275,30369,30767,327204,368260,393711,393953,436718,30236,114424,404040,30363,192322,393946,563147,791169	mitfa,ctnnb1,inhbb,fzd7a,stat3,rac1a,nap1l1,abi1a,prkcbb,rhocb,gja1b,cdh1,dab2,fzd4,calm2b,gnai1,prkacbb,creb3l2
18_Member	WikiPathways	WP215	Noncanonical Wnt Pathway	-3.09384	-1.01422	10/134	30080,30265,30275,30369,30767,327204,368260,393711,393953,436718	mitfa,ctnnb1,inhbb,fzd7a,stat3,rac1a,nap1l1,abi1a,prkcbb,rhocb
18_Member	WikiPathways	WP566	Canonical wnt signaling	-2.70131	-0.735246	10/151	30080,30236,30265,30275,30369,114424,327204,393953,404040,436718	mitfa,gja1b,ctnnb1,inhbb,fzd7a,cdh1,rac1a,prkcbb,dab2,rhocb
18_Member	KEGG Pathway	dre04916	Melanogenesis	-2.41796	-0.543159	9/139	30080,30265,30363,30369,192322,393946,393953,563147,791169	mitfa,ctnnb1,fzd4,fzd7a,calm2b,gnai1,prkcbb,prkacbb,creb3l2
18_Member	KEGG Pathway	ko04916	Melanogenesis	-2.41796	-0.543159	9/139	30080,30265,30363,30369,192322,393946,393953,563147,791169	mitfa,ctnnb1,fzd4,fzd7a,calm2b,gnai1,prkcbb,prkacbb,creb3l2
19_Summary	Reactome Gene Sets	R-DRE-190873	Gap junction degradation	-3.08693	-1.01422	3/9	30236,321051,404040,58066,245697,323579,406648,558271	gja1b,ap2m1a,dab2,notch3,flot1b,cltca,ppt1,fscn1a
19_Member	Reactome Gene Sets	R-DRE-190873	Gap junction degradation	-3.08693	-1.01422	3/9	30236,321051,404040	gja1b,ap2m1a,dab2
19_Member	Reactome Gene Sets	R-DRE-196025	Formation of annular gap junctions	-3.08693	-1.01422	3/9	30236,321051,404040	gja1b,ap2m1a,dab2
19_Member	Reactome Gene Sets	R-DRE-190828	Gap junction trafficking	-2.9392	-0.905017	3/10	30236,321051,404040	gja1b,ap2m1a,dab2
19_Member	Reactome Gene Sets	R-DRE-157858	Gap junction trafficking and regulation	-2.80806	-0.816756	3/11	30236,321051,404040	gja1b,ap2m1a,dab2
19_Member	GO Biological Processes	GO:0006898	receptor-mediated endocytosis	-2.21538	-0.406308	7/98	58066,245697,321051,323579,404040,406648,558271	notch3,flot1b,ap2m1a,cltca,dab2,ppt1,fscn1a
20_Summary	GO Biological Processes	GO:0007417	central nervous system development	-3.07793	-1.00966	29/694	30126,30228,30537,30728,57987,58066,58083,60309,64275,116713,140820,245701,266992,286830,321948,325906,352940,393246,406420,406564,436871,445176,558711,559725,565373,565431,566632,794108,100536523	foxa2,pes,emx2,pbx4,adgrl2a,notch3,appa,robo2,supt5h,aldh1a2,ptprsa,igf1ra,cad,lamb1a,ddx46,ttpa,fgfr2,ncor1,wls,sfpq,lzic,mfsd2ab,macroh2a2,tnfrsf19,agrn,golga2,med12,nipblb,kmt2d
20_Member	GO Biological Processes	GO:0007417	central nervous system development	-3.07793	-1.00966	29/694	30126,30228,30537,30728,57987,58066,58083,60309,64275,116713,140820,245701,266992,286830,321948,325906,352940,393246,406420,406564,436871,445176,558711,559725,565373,565431,566632,794108,100536523	foxa2,pes,emx2,pbx4,adgrl2a,notch3,appa,robo2,supt5h,aldh1a2,ptprsa,igf1ra,cad,lamb1a,ddx46,ttpa,fgfr2,ncor1,wls,sfpq,lzic,mfsd2ab,macroh2a2,tnfrsf19,agrn,golga2,med12,nipblb,kmt2d

## Sheet: T cell
GroupID	Category	Term	Description	LogP	Log(q-value)	InTerm_InList	Genes	Symbols
1_Summary	WikiPathways	WP1345	T Cell Receptor Signaling Pathway	-13.4247	-9.36524	13/83	335158,336073,394015,406728,494040,550452,553729,555521,557176,558288,565606,767714,798906	wasb,lcp2a,def6a,map2k1,cd2ap,grap2a,dbnlb,prkcq,pik3r1,arhgef6,ptpn22,ncl,itk
1_Member	WikiPathways	WP1345	T Cell Receptor Signaling Pathway	-13.4247	-9.36524	13/83	335158,336073,394015,406728,494040,550452,553729,555521,557176,558288,565606,767714,798906	wasb,lcp2a,def6a,map2k1,cd2ap,grap2a,dbnlb,prkcq,pik3r1,arhgef6,ptpn22,ncl,itk
2_Summary	Reactome Gene Sets	R-DRE-9013149	RAC1 GTPase cycle	-6.50779	-2.76363	8/89	394015,403040,557062,557176,558288,561231,570984,100003547,556454,557983,793730,335474,406820,553380,555521,561288,563147,654692,794666	def6a,dock8,fmnl1a,pik3r1,arhgef6,arhgap4b,prex1,arhgap15,csk,arhgef1b,rasal2,arpc1b,actr2a,dgkza,prkcq,grk6,prkacbb,cxcr3.1,itpr3
2_Member	Reactome Gene Sets	R-DRE-9013149	RAC1 GTPase cycle	-6.50779	-2.76363	8/89	394015,403040,557062,557176,558288,561231,570984,100003547	def6a,dock8,fmnl1a,pik3r1,arhgef6,arhgap4b,prex1,arhgap15
2_Member	Reactome Gene Sets	R-DRE-9012999	RHO GTPase cycle	-5.62409	-2.28527	11/248	394015,403040,556454,557062,557176,557983,558288,561231,570984,793730,100003547	def6a,dock8,csk,fmnl1a,pik3r1,arhgef1b,arhgef6,arhgap4b,prex1,rasal2,arhgap15
2_Member	Reactome Gene Sets	R-DRE-9013148	CDC42 GTPase cycle	-5.49966	-2.28527	7/85	394015,403040,557062,557176,558288,561231,570984	def6a,dock8,fmnl1a,pik3r1,arhgef6,arhgap4b,prex1
2_Member	Reactome Gene Sets	R-DRE-194315	Signaling by Rho GTPases	-5.09745	-2.08067	13/397	335474,394015,403040,406820,556454,557062,557176,557983,558288,561231,570984,793730,100003547	arpc1b,def6a,dock8,actr2a,csk,fmnl1a,pik3r1,arhgef1b,arhgef6,arhgap4b,prex1,rasal2,arhgap15
2_Member	Reactome Gene Sets	R-DRE-9716542	Signaling by Rho GTPases, Miro GTPases and RHOBTB3	-5.00486	-2.08067	13/405	335474,394015,403040,406820,556454,557062,557176,557983,558288,561231,570984,793730,100003547	arpc1b,def6a,dock8,actr2a,csk,fmnl1a,pik3r1,arhgef1b,arhgef6,arhgap4b,prex1,rasal2,arhgap15
2_Member	Reactome Gene Sets	R-DRE-9013409	RHOJ GTPase cycle	-4.49251	-1.77545	3/9	403040,557176,570984	dock8,pik3r1,prex1
2_Member	Reactome Gene Sets	R-DRE-8980692	RHOA GTPase cycle	-3.55058	-1.15385	5/78	394015,557176,557983,561231,570984	def6a,pik3r1,arhgef1b,arhgap4b,prex1
2_Member	Reactome Gene Sets	R-DRE-388396	GPCR downstream signalling	-3.26398	-0.968327	10/381	553380,555521,557176,557983,558288,561288,563147,570984,654692,794666	dgkza,prkcq,pik3r1,arhgef1b,arhgef6,grk6,prkacbb,prex1,cxcr3.1,itpr3
2_Member	Reactome Gene Sets	R-DRE-372790	Signaling by GPCR	-3.11807	-0.878128	10/398	553380,555521,557176,557983,558288,561288,563147,570984,654692,794666	dgkza,prkcq,pik3r1,arhgef1b,arhgef6,grk6,prkacbb,prex1,cxcr3.1,itpr3
2_Member	Reactome Gene Sets	R-DRE-193648	NRAGE signals death through JNK	-3.0418	-0.82116	3/26	557983,558288,570984	arhgef1b,arhgef6,prex1
2_Member	Reactome Gene Sets	R-DRE-204998	Cell death signalling via NRAGE, NRIF and NADE	-2.5921	-0.505741	3/37	557983,558288,570984	arhgef1b,arhgef6,prex1
2_Member	Reactome Gene Sets	R-DRE-9013404	RAC2 GTPase cycle	-2.55872	-0.486005	3/38	394015,557176,570984	def6a,pik3r1,prex1
2_Member	Reactome Gene Sets	R-DRE-9013106	RHOC GTPase cycle	-2.49477	-0.439604	3/40	557176,557983,570984	pik3r1,arhgef1b,prex1
2_Member	Reactome Gene Sets	R-DRE-416482	G alpha (12/13) signalling events	-2.29593	-0.277835	3/47	557983,558288,570984	arhgef1b,arhgef6,prex1
2_Member	Reactome Gene Sets	R-DRE-193704	p75 NTR receptor-mediated signalling	-2.24512	-0.242535	3/49	557983,558288,570984	arhgef1b,arhgef6,prex1
2_Member	Reactome Gene Sets	R-DRE-9013423	RAC3 GTPase cycle	-2.22057	-0.240266	3/50	557176,570984,100003547	pik3r1,prex1,arhgap15
3_Summary	KEGG Pathway	dre04810	Regulation of actin cytoskeleton	-6.22106	-2.76363	12/263	335158,335474,394174,406363,406728,557176,557983,558288,561589,570218,572187,100333179,406598,556454,565756,336421,563147,568726,557337,572469,449958,555521,100004261,553380,794666	wasb,arpc1b,pik3cd,scinlb,map2k1,pik3r1,arhgef1b,arhgef6,ezrb,ppp1r12c,dock1,vav3,pik3cg,csk,nfkb1,gnai2a,prkacbb,adcy7,prkd3,pim1,tnip1,prkcq,map3k14a,dgkza,itpr3
3_Member	KEGG Pathway	dre04810	Regulation of actin cytoskeleton	-6.22106	-2.76363	12/263	335158,335474,394174,406363,406728,557176,557983,558288,561589,570218,572187,100333179	wasb,arpc1b,pik3cd,scinlb,map2k1,pik3r1,arhgef1b,arhgef6,ezrb,ppp1r12c,dock1,vav3
3_Member	KEGG Pathway	ko04810	Regulation of actin cytoskeleton	-6.22106	-2.76363	12/263	335158,335474,394174,406363,406728,557176,557983,558288,561589,570218,572187,100333179	wasb,arpc1b,pik3cd,scinlb,map2k1,pik3r1,arhgef1b,arhgef6,ezrb,ppp1r12c,dock1,vav3
3_Member	WikiPathways	WP1380	Regulation of Actin Cytoskeleton	-5.02863	-2.08067	7/100	335158,394174,406598,406728,556454,557176,558288	wasb,pik3cd,pik3cg,map2k1,csk,pik3r1,arhgef6
3_Member	WikiPathways	WP1319	IL-2 Signaling Pathway	-4.16272	-1.58035	5/58	394174,406598,406728,557176,565756	pik3cd,pik3cg,map2k1,pik3r1,nfkb1
3_Member	WikiPathways	WP1384	Toll-like receptor signaling pathway	-3.95698	-1.47621	5/64	394174,406598,406728,557176,565756	pik3cd,pik3cg,map2k1,pik3r1,nfkb1
3_Member	KEGG Pathway	dre04914	Progesterone-mediated oocyte maturation	-3.88798	-1.45175	6/105	336421,394174,406728,557176,563147,568726	gnai2a,pik3cd,map2k1,pik3r1,prkacbb,adcy7
3_Member	KEGG Pathway	ko04914	Progesterone-mediated oocyte maturation	-3.88798	-1.45175	6/105	336421,394174,406728,557176,563147,568726	gnai2a,pik3cd,map2k1,pik3r1,prkacbb,adcy7
3_Member	WikiPathways	WP1376	IL-4 signaling Pathway	-3.5102	-1.13195	4/44	394174,557176,557337,565756	pik3cd,pik3r1,prkd3,nfkb1
3_Member	WikiPathways	WP1315	IL-5 Signaling Pathway	-3.36376	-1.02028	4/48	406598,557176,565756,572469	pik3cg,pik3r1,nfkb1,pim1
3_Member	WikiPathways	WP1323	EGFR1 Signaling Pathway	-3.31443	-1.00313	6/134	394174,406598,406728,449958,556454,557176	pik3cd,pik3cg,map2k1,tnip1,csk,pik3r1
3_Member	WikiPathways	WP1313	Insulin Signaling	-3.24677	-0.965434	6/138	394174,406598,406728,555521,557176,100004261	pik3cd,pik3cg,map2k1,prkcq,pik3r1,map3k14a
3_Member	GO Biological Processes	GO:0046834	lipid phosphorylation	-3.04999	-0.823009	4/58	394174,406598,553380,557176	pik3cd,pik3cg,dgkza,pik3r1
3_Member	KEGG Pathway	dre04210	Apoptosis	-2.80368	-0.668476	6/168	394174,406728,557176,565756,794666,100004261	pik3cd,map2k1,pik3r1,nfkb1,itpr3,map3k14a
3_Member	KEGG Pathway	ko04210	Apoptosis	-2.80368	-0.668476	6/168	394174,406728,557176,565756,794666,100004261	pik3cd,map2k1,pik3r1,nfkb1,itpr3,map3k14a
3_Member	WikiPathways	WP1359	IL-3 Signaling Pathway	-2.65621	-0.555767	4/74	394174,406728,557176,565756	pik3cd,map2k1,pik3r1,nfkb1
3_Member	WikiPathways	WP1329	Alpha6-Beta4 Integrin Signaling Pathway	-2.34921	-0.327145	3/45	394174,406598,557176	pik3cd,pik3cg,pik3r1
3_Member	WikiPathways	WP1341	Kit Receptor Signaling Pathway	-2.34921	-0.327145	3/45	406598,406728,557176	pik3cg,map2k1,pik3r1
3_Member	KEGG Pathway	dre04620	Toll-like receptor signaling pathway	-2.23402	-0.240266	4/97	394174,406728,557176,565756	pik3cd,map2k1,pik3r1,nfkb1
3_Member	KEGG Pathway	ko04620	Toll-like receptor signaling pathway	-2.23402	-0.240266	4/97	394174,406728,557176,565756	pik3cd,map2k1,pik3r1,nfkb1
3_Member	GO Biological Processes	GO:0046854	phosphatidylinositol phosphorylation	-2.22057	-0.240266	3/50	394174,406598,557176	pik3cd,pik3cg,pik3r1
3_Member	KEGG Pathway	dre04140	Autophagy - animal	-2.14755	-0.193726	5/162	394174,406728,555521,557176,563147	pik3cd,map2k1,prkcq,pik3r1,prkacbb
3_Member	KEGG Pathway	ko04140	Autophagy - animal	-2.14755	-0.193726	5/162	394174,406728,555521,557176,563147	pik3cd,map2k1,prkcq,pik3r1,prkacbb
3_Member	KEGG Pathway	dre04510	Focal adhesion	-2.04884	-0.116458	6/240	394174,406728,557176,570218,572187,100333179	pik3cd,map2k1,pik3r1,ppp1r12c,dock1,vav3
3_Member	KEGG Pathway	ko04510	Focal adhesion	-2.04884	-0.116458	6/240	394174,406728,557176,570218,572187,100333179	pik3cd,map2k1,pik3r1,ppp1r12c,dock1,vav3
4_Summary	GO Biological Processes	GO:0030036	actin cytoskeleton organization	-5.54345	-2.28527	16/546	30580,259183,335158,335474,337591,406363,406364,406820,445212,553729,557062,557258,558232,563056,790927,100002113,336498,368864,406266,415206,568932,447811,394174,327387,561589	mef2d,tagln2,wasb,arpc1b,fam49ba,scinlb,elmo1,actr2a,fam49al,dbnlb,fmnl1a,ptk2ba,ppp1r9ba,hcls1,triobpb,coro1a,eif3d,prpf39,rsl24d1,luc7l,kat6b,rassf1,pik3cd,bin2b,ezrb
4_Member	GO Biological Processes	GO:0030036	actin cytoskeleton organization	-5.54345	-2.28527	16/546	30580,259183,335158,335474,337591,406363,406364,406820,445212,553729,557062,557258,558232,563056,790927,100002113	mef2d,tagln2,wasb,arpc1b,fam49ba,scinlb,elmo1,actr2a,fam49al,dbnlb,fmnl1a,ptk2ba,ppp1r9ba,hcls1,triobpb,coro1a
4_Member	GO Biological Processes	GO:0030029	actin filament-based process	-5.36382	-2.25858	16/564	30580,259183,335158,335474,337591,406363,406364,406820,445212,553729,557062,557258,558232,563056,790927,100002113	mef2d,tagln2,wasb,arpc1b,fam49ba,scinlb,elmo1,actr2a,fam49al,dbnlb,fmnl1a,ptk2ba,ppp1r9ba,hcls1,triobpb,coro1a
4_Member	GO Biological Processes	GO:0007015	actin filament organization	-5.15803	-2.09855	12/333	335158,335474,337591,406363,406364,406820,445212,553729,558232,563056,790927,100002113	wasb,arpc1b,fam49ba,scinlb,elmo1,actr2a,fam49al,dbnlb,ppp1r9ba,hcls1,triobpb,coro1a
4_Member	GO Biological Processes	GO:0030833	regulation of actin filament polymerization	-4.92908	-2.05629	8/144	335158,335474,337591,406363,406820,445212,553729,563056	wasb,arpc1b,fam49ba,scinlb,actr2a,fam49al,dbnlb,hcls1
4_Member	GO Biological Processes	GO:0008064	regulation of actin polymerization or depolymerization	-4.88533	-2.05629	8/146	335158,335474,337591,406363,406820,445212,553729,563056	wasb,arpc1b,fam49ba,scinlb,actr2a,fam49al,dbnlb,hcls1
4_Member	GO Biological Processes	GO:0030832	regulation of actin filament length	-4.88533	-2.05629	8/146	335158,335474,337591,406363,406820,445212,553729,563056	wasb,arpc1b,fam49ba,scinlb,actr2a,fam49al,dbnlb,hcls1
4_Member	GO Biological Processes	GO:0032271	regulation of protein polymerization	-4.73746	-1.93324	8/153	335158,335474,337591,406363,406820,445212,553729,563056	wasb,arpc1b,fam49ba,scinlb,actr2a,fam49al,dbnlb,hcls1
4_Member	GO Biological Processes	GO:0030041	actin filament polymerization	-4.67646	-1.89572	8/156	335158,335474,337591,406363,406820,445212,553729,563056	wasb,arpc1b,fam49ba,scinlb,actr2a,fam49al,dbnlb,hcls1
4_Member	GO Biological Processes	GO:0110053	regulation of actin filament organization	-4.57776	-1.8193	8/161	335158,335474,337591,406363,406820,445212,553729,563056	wasb,arpc1b,fam49ba,scinlb,actr2a,fam49al,dbnlb,hcls1
4_Member	GO Biological Processes	GO:0032956	regulation of actin cytoskeleton organization	-4.44717	-1.74941	9/218	335158,335474,337591,406363,406820,445212,553729,557258,563056	wasb,arpc1b,fam49ba,scinlb,actr2a,fam49al,dbnlb,ptk2ba,hcls1
4_Member	GO Biological Processes	GO:0032970	regulation of actin filament-based process	-4.40084	-1.74614	9/221	335158,335474,337591,406363,406820,445212,553729,557258,563056	wasb,arpc1b,fam49ba,scinlb,actr2a,fam49al,dbnlb,ptk2ba,hcls1
4_Member	GO Biological Processes	GO:0008154	actin polymerization or depolymerization	-4.39065	-1.74614	8/171	335158,335474,337591,406363,406820,445212,553729,563056	wasb,arpc1b,fam49ba,scinlb,actr2a,fam49al,dbnlb,hcls1
4_Member	GO Biological Processes	GO:0043254	regulation of protein-containing complex assembly	-4.2329	-1.60477	8/180	335158,335474,337591,406363,406820,445212,553729,563056	wasb,arpc1b,fam49ba,scinlb,actr2a,fam49al,dbnlb,hcls1
4_Member	GO Biological Processes	GO:0034622	cellular protein-containing complex assembly	-4.21442	-1.60209	15/625	30580,335158,335474,336498,337591,368864,406266,406363,406820,415206,445212,553729,557258,563056,568932	mef2d,wasb,arpc1b,eif3d,fam49ba,prpf39,rsl24d1,scinlb,actr2a,luc7l,fam49al,dbnlb,ptk2ba,hcls1,kat6b
4_Member	GO Biological Processes	GO:1902903	regulation of supramolecular fiber organization	-4.1991	-1.60201	8/182	335158,335474,337591,406363,406820,445212,553729,563056	wasb,arpc1b,fam49ba,scinlb,actr2a,fam49al,dbnlb,hcls1
4_Member	GO Biological Processes	GO:0051493	regulation of cytoskeleton organization	-4.14552	-1.57739	10/296	335158,335474,337591,406363,406820,445212,447811,553729,557258,563056	wasb,arpc1b,fam49ba,scinlb,actr2a,fam49al,rassf1,dbnlb,ptk2ba,hcls1
4_Member	GO Biological Processes	GO:0032535	regulation of cellular component size	-4.04197	-1.51397	9/246	335158,335474,337591,394174,406363,406820,445212,553729,563056	wasb,arpc1b,fam49ba,pik3cd,scinlb,actr2a,fam49al,dbnlb,hcls1
4_Member	GO Biological Processes	GO:0051258	protein polymerization	-3.94365	-1.47621	8/198	335158,335474,337591,406363,406820,445212,553729,563056	wasb,arpc1b,fam49ba,scinlb,actr2a,fam49al,dbnlb,hcls1
4_Member	GO Biological Processes	GO:0097435	supramolecular fiber organization	-3.84679	-1.42078	13/525	30580,335158,335474,337591,406363,406364,406820,445212,553729,558232,563056,790927,100002113	mef2d,wasb,arpc1b,fam49ba,scinlb,elmo1,actr2a,fam49al,dbnlb,ppp1r9ba,hcls1,triobpb,coro1a
4_Member	GO Biological Processes	GO:0065003	protein-containing complex assembly	-3.75469	-1.33865	16/767	30580,327387,335158,335474,336498,337591,368864,406266,406363,406820,415206,445212,553729,557258,563056,568932	mef2d,bin2b,wasb,arpc1b,eif3d,fam49ba,prpf39,rsl24d1,scinlb,actr2a,luc7l,fam49al,dbnlb,ptk2ba,hcls1,kat6b
4_Member	GO Biological Processes	GO:0090066	regulation of anatomical structure size	-3.33766	-1.01013	9/306	335158,335474,337591,394174,406363,406820,445212,553729,563056	wasb,arpc1b,fam49ba,pik3cd,scinlb,actr2a,fam49al,dbnlb,hcls1
4_Member	GO Biological Processes	GO:0044087	regulation of cellular component biogenesis	-3.25696	-0.968327	9/314	335158,335474,337591,406363,406820,445212,553729,561589,563056	wasb,arpc1b,fam49ba,scinlb,actr2a,fam49al,dbnlb,ezrb,hcls1
4_Member	GO Biological Processes	GO:0033043	regulation of organelle organization	-3.14107	-0.890806	11/468	335158,335474,337591,406363,406820,445212,447811,553729,557258,561589,563056	wasb,arpc1b,fam49ba,scinlb,actr2a,fam49al,rassf1,dbnlb,ptk2ba,ezrb,hcls1
4_Member	GO Biological Processes	GO:0034314	Arp2/3 complex-mediated actin nucleation	-2.66194	-0.556692	3/35	335158,335474,406820	wasb,arpc1b,actr2a
4_Member	GO Biological Processes	GO:0045010	actin nucleation	-2.22057	-0.240266	3/50	335158,335474,406820	wasb,arpc1b,actr2a
5_Summary	Reactome Gene Sets	R-DRE-983695	Antigen activates B Cell Receptor (BCR) leading to generation of second messengers	-5.40735	-2.25858	3/5	557176,794666,100002256,553380,555521,30665,393607,556454,394174,567728,403040,563147	pik3r1,itpr3,pik3ap1,dgkza,prkcq,psmb9a,apbb1ip,csk,pik3cd,LOC567728,dock8,prkacbb
5_Member	Reactome Gene Sets	R-DRE-983695	Antigen activates B Cell Receptor (BCR) leading to generation of second messengers	-5.40735	-2.25858	3/5	557176,794666,100002256	pik3r1,itpr3,pik3ap1
5_Member	Reactome Gene Sets	R-DRE-114508	Effects of PIP2 hydrolysis	-4.08144	-1.53788	3/12	553380,555521,794666	dgkza,prkcq,itpr3
5_Member	Reactome Gene Sets	R-DRE-983705	Signaling by the B Cell Receptor (BCR)	-3.29552	-0.991912	4/50	30665,557176,794666,100002256	psmb9a,pik3r1,itpr3,pik3ap1
5_Member	Reactome Gene Sets	R-DRE-76002	Platelet activation, signaling and aggregation	-3.01225	-0.797857	6/153	393607,553380,555521,556454,557176,794666	apbb1ip,dgkza,prkcq,csk,pik3r1,itpr3
5_Member	KEGG Pathway	dre04070	Phosphatidylinositol signaling system	-2.88677	-0.724708	5/109	394174,553380,557176,567728,794666	pik3cd,dgkza,pik3r1,LOC567728,itpr3
5_Member	KEGG Pathway	ko04070	Phosphatidylinositol signaling system	-2.88677	-0.724708	5/109	394174,553380,557176,567728,794666	pik3cd,dgkza,pik3r1,LOC567728,itpr3
5_Member	Reactome Gene Sets	R-DRE-109582	Hemostasis	-2.60248	-0.511472	8/317	393607,403040,553380,555521,556454,557176,563147,794666	apbb1ip,dock8,dgkza,prkcq,csk,pik3r1,prkacbb,itpr3
6_Summary	Reactome Gene Sets	R-DRE-5683057	MAPK family signaling cascades	-4.99403	-2.08067	9/186	30665,393607,555521,556454,557176,558044,563147,793730,798492,550452,794666,100002256,100004261	psmb9a,apbb1ip,prkcq,csk,pik3r1,LOC558044,prkacbb,rasal2,rasal3,grap2a,itpr3,pik3ap1,map3k14a
6_Member	Reactome Gene Sets	R-DRE-5683057	MAPK family signaling cascades	-4.99403	-2.08067	9/186	30665,393607,555521,556454,557176,558044,563147,793730,798492	psmb9a,apbb1ip,prkcq,csk,pik3r1,LOC558044,prkacbb,rasal2,rasal3
6_Member	Reactome Gene Sets	R-DRE-5673001	RAF/MAP kinase cascade	-4.50133	-1.77545	8/165	30665,393607,555521,556454,557176,558044,793730,798492	psmb9a,apbb1ip,prkcq,csk,pik3r1,LOC558044,rasal2,rasal3
6_Member	Reactome Gene Sets	R-DRE-5684996	MAPK1/MAPK3 signaling	-4.42703	-1.74776	8/169	30665,393607,555521,556454,557176,558044,793730,798492	psmb9a,apbb1ip,prkcq,csk,pik3r1,LOC558044,rasal2,rasal3
6_Member	Reactome Gene Sets	R-DRE-1280218	Adaptive Immune System	-2.96454	-0.768375	10/417	30665,550452,555521,556454,557176,558044,563147,794666,100002256,100004261	psmb9a,grap2a,prkcq,csk,pik3r1,LOC558044,prkacbb,itpr3,pik3ap1,map3k14a
6_Member	Reactome Gene Sets	R-DRE-5658442	Regulation of RAS by GAPs	-2.17309	-0.203504	3/52	30665,793730,798492	psmb9a,rasal2,rasal3
7_Summary	GO Biological Processes	GO:0042110	T cell activation	-4.07885	-1.53788	6/97	30177,282676,335474,337591,497649,798906	ikzf1,hspd1,arpc1b,fam49ba,tcf7,itk
7_Member	GO Biological Processes	GO:0042110	T cell activation	-4.07885	-1.53788	6/97	30177,282676,335474,337591,497649,798906	ikzf1,hspd1,arpc1b,fam49ba,tcf7,itk
7_Member	GO Biological Processes	GO:0030217	T cell differentiation	-3.58903	-1.18275	4/42	30177,335474,497649,798906	ikzf1,arpc1b,tcf7,itk
7_Member	GO Biological Processes	GO:0030098	lymphocyte differentiation	-2.94101	-0.756582	4/62	30177,335474,497649,798906	ikzf1,arpc1b,tcf7,itk
7_Member	GO Biological Processes	GO:0046649	lymphocyte activation	-2.8981	-0.724708	6/161	30177,282676,335474,337591,497649,798906	ikzf1,hspd1,arpc1b,fam49ba,tcf7,itk
7_Member	GO Biological Processes	GO:1903131	mononuclear cell differentiation	-2.74496	-0.624993	4/70	30177,335474,497649,798906	ikzf1,arpc1b,tcf7,itk
7_Member	GO Biological Processes	GO:0045321	leukocyte activation	-2.54691	-0.478647	6/189	30177,282676,335474,337591,497649,798906	ikzf1,hspd1,arpc1b,fam49ba,tcf7,itk
7_Member	GO Biological Processes	GO:0001775	cell activation	-2.28385	-0.271847	6/214	30177,282676,335474,337591,497649,798906	ikzf1,hspd1,arpc1b,fam49ba,tcf7,itk
8_Summary	Reactome Gene Sets	R-DRE-422475	Axon guidance	-3.95203	-1.47621	7/147	335474,406820,555521,557176,558044,561589,563147,406364,557258	arpc1b,actr2a,prkcq,pik3r1,LOC558044,ezrb,prkacbb,elmo1,ptk2ba
8_Member	Reactome Gene Sets	R-DRE-422475	Axon guidance	-3.95203	-1.47621	7/147	335474,406820,555521,557176,558044,561589,563147	arpc1b,actr2a,prkcq,pik3r1,LOC558044,ezrb,prkacbb
8_Member	Reactome Gene Sets	R-DRE-9675108	Nervous system development	-3.93364	-1.47621	7/148	335474,406820,555521,557176,558044,561589,563147	arpc1b,actr2a,prkcq,pik3r1,LOC558044,ezrb,prkacbb
8_Member	Reactome Gene Sets	R-DRE-4420097	VEGFA-VEGFR2 Pathway	-3.13738	-0.890806	4/55	406364,557176,557258,563147	elmo1,pik3r1,ptk2ba,prkacbb
8_Member	Reactome Gene Sets	R-DRE-194138	Signaling by VEGF	-2.99448	-0.792327	4/60	406364,557176,557258,563147	elmo1,pik3r1,ptk2ba,prkacbb
8_Member	Reactome Gene Sets	R-DRE-1266738	Developmental Biology	-2.95601	-0.76575	7/215	335474,406820,555521,557176,558044,561589,563147	arpc1b,actr2a,prkcq,pik3r1,LOC558044,ezrb,prkacbb
9_Summary	KEGG Pathway	dre04270	Vascular smooth muscle contraction	-3.93364	-1.47621	7/148	406728,555521,557983,563147,568726,570218,794666,30580,336421,406598,323055,568838,557337,561288,30080	map2k1,prkcq,arhgef1b,prkacbb,adcy7,ppp1r12c,itpr3,mef2d,gnai2a,pik3cg,ywhaba,slka,prkd3,grk6,mitfa
9_Member	KEGG Pathway	dre04270	Vascular smooth muscle contraction	-3.93364	-1.47621	7/148	406728,555521,557983,563147,568726,570218,794666	map2k1,prkcq,arhgef1b,prkacbb,adcy7,ppp1r12c,itpr3
9_Member	KEGG Pathway	ko04270	Vascular smooth muscle contraction	-3.93364	-1.47621	7/148	406728,555521,557983,563147,568726,570218,794666	map2k1,prkcq,arhgef1b,prkacbb,adcy7,ppp1r12c,itpr3
9_Member	KEGG Pathway	dre04371	Apelin signaling pathway	-3.42667	-1.06616	7/179	30580,336421,406598,406728,563147,568726,794666	mef2d,gnai2a,pik3cg,map2k1,prkacbb,adcy7,itpr3
9_Member	KEGG Pathway	dre04114	Oocyte meiosis	-3.23022	-0.96312	6/139	323055,406728,563147,568726,568838,794666	ywhaba,map2k1,prkacbb,adcy7,slka,itpr3
9_Member	KEGG Pathway	ko04114	Oocyte meiosis	-3.23022	-0.96312	6/139	323055,406728,563147,568726,568838,794666	ywhaba,map2k1,prkacbb,adcy7,slka,itpr3
9_Member	WikiPathways	WP1371	G Protein Signaling Pathways	-2.99448	-0.792327	4/60	555521,557337,563147,568726	prkcq,prkd3,prkacbb,adcy7
9_Member	WikiPathways	WP1365	Calcium Regulation in the Cardiac Cell	-2.7182	-0.603198	5/119	323055,555521,561288,568726,794666	ywhaba,prkcq,grk6,adcy7,itpr3
9_Member	KEGG Pathway	dre04540	Gap junction	-2.58015	-0.502938	5/128	336421,406728,563147,568726,794666	gnai2a,map2k1,prkacbb,adcy7,itpr3
9_Member	KEGG Pathway	ko04540	Gap junction	-2.58015	-0.502938	5/128	336421,406728,563147,568726,794666	gnai2a,map2k1,prkacbb,adcy7,itpr3
9_Member	KEGG Pathway	dre04916	Melanogenesis	-2.42632	-0.392142	5/139	30080,336421,406728,563147,568726	mitfa,gnai2a,map2k1,prkacbb,adcy7
9_Member	KEGG Pathway	ko04916	Melanogenesis	-2.42632	-0.392142	5/139	30080,336421,406728,563147,568726	mitfa,gnai2a,map2k1,prkacbb,adcy7
10_Summary	Reactome Gene Sets	R-DRE-389356	CD28 co-stimulation	-3.52629	-1.1389	3/18	550452,557176,100004261,30665,324841,327387,335474,406820,553729,555521,567222,101887140	grap2a,pik3r1,map3k14a,psmb9a,cpne1,bin2b,arpc1b,actr2a,dbnlb,prkcq,arl8a,tbc1d10c
10_Member	Reactome Gene Sets	R-DRE-389356	CD28 co-stimulation	-3.52629	-1.1389	3/18	550452,557176,100004261	grap2a,pik3r1,map3k14a
10_Member	Reactome Gene Sets	R-DRE-168249	Innate Immune System	-3.33447	-1.01013	12/517	30665,324841,327387,335474,406820,550452,553729,555521,557176,567222,100004261,101887140	psmb9a,cpne1,bin2b,arpc1b,actr2a,grap2a,dbnlb,prkcq,pik3r1,arl8a,map3k14a,tbc1d10c
10_Member	Reactome Gene Sets	R-DRE-388841	Costimulation by the CD28 family	-2.81576	-0.670085	3/31	550452,557176,100004261	grap2a,pik3r1,map3k14a
11_Summary	Reactome Gene Sets	R-DRE-202403	TCR signaling	-3.45401	-1.08472	3/19	550452,555521,556454	grap2a,prkcq,csk
11_Member	Reactome Gene Sets	R-DRE-202403	TCR signaling	-3.45401	-1.08472	3/19	550452,555521,556454	grap2a,prkcq,csk
12_Summary	GO Biological Processes	GO:0043087	regulation of GTPase activity	-3.38323	-1.03131	7/182	555272,555849,564211,568277,793730,798492,100003547	rabgap1l,arhgap45b,arhgap27,sbf1,rasal2,rasal3,arhgap15
12_Member	GO Biological Processes	GO:0043087	regulation of GTPase activity	-3.38323	-1.03131	7/182	555272,555849,564211,568277,793730,798492,100003547	rabgap1l,arhgap45b,arhgap27,sbf1,rasal2,rasal3,arhgap15
13_Summary	GO Biological Processes	GO:0002685	regulation of leukocyte migration	-3.32926	-1.01013	4/49	282676,335158,557258,654692,394015,394174,406364,406598,557062,561231,561589,567758,572187,100002113,337591,556454,798906	hspd1,wasb,ptk2ba,cxcr3.1,def6a,pik3cd,elmo1,pik3cg,fmnl1a,arhgap4b,ezrb,carmil2,dock1,coro1a,fam49ba,csk,itk
13_Member	GO Biological Processes	GO:0002685	regulation of leukocyte migration	-3.32926	-1.01013	4/49	282676,335158,557258,654692	hspd1,wasb,ptk2ba,cxcr3.1
13_Member	GO Biological Processes	GO:0016477	cell migration	-3.07798	-0.844563	14/714	282676,335158,394015,394174,406364,406598,557062,557258,561231,561589,567758,572187,654692,100002113	hspd1,wasb,def6a,pik3cd,elmo1,pik3cg,fmnl1a,ptk2ba,arhgap4b,ezrb,carmil2,dock1,cxcr3.1,coro1a
13_Member	GO Biological Processes	GO:0048870	cell motility	-2.75164	-0.626651	14/773	282676,335158,394015,394174,406364,406598,557062,557258,561231,561589,567758,572187,654692,100002113	hspd1,wasb,def6a,pik3cd,elmo1,pik3cg,fmnl1a,ptk2ba,arhgap4b,ezrb,carmil2,dock1,cxcr3.1,coro1a
13_Member	GO Biological Processes	GO:0051674	localization of cell	-2.75164	-0.626651	14/773	282676,335158,394015,394174,406364,406598,557062,557258,561231,561589,567758,572187,654692,100002113	hspd1,wasb,def6a,pik3cd,elmo1,pik3cg,fmnl1a,ptk2ba,arhgap4b,ezrb,carmil2,dock1,cxcr3.1,coro1a
13_Member	GO Biological Processes	GO:0060326	cell chemotaxis	-2.70227	-0.592168	5/120	282676,335158,406598,557258,654692	hspd1,wasb,pik3cg,ptk2ba,cxcr3.1
13_Member	GO Biological Processes	GO:0050900	leukocyte migration	-2.52245	-0.462961	5/132	282676,335158,406598,557258,654692	hspd1,wasb,pik3cg,ptk2ba,cxcr3.1
13_Member	GO Biological Processes	GO:0030595	leukocyte chemotaxis	-2.28212	-0.271847	4/94	282676,335158,406598,557258	hspd1,wasb,pik3cg,ptk2ba
13_Member	GO Biological Processes	GO:0002682	regulation of immune system process	-2.15453	-0.193726	7/300	282676,335158,337591,556454,557258,654692,798906	hspd1,wasb,fam49ba,csk,ptk2ba,cxcr3.1,itk
14_Summary	GO Biological Processes	GO:0010499	proteasomal ubiquitin-independent protein catabolic process	-3.14587	-0.890806	3/24	30665,64279,83917	psmb9a,psmb12,psma6l
14_Member	GO Biological Processes	GO:0010499	proteasomal ubiquitin-independent protein catabolic process	-3.14587	-0.890806	3/24	30665,64279,83917	psmb9a,psmb12,psma6l
14_Member	KEGG Pathway	dre03050	Proteasome	-2.08398	-0.14176	3/56	30665,64279,83917	psmb9a,psmb12,psma6l
14_Member	KEGG Pathway	ko03050	Proteasome	-2.08398	-0.14176	3/56	30665,64279,83917	psmb9a,psmb12,psma6l
15_Summary	GO Biological Processes	GO:0000375	RNA splicing, via transesterification reactions	-2.87571	-0.724708	7/222	324302,368864,406564,406810,415206,573096,767696,368417,326663	rbm5,prpf39,sfpq,prpf38b,luc7l,hnrnpl2,mbnl1,thoc2,syncrip
15_Member	GO Biological Processes	GO:0000375	RNA splicing, via transesterification reactions	-2.87571	-0.724708	7/222	324302,368864,406564,406810,415206,573096,767696	rbm5,prpf39,sfpq,prpf38b,luc7l,hnrnpl2,mbnl1
15_Member	GO Biological Processes	GO:0000377	RNA splicing, via transesterification reactions with bulged adenosine as nucleophile	-2.87571	-0.724708	7/222	324302,368864,406564,406810,415206,573096,767696	rbm5,prpf39,sfpq,prpf38b,luc7l,hnrnpl2,mbnl1
15_Member	GO Biological Processes	GO:0000398	mRNA splicing, via spliceosome	-2.87571	-0.724708	7/222	324302,368864,406564,406810,415206,573096,767696	rbm5,prpf39,sfpq,prpf38b,luc7l,hnrnpl2,mbnl1
15_Member	GO Biological Processes	GO:0006397	mRNA processing	-2.38715	-0.357043	8/344	324302,368417,368864,406564,406810,415206,573096,767696	rbm5,thoc2,prpf39,sfpq,prpf38b,luc7l,hnrnpl2,mbnl1
15_Member	GO Biological Processes	GO:0008380	RNA splicing	-2.21658	-0.239877	7/292	324302,368864,406564,406810,415206,573096,767696	rbm5,prpf39,sfpq,prpf38b,luc7l,hnrnpl2,mbnl1
15_Member	GO Biological Processes	GO:0016071	mRNA metabolic process	-2.15731	-0.193726	9/457	324302,326663,368417,368864,406564,406810,415206,573096,767696	rbm5,syncrip,thoc2,prpf39,sfpq,prpf38b,luc7l,hnrnpl2,mbnl1
16_Summary	WikiPathways	WP341	Nodal Signaling Pathway	-2.63488	-0.539176	4/75	30080,30126,497649,565756	mitfa,foxa2,tcf7,nfkb1
16_Member	WikiPathways	WP341	Nodal Signaling Pathway	-2.63488	-0.539176	4/75	30080,30126,497649,565756	mitfa,foxa2,tcf7,nfkb1
17_Summary	GO Biological Processes	GO:0045785	positive regulation of cell adhesion	-2.52629	-0.462961	3/39	282676,337591,790927	hspd1,fam49ba,triobpb
17_Member	GO Biological Processes	GO:0045785	positive regulation of cell adhesion	-2.52629	-0.462961	3/39	282676,337591,790927	hspd1,fam49ba,triobpb
18_Summary	GO Biological Processes	GO:0045893	positive regulation of transcription, DNA-templated	-2.46608	-0.423629	10/488	30580,334032,368519,406820,449958,492342,557048,566825,568932,799876	mef2d,smarca2,stat4,actr2a,tnip1,mllt10,kmt2a,kmt2bb,kat6b,gpbp1l1
18_Member	GO Biological Processes	GO:0045893	positive regulation of transcription, DNA-templated	-2.46608	-0.423629	10/488	30580,334032,368519,406820,449958,492342,557048,566825,568932,799876	mef2d,smarca2,stat4,actr2a,tnip1,mllt10,kmt2a,kmt2bb,kat6b,gpbp1l1
18_Member	GO Biological Processes	GO:1902680	positive regulation of RNA biosynthetic process	-2.46608	-0.423629	10/488	30580,334032,368519,406820,449958,492342,557048,566825,568932,799876	mef2d,smarca2,stat4,actr2a,tnip1,mllt10,kmt2a,kmt2bb,kat6b,gpbp1l1
18_Member	GO Biological Processes	GO:1903508	positive regulation of nucleic acid-templated transcription	-2.46608	-0.423629	10/488	30580,334032,368519,406820,449958,492342,557048,566825,568932,799876	mef2d,smarca2,stat4,actr2a,tnip1,mllt10,kmt2a,kmt2bb,kat6b,gpbp1l1
18_Member	GO Biological Processes	GO:0051254	positive regulation of RNA metabolic process	-2.26236	-0.255951	10/522	30580,334032,368519,406820,449958,492342,557048,566825,568932,799876	mef2d,smarca2,stat4,actr2a,tnip1,mllt10,kmt2a,kmt2bb,kat6b,gpbp1l1
18_Member	GO Biological Processes	GO:0010557	positive regulation of macromolecule biosynthetic process	-2.22842	-0.240266	10/528	30580,334032,368519,406820,449958,492342,557048,566825,568932,799876	mef2d,smarca2,stat4,actr2a,tnip1,mllt10,kmt2a,kmt2bb,kat6b,gpbp1l1
18_Member	GO Biological Processes	GO:0031328	positive regulation of cellular biosynthetic process	-2.146	-0.193726	10/543	30580,334032,368519,406820,449958,492342,557048,566825,568932,799876	mef2d,smarca2,stat4,actr2a,tnip1,mllt10,kmt2a,kmt2bb,kat6b,gpbp1l1
18_Member	GO Biological Processes	GO:0009891	positive regulation of biosynthetic process	-2.1246	-0.175702	10/547	30580,334032,368519,406820,449958,492342,557048,566825,568932,799876	mef2d,smarca2,stat4,actr2a,tnip1,mllt10,kmt2a,kmt2bb,kat6b,gpbp1l1
18_Member	GO Biological Processes	GO:0045935	positive regulation of nucleobase-containing compound metabolic process	-2.06178	-0.122866	10/559	30580,334032,368519,406820,449958,492342,557048,566825,568932,799876	mef2d,smarca2,stat4,actr2a,tnip1,mllt10,kmt2a,kmt2bb,kat6b,gpbp1l1
19_Summary	GO Biological Processes	GO:0043122	regulation of I-kappaB kinase/NF-kappaB signaling	-2.17309	-0.203504	3/52	324841,449958,100004261	cpne1,tnip1,map3k14a
19_Member	GO Biological Processes	GO:0043122	regulation of I-kappaB kinase/NF-kappaB signaling	-2.17309	-0.203504	3/52	324841,449958,100004261	cpne1,tnip1,map3k14a
20_Summary	GO Biological Processes	GO:0051028	mRNA transport	-2.04207	-0.112917	3/58	30967,324551,368417	igf2bp3,zc3h11a,thoc2
20_Member	GO Biological Processes	GO:0051028	mRNA transport	-2.04207	-0.112917	3/58	30967,324551,368417	igf2bp3,zc3h11a,thoc2

## Sheet: Macrophage
GroupID	Category	Term	Description	LogP	Log(q-value)	InTerm_InList	Genes	Symbols
1_Summary	Reactome Gene Sets	R-DRE-168249	Innate Immune System	-22.7288	-18.7452	67/517	30666,57935,114401,286779,321107,321460,321724,322811,323613,323818,324152,324841,325402,325881,327068,327197,334527,335474,335573,335817,336381,336933,337583,368359,368907,369193,386807,393287,393544,393711,393935,394056,399480,403014,405783,405822,406296,406308,406645,406659,406820,414329,415100,415204,415242,445033,445039,445289,445413,492763,553729,557797,557810,562473,563560,564076,564697,56…	psmb8a,actb2,bcl2l1,atp6v1h,rap1b,ist1,atp6v0b,atp6v0d1,hexb,shc1,tax1bp1b,cpne1,atp6v0cb,f2,arpc2,vcp,cap1,arpc1b,ptpn6,pkma,cotl1,rhogb,atp6v1ab,txnipa,atp6v1c1a,aldocb,rab5c,chuk,psmd3,abi1a,atp6v1d,wasf2,mapk3,ncf4,ostf1,pgm2,atp6ap2,grb2b,ctsba,rhoac,actr2a,rap2b,nfkb2,arpc3,rap1aa,psma1,nkiras2,kras,psmb1,casp9,dbnlb,itgb2,mapk12b,ncf2,ikbkb,unc13d,pdxkb,arl8a,rab27a,pstpip1a,rab24,tbk1,car…
1_Member	Reactome Gene Sets	R-DRE-168249	Innate Immune System	-22.7288	-18.7452	67/517	30666,57935,114401,286779,321107,321460,321724,322811,323613,323818,324152,324841,325402,325881,327068,327197,334527,335474,335573,335817,336381,336933,337583,368359,368907,369193,386807,393287,393544,393711,393935,394056,399480,403014,405783,405822,406296,406308,406645,406659,406820,414329,415100,415204,415242,445033,445039,445289,445413,492763,553729,557797,557810,562473,563560,564076,564697,56…	psmb8a,actb2,bcl2l1,atp6v1h,rap1b,ist1,atp6v0b,atp6v0d1,hexb,shc1,tax1bp1b,cpne1,atp6v0cb,f2,arpc2,vcp,cap1,arpc1b,ptpn6,pkma,cotl1,rhogb,atp6v1ab,txnipa,atp6v1c1a,aldocb,rab5c,chuk,psmd3,abi1a,atp6v1d,wasf2,mapk3,ncf4,ostf1,pgm2,atp6ap2,grb2b,ctsba,rhoac,actr2a,rap2b,nfkb2,arpc3,rap1aa,psma1,nkiras2,kras,psmb1,casp9,dbnlb,itgb2,mapk12b,ncf2,ikbkb,unc13d,pdxkb,arl8a,rab27a,pstpip1a,rab24,tbk1,car…
1_Member	Reactome Gene Sets	R-DRE-6798695	Neutrophil degranulation	-8.28531	-5.89792	33/333	321107,321460,323613,324841,325402,327197,334527,335573,335817,336381,336933,369193,386807,393544,393935,405783,405822,406296,406645,406659,406820,414329,415242,445413,553729,557797,564076,564697,567222,570907,574423,100333601,100334463	rap1b,ist1,hexb,cpne1,atp6v0cb,vcp,cap1,ptpn6,pkma,cotl1,rhogb,aldocb,rab5c,psmd3,atp6v1d,ostf1,pgm2,atp6ap2,ctsba,rhoac,actr2a,rap2b,rap1aa,psmb1,dbnlb,itgb2,unc13d,pdxkb,arl8a,rab27a,rab24,mmp25b,plekho2
2_Summary	KEGG Pathway	dre04144	Endocytosis	-22.3276	-18.7452	54/343	114456,140747,321051,321460,321938,323579,323870,327026,327068,335083,335158,335474,336063,336426,336504,336839,337386,337737,386807,393164,393535,393880,394098,394099,405821,406318,406414,406659,406704,406797,407684,415204,436688,447839,474327,492549,556132,560581,561288,563511,565434,567190,567272,568170,569403,572492,777731,792229,793158,793623,798901,100006041,100148085,100151196	arpc4,cxcr4a,ap2m1a,ist1,cyth1a,cltca,clint1a,arf2b,arpc2,capzb,wasb,arpc1b,arf6a,chmp1b,arpc5a,cdc42,snx1a,rab5aa,rab5c,chmp4ba,chmp1a,vps4b,snx12,arrb2b,rab5b,clta,vta1,rhoac,spg21,snx5,vps25,arpc3,vps26bl,ehd1b,capza1b,pip5k1ab,smap2,asap2b,grk6,snx3,usp8,git2b,washc2c,eps15l1a,grk3,pld1b,smap1,sh3glb1a,cdc42l,sh3kbp1,chmp2a,rhoab,ap2s1,LOC100151196
2_Member	KEGG Pathway	dre04144	Endocytosis	-22.3276	-18.7452	54/343	114456,140747,321051,321460,321938,323579,323870,327026,327068,335083,335158,335474,336063,336426,336504,336839,337386,337737,386807,393164,393535,393880,394098,394099,405821,406318,406414,406659,406704,406797,407684,415204,436688,447839,474327,492549,556132,560581,561288,563511,565434,567190,567272,568170,569403,572492,777731,792229,793158,793623,798901,100006041,100148085,100151196	arpc4,cxcr4a,ap2m1a,ist1,cyth1a,cltca,clint1a,arf2b,arpc2,capzb,wasb,arpc1b,arf6a,chmp1b,arpc5a,cdc42,snx1a,rab5aa,rab5c,chmp4ba,chmp1a,vps4b,snx12,arrb2b,rab5b,clta,vta1,rhoac,spg21,snx5,vps25,arpc3,vps26bl,ehd1b,capza1b,pip5k1ab,smap2,asap2b,grk6,snx3,usp8,git2b,washc2c,eps15l1a,grk3,pld1b,smap1,sh3glb1a,cdc42l,sh3kbp1,chmp2a,rhoab,ap2s1,LOC100151196
2_Member	KEGG Pathway	ko04144	Endocytosis	-22.3276	-18.7452	54/343	114456,140747,321051,321460,321938,323579,323870,327026,327068,335083,335158,335474,336063,336426,336504,336839,337386,337737,386807,393164,393535,393880,394098,394099,405821,406318,406414,406659,406704,406797,407684,415204,436688,447839,474327,492549,556132,560581,561288,563511,565434,567190,567272,568170,569403,572492,777731,792229,793158,793623,798901,100006041,100148085,100151196	arpc4,cxcr4a,ap2m1a,ist1,cyth1a,cltca,clint1a,arf2b,arpc2,capzb,wasb,arpc1b,arf6a,chmp1b,arpc5a,cdc42,snx1a,rab5aa,rab5c,chmp4ba,chmp1a,vps4b,snx12,arrb2b,rab5b,clta,vta1,rhoac,spg21,snx5,vps25,arpc3,vps26bl,ehd1b,capza1b,pip5k1ab,smap2,asap2b,grk6,snx3,usp8,git2b,washc2c,eps15l1a,grk3,pld1b,smap1,sh3glb1a,cdc42l,sh3kbp1,chmp2a,rhoab,ap2s1,LOC100151196
3_Summary	GO Biological Processes	GO:0007015	actin filament organization	-13.9121	-10.4546	42/333	114456,317741,321496,325085,327068,335083,335158,335474,336381,336504,336933,337591,378872,393711,393908,394056,404610,406250,406363,406364,406659,406820,415151,415204,432375,445393,474327,553729,556029,556762,557912,558232,560281,561276,563056,571331,768182,790927,793623,100002113,100003895,100006041,30744,140747,259183,327510,393814,404601,557062,557258,560857,100002928,100006678,100037387,3938…	arpc4,coro1ca,cfl1,ssh2a,arpc2,capzb,wasb,arpc1b,cotl1,arpc5a,rhogb,fam49ba,fam49a,abi1a,tpm1,wasf2,fam49bb,actr3,scinlb,elmo1,rhoac,actr2a,rac2,arpc3,twf1b,ppp1r12a,capza1b,dbnlb,diaph2,add3a,ssh2b,ppp1r9ba,flii,arhgef2,hcls1,pstpip1a,mcu,triobpb,sh3kbp1,coro1a,arfip1,rhoab,cbfb,cxcr4a,tagln2,rhoq,plek,pacsin2,fmnl1a,ptk2ba,ehbp1,iqgap1,sh3bp1,parvg,vps4b,ccdc88b,stat3,pik3cd,casp9,sema4ab,sema4…
3_Member	GO Biological Processes	GO:0007015	actin filament organization	-13.9121	-10.4546	42/333	114456,317741,321496,325085,327068,335083,335158,335474,336381,336504,336933,337591,378872,393711,393908,394056,404610,406250,406363,406364,406659,406820,415151,415204,432375,445393,474327,553729,556029,556762,557912,558232,560281,561276,563056,571331,768182,790927,793623,100002113,100003895,100006041	arpc4,coro1ca,cfl1,ssh2a,arpc2,capzb,wasb,arpc1b,cotl1,arpc5a,rhogb,fam49ba,fam49a,abi1a,tpm1,wasf2,fam49bb,actr3,scinlb,elmo1,rhoac,actr2a,rac2,arpc3,twf1b,ppp1r12a,capza1b,dbnlb,diaph2,add3a,ssh2b,ppp1r9ba,flii,arhgef2,hcls1,pstpip1a,mcu,triobpb,sh3kbp1,coro1a,arfip1,rhoab
3_Member	GO Biological Processes	GO:0030036	actin cytoskeleton organization	-13.2194	-10.005	54/546	30744,114456,140747,259183,317741,321496,325085,327068,327510,335083,335158,335474,336381,336504,336933,337591,378872,393711,393814,393908,394056,404601,404610,406250,406363,406364,406659,406820,415151,415204,432375,445393,474327,553729,556029,556762,557062,557258,557912,558232,560281,560857,561276,563056,571331,768182,790927,793623,100002113,100002928,100003895,100006041,100006678,100037387	cbfb,arpc4,cxcr4a,tagln2,coro1ca,cfl1,ssh2a,arpc2,rhoq,capzb,wasb,arpc1b,cotl1,arpc5a,rhogb,fam49ba,fam49a,abi1a,plek,tpm1,wasf2,pacsin2,fam49bb,actr3,scinlb,elmo1,rhoac,actr2a,rac2,arpc3,twf1b,ppp1r12a,capza1b,dbnlb,diaph2,add3a,fmnl1a,ptk2ba,ssh2b,ppp1r9ba,flii,ehbp1,arhgef2,hcls1,pstpip1a,mcu,triobpb,sh3kbp1,coro1a,iqgap1,arfip1,rhoab,sh3bp1,parvg
3_Member	GO Biological Processes	GO:0030029	actin filament-based process	-12.6453	-9.4889	54/564	30744,114456,140747,259183,317741,321496,325085,327068,327510,335083,335158,335474,336381,336504,336933,337591,378872,393711,393814,393908,394056,404601,404610,406250,406363,406364,406659,406820,415151,415204,432375,445393,474327,553729,556029,556762,557062,557258,557912,558232,560281,560857,561276,563056,571331,768182,790927,793623,100002113,100002928,100003895,100006041,100006678,100037387	cbfb,arpc4,cxcr4a,tagln2,coro1ca,cfl1,ssh2a,arpc2,rhoq,capzb,wasb,arpc1b,cotl1,arpc5a,rhogb,fam49ba,fam49a,abi1a,plek,tpm1,wasf2,pacsin2,fam49bb,actr3,scinlb,elmo1,rhoac,actr2a,rac2,arpc3,twf1b,ppp1r12a,capza1b,dbnlb,diaph2,add3a,fmnl1a,ptk2ba,ssh2b,ppp1r9ba,flii,ehbp1,arhgef2,hcls1,pstpip1a,mcu,triobpb,sh3kbp1,coro1a,iqgap1,arfip1,rhoab,sh3bp1,parvg
3_Member	GO Biological Processes	GO:0008154	actin polymerization or depolymerization	-12.2272	-9.12191	28/171	114456,321496,325085,327068,335083,335158,335474,336381,336504,337591,378872,393711,394056,404610,406250,406363,406820,415204,432375,474327,553729,556029,556762,557912,560281,563056,571331,100003895	arpc4,cfl1,ssh2a,arpc2,capzb,wasb,arpc1b,cotl1,arpc5a,fam49ba,fam49a,abi1a,wasf2,fam49bb,actr3,scinlb,actr2a,arpc3,twf1b,capza1b,dbnlb,diaph2,add3a,ssh2b,flii,hcls1,pstpip1a,arfip1
3_Member	GO Biological Processes	GO:0032956	regulation of actin cytoskeleton organization	-11.7836	-8.80329	31/218	114456,325085,327068,335083,335158,335474,336381,336504,336933,337591,378872,394056,404610,406250,406363,406659,406820,415151,415204,432375,474327,553729,556762,557258,557912,560281,563056,100002928,100003895,100006041,100006678	arpc4,ssh2a,arpc2,capzb,wasb,arpc1b,cotl1,arpc5a,rhogb,fam49ba,fam49a,wasf2,fam49bb,actr3,scinlb,rhoac,actr2a,rac2,arpc3,twf1b,capza1b,dbnlb,add3a,ptk2ba,ssh2b,flii,hcls1,iqgap1,arfip1,rhoab,sh3bp1
3_Member	GO Biological Processes	GO:0032970	regulation of actin filament-based process	-11.6237	-8.76045	31/221	114456,325085,327068,335083,335158,335474,336381,336504,336933,337591,378872,394056,404610,406250,406363,406659,406820,415151,415204,432375,474327,553729,556762,557258,557912,560281,563056,100002928,100003895,100006041,100006678	arpc4,ssh2a,arpc2,capzb,wasb,arpc1b,cotl1,arpc5a,rhogb,fam49ba,fam49a,wasf2,fam49bb,actr3,scinlb,rhoac,actr2a,rac2,arpc3,twf1b,capza1b,dbnlb,add3a,ptk2ba,ssh2b,flii,hcls1,iqgap1,arfip1,rhoab,sh3bp1
3_Member	GO Biological Processes	GO:0030041	actin filament polymerization	-11.5787	-8.76045	26/156	114456,325085,327068,335083,335158,335474,336381,336504,337591,378872,394056,404610,406250,406363,406820,415204,432375,474327,553729,556029,556762,557912,560281,563056,571331,100003895	arpc4,ssh2a,arpc2,capzb,wasb,arpc1b,cotl1,arpc5a,fam49ba,fam49a,wasf2,fam49bb,actr3,scinlb,actr2a,arpc3,twf1b,capza1b,dbnlb,diaph2,add3a,ssh2b,flii,hcls1,pstpip1a,arfip1
3_Member	GO Biological Processes	GO:0030833	regulation of actin filament polymerization	-10.7348	-7.95408	24/144	114456,325085,327068,335083,335158,335474,336381,336504,337591,378872,394056,404610,406250,406363,406820,415204,432375,474327,553729,556762,557912,560281,563056,100003895	arpc4,ssh2a,arpc2,capzb,wasb,arpc1b,cotl1,arpc5a,fam49ba,fam49a,wasf2,fam49bb,actr3,scinlb,actr2a,arpc3,twf1b,capza1b,dbnlb,add3a,ssh2b,flii,hcls1,arfip1
3_Member	GO Biological Processes	GO:0008064	regulation of actin polymerization or depolymerization	-10.6036	-7.8663	24/146	114456,325085,327068,335083,335158,335474,336381,336504,337591,378872,394056,404610,406250,406363,406820,415204,432375,474327,553729,556762,557912,560281,563056,100003895	arpc4,ssh2a,arpc2,capzb,wasb,arpc1b,cotl1,arpc5a,fam49ba,fam49a,wasf2,fam49bb,actr3,scinlb,actr2a,arpc3,twf1b,capza1b,dbnlb,add3a,ssh2b,flii,hcls1,arfip1
3_Member	GO Biological Processes	GO:0030832	regulation of actin filament length	-10.6036	-7.8663	24/146	114456,325085,327068,335083,335158,335474,336381,336504,337591,378872,394056,404610,406250,406363,406820,415204,432375,474327,553729,556762,557912,560281,563056,100003895	arpc4,ssh2a,arpc2,capzb,wasb,arpc1b,cotl1,arpc5a,fam49ba,fam49a,wasf2,fam49bb,actr3,scinlb,actr2a,arpc3,twf1b,capza1b,dbnlb,add3a,ssh2b,flii,hcls1,arfip1
3_Member	GO Biological Processes	GO:0032271	regulation of protein polymerization	-10.1621	-7.4643	24/153	114456,325085,327068,335083,335158,335474,336381,336504,337591,378872,394056,404610,406250,406363,406820,415204,432375,474327,553729,556762,557912,560281,563056,100003895	arpc4,ssh2a,arpc2,capzb,wasb,arpc1b,cotl1,arpc5a,fam49ba,fam49a,wasf2,fam49bb,actr3,scinlb,actr2a,arpc3,twf1b,capza1b,dbnlb,add3a,ssh2b,flii,hcls1,arfip1
3_Member	GO Biological Processes	GO:0110053	regulation of actin filament organization	-9.68883	-7.09174	24/161	114456,325085,327068,335083,335158,335474,336381,336504,337591,378872,394056,404610,406250,406363,406820,415204,432375,474327,553729,556762,557912,560281,563056,100003895	arpc4,ssh2a,arpc2,capzb,wasb,arpc1b,cotl1,arpc5a,fam49ba,fam49a,wasf2,fam49bb,actr3,scinlb,actr2a,arpc3,twf1b,capza1b,dbnlb,add3a,ssh2b,flii,hcls1,arfip1
3_Member	GO Biological Processes	GO:0097435	supramolecular fiber organization	-9.53355	-6.95118	46/525	30744,114456,140747,317741,321496,325085,327068,335083,335158,335474,336381,336504,336933,337591,378872,393711,393880,393908,394056,404610,406250,406363,406364,406659,406820,415151,415204,432375,445393,474327,553729,556029,556762,557912,558232,560281,561276,563056,571331,768182,790927,793623,100002113,100003895,100006041,100330741	cbfb,arpc4,cxcr4a,coro1ca,cfl1,ssh2a,arpc2,capzb,wasb,arpc1b,cotl1,arpc5a,rhogb,fam49ba,fam49a,abi1a,vps4b,tpm1,wasf2,fam49bb,actr3,scinlb,elmo1,rhoac,actr2a,rac2,arpc3,twf1b,ppp1r12a,capza1b,dbnlb,diaph2,add3a,ssh2b,ppp1r9ba,flii,arhgef2,hcls1,pstpip1a,mcu,triobpb,sh3kbp1,coro1a,arfip1,rhoab,ccdc88b
3_Member	GO Biological Processes	GO:0051258	protein polymerization	-9.20592	-6.63779	26/198	114456,325085,327068,335083,335158,335474,336381,336504,337591,378872,394056,404610,406250,406363,406820,415204,432375,474327,553729,556029,556762,557912,560281,563056,571331,100003895	arpc4,ssh2a,arpc2,capzb,wasb,arpc1b,cotl1,arpc5a,fam49ba,fam49a,wasf2,fam49bb,actr3,scinlb,actr2a,arpc3,twf1b,capza1b,dbnlb,diaph2,add3a,ssh2b,flii,hcls1,pstpip1a,arfip1
3_Member	GO Biological Processes	GO:0032535	regulation of cellular component size	-9.07027	-6.51593	29/246	30767,114456,325085,327068,335083,335158,335474,336381,336504,337591,378872,394056,394174,404610,406250,406363,406820,415204,432375,474327,492763,553729,556762,557912,560281,563056,571290,796377,100003895	stat3,arpc4,ssh2a,arpc2,capzb,wasb,arpc1b,cotl1,arpc5a,fam49ba,fam49a,wasf2,pik3cd,fam49bb,actr3,scinlb,actr2a,arpc3,twf1b,capza1b,casp9,dbnlb,add3a,ssh2b,flii,hcls1,sema4ab,sema4e,arfip1
3_Member	GO Biological Processes	GO:0051493	regulation of cytoskeleton organization	-8.98491	-6.50521	32/296	114456,325085,327068,335083,335158,335474,336381,336504,336933,337591,378872,394056,404610,406250,406363,406659,406820,415151,415204,432375,447811,474327,553729,556762,557258,557912,560281,563056,100002928,100003895,100006041,100006678	arpc4,ssh2a,arpc2,capzb,wasb,arpc1b,cotl1,arpc5a,rhogb,fam49ba,fam49a,wasf2,fam49bb,actr3,scinlb,rhoac,actr2a,rac2,arpc3,twf1b,rassf1,capza1b,dbnlb,add3a,ptk2ba,ssh2b,flii,hcls1,iqgap1,arfip1,rhoab,sh3bp1
3_Member	GO Biological Processes	GO:0043254	regulation of protein-containing complex assembly	-8.67999	-6.24375	24/180	114456,325085,327068,335083,335158,335474,336381,336504,337591,378872,394056,404610,406250,406363,406820,415204,432375,474327,553729,556762,557912,560281,563056,100003895	arpc4,ssh2a,arpc2,capzb,wasb,arpc1b,cotl1,arpc5a,fam49ba,fam49a,wasf2,fam49bb,actr3,scinlb,actr2a,arpc3,twf1b,capza1b,dbnlb,add3a,ssh2b,flii,hcls1,arfip1
3_Member	GO Biological Processes	GO:1902903	regulation of supramolecular fiber organization	-8.58211	-6.15609	24/182	114456,325085,327068,335083,335158,335474,336381,336504,337591,378872,394056,404610,406250,406363,406820,415204,432375,474327,553729,556762,557912,560281,563056,100003895	arpc4,ssh2a,arpc2,capzb,wasb,arpc1b,cotl1,arpc5a,fam49ba,fam49a,wasf2,fam49bb,actr3,scinlb,actr2a,arpc3,twf1b,capza1b,dbnlb,add3a,ssh2b,flii,hcls1,arfip1
3_Member	GO Biological Processes	GO:0044087	regulation of cellular component biogenesis	-7.22761	-4.95345	30/314	114456,245697,325085,327068,335083,335158,335474,336381,336504,336839,337591,337737,378872,394056,404610,406250,406363,406820,415204,432375,474327,553729,556762,557912,560281,563056,563800,565434,572492,100003895	arpc4,flot1b,ssh2a,arpc2,capzb,wasb,arpc1b,cotl1,arpc5a,cdc42,fam49ba,rab5aa,fam49a,wasf2,fam49bb,actr3,scinlb,actr2a,arpc3,twf1b,capza1b,dbnlb,add3a,ssh2b,flii,hcls1,ripor2,usp8,pld1b,arfip1
3_Member	GO Biological Processes	GO:0034314	Arp2/3 complex-mediated actin nucleation	-7.13227	-4.91093	10/35	114456,327068,335158,335474,336504,394056,406250,406820,415204,100003895	arpc4,arpc2,wasb,arpc1b,arpc5a,wasf2,actr3,actr2a,arpc3,arfip1
3_Member	GO Biological Processes	GO:0090066	regulation of anatomical structure size	-6.93078	-4.73461	29/306	30767,114456,325085,327068,335083,335158,335474,336381,336504,337591,378872,394056,394174,404610,406250,406363,406820,415204,432375,474327,492763,553729,556762,557912,560281,563056,571290,796377,100003895	stat3,arpc4,ssh2a,arpc2,capzb,wasb,arpc1b,cotl1,arpc5a,fam49ba,fam49a,wasf2,pik3cd,fam49bb,actr3,scinlb,actr2a,arpc3,twf1b,capza1b,casp9,dbnlb,add3a,ssh2b,flii,hcls1,sema4ab,sema4e,arfip1
3_Member	KEGG Pathway	dre05132	Salmonella infection	-6.50004	-4.35436	15/97	57935,114456,327068,335158,335474,336504,336839,336933,394056,399480,403139,415204,557810,565756,793158	actb2,arpc4,arpc2,wasb,arpc1b,arpc5a,cdc42,rhogb,wasf2,mapk3,tlr5b,arpc3,mapk12b,nfkb1,cdc42l
3_Member	KEGG Pathway	ko05132	Salmonella infection	-6.50004	-4.35436	15/97	57935,114456,327068,335158,335474,336504,336839,336933,394056,399480,403139,415204,557810,565756,793158	actb2,arpc4,arpc2,wasb,arpc1b,arpc5a,cdc42,rhogb,wasf2,mapk3,tlr5b,arpc3,mapk12b,nfkb1,cdc42l
3_Member	GO Biological Processes	GO:0033043	regulation of organelle organization	-6.17563	-4.06553	36/468	114456,325085,327068,334116,335083,335158,335474,336381,336504,336933,337591,378872,394056,404610,406250,406363,406478,406659,406820,415151,415204,432375,447811,474327,553729,556762,557258,557912,560281,563056,565434,794108,100002928,100003895,100006041,100006678	arpc4,ssh2a,arpc2,eno1a,capzb,wasb,arpc1b,cotl1,arpc5a,rhogb,fam49ba,fam49a,wasf2,fam49bb,actr3,scinlb,znf207a,rhoac,actr2a,rac2,arpc3,twf1b,rassf1,capza1b,dbnlb,add3a,ptk2ba,ssh2b,flii,hcls1,usp8,nipblb,iqgap1,arfip1,rhoab,sh3bp1
3_Member	GO Biological Processes	GO:0045010	actin nucleation	-5.56751	-3.56111	10/50	114456,327068,335158,335474,336504,394056,406250,406820,415204,100003895	arpc4,arpc2,wasb,arpc1b,arpc5a,wasf2,actr3,actr2a,arpc3,arfip1
3_Member	GO Biological Processes	GO:0030838	positive regulation of actin filament polymerization	-4.11717	-2.283	10/72	114456,327068,335158,335474,336504,394056,406250,406820,415204,100003895	arpc4,arpc2,wasb,arpc1b,arpc5a,wasf2,actr3,actr2a,arpc3,arfip1
[truncated: 185 more rows]

## Sheet: Endothelial cell
GroupID	Category	Term	Description	LogP	Log(q-value)	InTerm_InList	Genes	Symbols
[truncated: 188 more rows]

## Sheet: Erythrocyte
GroupID	Category	Term	Description	LogP	Log(q-value)	InTerm_InList	Genes	Symbols
[truncated: 170 more rows]
